# Supplementary material for: Crystal structure, Hirshfeld surface analysis and physicochemical characterization of bis­[4-(di­methyl­amino)­pyridinium] di-μ-chlorido-bis[di­chlorido­mercurate(II)]
Source: Acta Crystallogr E Crystallogr Commun. 2019 Oct 3;75(Pt 11):1600–6. doi: 10.1107/S2056989019013124 (PMC6829733; doi:10.1107/S2056989019013124)
Supplement: Supplementary file 1 [file e-75-01600-sup1.cif]

##############################################################################
#                                                                            #
# This CIF contains the data in a paper accepted for publication in          #
# Acta Crystallographica Section E. It conforms to the requirements of       #
# Notes for Authors for Acta Crystallographica Section E, and has been       #
# peer reviewed under the auspices of the IUCr Commission on Journals.       #
#                                                                            #
# Full details of the Crystallographic Information File format               #
# are given in the paper "The Crystallographic Information File (CIF):       #
# a New Standard Archive File for Crystallography" by S. R. Hall, F. H.      #
# Allen and I. D. Brown [Acta Cryst. (1991), A47, 655-685].                  #
#                                                                            #
# The current version of the core CIF dictionary is obtainable from          #
# ftp://ftp.iucr.org/pub/cif_core.dic.                                       #
#                                                                            #
# Software is freely available for graphical display of the structure(s)     #
# in this CIF. For information consult the CIF software page                 #
# http://www.iucr.org/resources/cif/software.                                #
#                                                                            #
# This file may be used for bona fide research purposes within the           #
# scientific community so long as proper attribution is given to the journal # 
# article from which it was obtained.                                        #
#                                                                            #
##############################################################################
data_I
_audit_creation_method     'SHELXL-2018/3'
_journal_date_recd_electronic     2019-09-09
_journal_date_accepted     2019-09-23
_journal_name_full     'Acta Crystallographica, Section E'
_journal_year     2019
_journal_volume     75
_journal_issue     11
_journal_page_first     1600
_journal_page_last     1606
_journal_paper_category     GM
_journal_paper_doi     10.1107/S2056989019013124
_journal_coeditor_code     VM2222
_publ_contact_author_name     'Hammouda Chebbi'
_publ_contact_author_address
;
University of Tunis El Manar, Faculty of Sciences of Tunis,
Laboratory of Materials, Crystal Chemistry and Applied Thermodynamics,
2092 El Manar II, Tunis,
Tunisia
University of Tunis, Preparatory Institute for Engineering Studies of Tunis,
Street Jawaher Lel Nehru, 1089 Montfleury, Tunis,
Tunisia
;
_publ_contact_author_email
;
chebhamouda@yahoo.fr
;
_publ_contact_author_fax     '+216 (71) 88 50 08'
_publ_contact_author_phone     '+21698676044'
_publ_section_title
;
Crystal structure, Hirshfeld surface analysis and physicochemical
characterization of bis[4-(dimethylamino)pyridinium]
di-\m-chlorido-bis[dichloridomercurate(II)]
;
_publ_section_title_footnote     .
loop_
    _publ_author_name
    _publ_author_footnote
    _publ_author_address
    'Garci, Fatma' .
;
University of Tunis El Manar, Faculty of Sciences of Tunis,
Laboratory of Materials, Crystal Chemistry and Applied Thermodynamics,
2092 El Manar II, Tunis,
Tunisia
;
    'Ferjani, Hela' .
;
Chemistry Department, College of Science, IMSIU (Imam Mohammad Ibn Saud Islamic
University), Riyadh 11623,
Kingdom of
Saudi Arabia
;
    'Chebbi, Hammouda' .
;
University of Tunis El Manar, Faculty of Sciences of Tunis,
Laboratory of Materials, Crystal Chemistry and Applied Thermodynamics,
2092 El Manar II, Tunis,
Tunisia
;
    'Ben Jomaa, Mariem' .
;
University of Tunis El Manar, Faculty of Sciences of Tunis,
Laboratory of Materials, Crystal Chemistry and Applied Thermodynamics,
2092 El Manar II, Tunis,
Tunisia
;
    'Zid, Mohamed Faouzi' .
;
University of Tunis El Manar, Faculty of Sciences of Tunis,
Laboratory of Materials, Crystal Chemistry and Applied Thermodynamics,
2092 El Manar II, Tunis,
Tunisia
;
_publ_section_synopsis
;
The two independent organic cations in the asymmetric unit of the
chloromercurate(II) salt exhibit essentially the same features with almost
planar pyridinium and dimethylamino groups. In the crystal, N---H...Cl
and C---H...Cl hydrogen bonds as well as <i>\p--\p</i> and
Cl...Cl interactions link the organic cations and inorganic
anions into a three-dimensional network.
;
_chemical_name_systematic
;
Bis[4-(dimethylamino)pyridinium] di-\m-chlorido-bis[dichloridomercurate(II)]
;
_chemical_name_common
;
;
_chemical_formula_moiety     '2(C7 H11 N2 +), Cl6 Hg2 2-'
_chemical_formula_sum     'C14 H22 Cl6 Hg2 N4'
_chemical_formula_iupac     '(C7 H11 N2)2 [Hg2 Cl6]'
_chemical_formula_weight     860.23
_chemical_melting_point     ?
_space_group_crystal_system     triclinic
_space_group_name_H-M_alt     'P -1'
_space_group_name_Hall     '-P 1'
loop_
    _space_group_symop_operation_xyz
    'x, y, z'
    '-x, -y, -z'
_cell_length_a     7.6558(3)
_cell_length_b     11.8961(5)
_cell_length_c     13.5853(4)
_cell_angle_alpha     82.950(3)
_cell_angle_beta     76.072(3)
_cell_angle_gamma     76.339(4)
_cell_volume     1164.07(8)
_cell_formula_units_Z     2
_cell_measurement_reflns_used     25
_cell_measurement_theta_min     10
_cell_measurement_theta_max     15
_cell_measurement_temperature     293(2)
_exptl_crystal_description     parallelepiped
_exptl_crystal_colour     colorless
_exptl_crystal_size_max     0.72
_exptl_crystal_size_mid     0.24
_exptl_crystal_size_min     0.18
_exptl_crystal_density_diffrn     2.454
_exptl_crystal_density_meas     ?
_exptl_crystal_density_method     'not measured'
_exptl_crystal_F_000     792
_exptl_absorpt_coefficient_mu     13.869
_exptl_absorpt_correction_type     psi-scan
_exptl_absorpt_process_details
;
(North <i>et al.</i>, 1968)
;
_exptl_absorpt_correction_T_min     0.53
_exptl_absorpt_correction_T_max     0.99
_diffrn_ambient_temperature     293(2)
_diffrn_source     'fine-focus sealed tube'
_diffrn_radiation_type     MoK\a
_diffrn_radiation_wavelength     0.71073
_diffrn_radiation_monochromator     graphite
_diffrn_measurement_device_type     'Enraf--Nonius CAD-4'
_diffrn_measurement_method     \w/2\q
_diffrn_detector_area_resol_mean     ?
_diffrn_reflns_number     7139
_diffrn_reflns_av_R_equivalents     0.0395
_diffrn_reflns_av_unetI/netI     0.0543
_diffrn_reflns_theta_min     2.266
_diffrn_reflns_theta_max     28.467
_diffrn_reflns_theta_full     25.242
_diffrn_measured_fraction_theta_max     0.999
_diffrn_measured_fraction_theta_full     0.999
_diffrn_reflns_limit_h_min     -10
_diffrn_reflns_limit_h_max     2
_diffrn_reflns_limit_k_min     -15
_diffrn_reflns_limit_k_max     15
_diffrn_reflns_limit_l_min     -18
_diffrn_reflns_limit_l_max     18
_diffrn_standards_number     2
_diffrn_standards_interval_count     120
_diffrn_standards_decay_%     1
loop_
    _diffrn_standard_refln_index_h
    _diffrn_standard_refln_index_k
    _diffrn_standard_refln_index_l
    1 1 8
    1 2 7
_refine_special_details     ?
_reflns_number_total     5875
_reflns_number_gt     3913
_reflns_threshold_expression     'I > 2\s(I)'
_refine_ls_structure_factor_coef     Fsqd
_refine_ls_matrix_type     full
_refine_ls_R_factor_all     0.0934
_refine_ls_R_factor_gt     0.0549
_refine_ls_wR_factor_gt     0.1338
_refine_ls_wR_factor_ref     0.1525
_refine_ls_goodness_of_fit_ref     1.030
_refine_ls_restrained_S_all     1.030
_refine_ls_number_reflns     5875
_refine_ls_number_parameters     236
_refine_ls_number_restraints     0
_refine_ls_hydrogen_treatment     constr
_refine_ls_weighting_scheme     calc
_refine_ls_weighting_details
                      'w=1/[\s^2^(Fo^2^)+(0.0933P)^2^] where P=(Fo^2^+2Fc^2^)/3'
_atom_sites_solution_hydrogens     geom
_atom_sites_solution_primary     ?
_atom_sites_solution_secondary     ?
_refine_ls_shift/su_max     0.001
_refine_ls_shift/su_mean     0.000
_refine_diff_density_max     3.405
_refine_diff_density_min     -3.002
_refine_ls_extinction_method
;
SHELXL2018 (Sheldrick, 2015b)
;
_refine_ls_extinction_coef     0.0058(5)
_refine_ls_extinction_expression
                                  'Fc^*^=kFc[1+0.001xFc^2^\l^3^/sin(2\q)]^-1/4^'
loop_
    _atom_type_symbol
    _atom_type_description
    _atom_type_scat_dispersion_real
    _atom_type_scat_dispersion_imag
    _atom_type_scat_source
    'C' 'C' 0.0033 0.0016
                         'International Tables Vol C Tables 4.2.6.8 and 6.1.1.4'
    'H' 'H' 0.0000 0.0000
                         'International Tables Vol C Tables 4.2.6.8 and 6.1.1.4'
    'Cl' 'Cl' 0.1484 0.1585
                         'International Tables Vol C Tables 4.2.6.8 and 6.1.1.4'
    'Hg' 'Hg' -2.3894 9.2266
                         'International Tables Vol C Tables 4.2.6.8 and 6.1.1.4'
    'N' 'N' 0.0061 0.0033
                         'International Tables Vol C Tables 4.2.6.8 and 6.1.1.4'
_computing_data_collection
;
CAD-4 EXPRESS (Duisenberg, 1992; Mac\'i\<cek & Yordanov, 1992)
;
_computing_cell_refinement
;
CAD-4 EXPRESS (Duisenberg, 1992 ; Mac\'i\<cek & Yordanov, 1992)
;
_computing_data_reduction
;
XCAD4 (Harms & Wocadlo, 1995)
;
_computing_structure_solution
;
SHELXT2018 (Sheldrick, 2015a)
;
_computing_structure_refinement
;
SHELXL2018 (Sheldrick, 2015b)
;
_computing_molecular_graphics
;
DIAMOND (Brandenburg, 2006) and Mercury (Macrae <i>et al.</i>,
2006)
;
_computing_publication_material
;
WinGX (Farrugia, 2012) and publCIF (Westrip, 2010)
;
loop_
    _atom_site_type_symbol
    _atom_site_label
    _atom_site_fract_x
    _atom_site_fract_y
    _atom_site_fract_z
    _atom_site_U_iso_or_equiv
    _atom_site_adp_type
    _atom_site_calc_flag
    _atom_site_occupancy
    _atom_site_disorder_assembly
    _atom_site_disorder_group
    Hg Hg1 0.73846(6) 0.52983(3) 0.96401(3) 0.04867(15) Uani d 1 . .
    Hg Hg2 0.70787(6) 0.02376(3) 0.53548(3) 0.05017(16) Uani d 1 . .
    Cl Cl3 0.7012(4) 0.6752(2) 0.82926(18) 0.0507(6) Uani d 1 . .
    Cl Cl5 0.5562(4) 0.1596(2) 0.66140(18) 0.0518(6) Uani d 1 . .
    Cl Cl2 0.4827(3) 0.5982(2) 1.11547(17) 0.0489(6) Uani d 1 . .
    Cl Cl6 0.5814(4) 0.1067(2) 0.37887(17) 0.0487(5) Uani d 1 . .
    Cl Cl1 0.9450(4) 0.3586(2) 1.0069(2) 0.0507(6) Uani d 1 . .
    Cl Cl4 0.9497(4) -0.1420(2) 0.5038(2) 0.0544(6) Uani d 1 . .
    N N1B 0.3722(13) 0.0129(9) 0.8551(6) 0.055(2) Uani d 1 . .
    H H1B 0.423341 0.022921 0.791911 0.067 Uiso calc 1 . .
    N N1A 0.6907(12) 0.5280(8) 0.6462(6) 0.047(2) Uani d 1 . .
    H H1A 0.665775 0.537818 0.710142 0.056 Uiso calc 1 . .
    N N2B 0.1208(12) -0.0324(7) 1.1557(6) 0.0441(18) Uani d 1 . .
    C C1B 0.2047(12) -0.0182(8) 1.0590(6) 0.0359(19) Uani d 1 . .
    C C5B 0.2580(14) 0.0880(8) 1.0172(8) 0.043(2) Uani d 1 . .
    H H5B 0.237846 0.149257 1.057848 0.051 Uiso calc 1 . .
    N N2A 0.8004(12) 0.4827(8) 0.3413(6) 0.047(2) Uani d 1 . .
    C C2A 0.7198(13) 0.4105(8) 0.5161(8) 0.042(2) Uani d 1 . .
    H H2A 0.712530 0.340021 0.496158 0.050 Uiso calc 1 . .
    C C4B 0.3388(16) 0.0977(10) 0.9166(9) 0.058(3) Uani d 1 . .
    H H4B 0.372259 0.167244 0.889581 0.069 Uiso calc 1 . .
    C C1A 0.7683(12) 0.4958(8) 0.4424(6) 0.0352(18) Uani d 1 . .
    C C2B 0.2482(14) -0.1070(9) 0.9916(7) 0.043(2) Uani d 1 . .
    H H2B 0.223027 -0.179339 1.015900 0.052 Uiso calc 1 . .
    C C3B 0.3261(15) -0.0884(10) 0.8918(8) 0.052(3) Uani d 1 . .
    H H3B 0.347796 -0.147079 0.848196 0.063 Uiso calc 1 . .
    C C5A 0.7751(14) 0.6032(9) 0.4768(8) 0.047(2) Uani d 1 . .
    H H5A 0.805230 0.663582 0.430389 0.056 Uiso calc 1 . .
    C C4A 0.7372(15) 0.6156(9) 0.5779(8) 0.050(2) Uani d 1 . .
    H H4A 0.742924 0.684838 0.600944 0.061 Uiso calc 1 . .
    C C3A 0.6831(14) 0.4271(9) 0.6157(7) 0.045(2) Uani d 1 . .
    H H3A 0.652280 0.368100 0.663649 0.054 Uiso calc 1 . .
    C C7B 0.0765(17) 0.0644(11) 1.2239(8) 0.061(3) Uani d 1 . .
    H H7Q 0.016344 0.039805 1.290807 0.091 Uiso calc 1 . .
    H H7P 0.188302 0.085789 1.227041 0.091 Uiso calc 1 . .
    H H7D -0.003486 0.129990 1.197662 0.091 Uiso calc 1 . .
    C C6B 0.0727(16) -0.1412(10) 1.1987(8) 0.058(3) Uani d 1 . .
    H H6Q 0.013266 -0.134628 1.269144 0.087 Uiso calc 1 . .
    H H6D -0.009493 -0.159869 1.162861 0.087 Uiso calc 1 . .
    H H6P 0.182338 -0.201411 1.192574 0.087 Uiso calc 1 . .
    C C7A 0.8505(17) 0.5720(11) 0.2661(8) 0.063(3) Uani d 1 . .
    H H7I 0.867226 0.546304 0.199482 0.094 Uiso calc 1 . .
    H H7J 0.754609 0.640812 0.274933 0.094 Uiso calc 1 . .
    H H7K 0.963334 0.588643 0.273377 0.094 Uiso calc 1 . .
    C C6A 0.8007(17) 0.3711(11) 0.3057(8) 0.065(3) Uani d 1 . .
    H H6K 0.825473 0.376560 0.232724 0.097 Uiso calc 1 . .
    H H6I 0.894286 0.311834 0.328549 0.097 Uiso calc 1 . .
    H H6J 0.682564 0.351849 0.332384 0.097 Uiso calc 1 . .
loop_
    _atom_site_aniso_label
    _atom_site_aniso_U_11
    _atom_site_aniso_U_22
    _atom_site_aniso_U_33
    _atom_site_aniso_U_12
    _atom_site_aniso_U_13
    _atom_site_aniso_U_23
    Hg1 0.0531(3) 0.0467(2) 0.0452(2) -0.00220(18) -0.01806(17) -0.00119(16)
    Hg2 0.0507(3) 0.0470(3) 0.0479(2) -0.00196(18) -0.00822(17) -0.00665(17)
    Cl3 0.0702(17) 0.0420(12) 0.0451(12) -0.0111(11) -0.0240(11) -0.0015(10)
    Cl5 0.0602(15) 0.0440(13) 0.0483(12) -0.0159(11) 0.0017(11) -0.0101(10)
    Cl2 0.0486(13) 0.0604(15) 0.0393(11) -0.0136(11) -0.0069(10) -0.0111(10)
    Cl6 0.0551(14) 0.0543(14) 0.0414(11) -0.0190(11) -0.0166(10) 0.0044(10)
    Cl1 0.0547(14) 0.0363(11) 0.0709(16) -0.0105(10) -0.0348(12) 0.0018(11)
    Cl4 0.0431(13) 0.0373(12) 0.0800(18) -0.0075(10) -0.0079(12) -0.0065(11)
    N1B 0.052(5) 0.072(7) 0.038(4) -0.005(5) -0.012(4) -0.002(4)
    N1A 0.057(5) 0.053(5) 0.034(4) -0.016(4) -0.011(4) -0.006(4)
    N2B 0.049(5) 0.048(5) 0.035(4) -0.012(4) -0.009(3) -0.004(3)
    C1B 0.030(4) 0.043(5) 0.035(4) 0.002(3) -0.018(3) -0.002(4)
    C5B 0.049(5) 0.028(4) 0.050(5) -0.001(4) -0.018(4) 0.000(4)
    N2A 0.041(4) 0.067(6) 0.033(4) -0.011(4) -0.007(3) -0.005(4)
    C2A 0.040(5) 0.035(5) 0.053(5) -0.006(4) -0.015(4) -0.007(4)
    C4B 0.050(6) 0.047(6) 0.072(7) -0.005(5) -0.021(5) 0.017(5)
    C1A 0.031(4) 0.042(5) 0.034(4) -0.007(4) -0.013(3) 0.001(4)
    C2B 0.046(5) 0.044(5) 0.043(5) -0.006(4) -0.019(4) -0.004(4)
    C3B 0.052(6) 0.061(7) 0.046(5) 0.004(5) -0.019(5) -0.026(5)
    C5A 0.049(6) 0.043(5) 0.051(6) -0.013(4) -0.018(5) 0.003(4)
    C4A 0.053(6) 0.038(5) 0.061(6) -0.004(4) -0.013(5) -0.014(5)
    C3A 0.046(5) 0.048(6) 0.041(5) -0.013(4) -0.008(4) 0.004(4)
    C7B 0.061(7) 0.080(8) 0.042(5) -0.014(6) -0.008(5) -0.019(5)
    C6B 0.064(7) 0.063(7) 0.051(6) -0.019(6) -0.019(5) 0.005(5)
    C7A 0.066(7) 0.074(8) 0.041(5) -0.013(6) -0.006(5) 0.013(5)
    C6A 0.068(8) 0.081(9) 0.048(6) -0.014(7) -0.011(5) -0.020(6)
_geom_special_details
;
 All esds (except the esd in the dihedral angle between two l.s. planes)
 are estimated using the full covariance matrix.  The cell esds are taken
 into account individually in the estimation of esds in distances, angles
 and torsion angles; correlations between esds in cell parameters are only
 used when they are defined by crystal symmetry.  An approximate (isotropic)
 treatment of cell esds is used for estimating esds involving l.s. planes.
;
loop_
    _geom_bond_atom_site_label_1
    _geom_bond_atom_site_label_2
    _geom_bond_site_symmetry_2
    _geom_bond_distance
    _geom_bond_publ_flag
    Hg1 Cl1 . 2.371(2) ?
    Hg1 Cl3 . 2.380(2) ?
    Hg1 Cl2 . 2.539(2) ?
    Hg1 Cl2 2_667 2.975(2) ?
    Hg2 Cl4 . 2.367(3) ?
    Hg2 Cl5 . 2.392(2) ?
    Hg2 Cl6 . 2.542(2) ?
    Hg2 Cl6 2_656 2.934(3) ?
    N1B C4B . 1.329(15) ?
    N1B C3B . 1.340(15) ?
    N1B H1B . 0.8600 ?
    N1A C3A . 1.334(13) ?
    N1A C4A . 1.362(14) ?
    N1A H1A . 0.8600 ?
    N2B C1B . 1.326(12) ?
    N2B C6B . 1.445(14) ?
    N2B C7B . 1.492(13) ?
    C1B C2B . 1.410(13) ?
    C1B C5B . 1.429(14) ?
    C5B C4B . 1.360(15) ?
    C5B H5B . 0.9300 ?
    N2A C1A . 1.357(11) ?
    N2A C7A . 1.435(14) ?
    N2A C6A . 1.468(15) ?
    C2A C3A . 1.344(14) ?
    C2A C1A . 1.386(13) ?
    C2A H2A . 0.9300 ?
    C4B H4B . 0.9300 ?
    C1A C5A . 1.429(13) ?
    C2B C3B . 1.357(15) ?
    C2B H2B . 0.9300 ?
    C3B H3B . 0.9300 ?
    C5A C4A . 1.352(15) ?
    C5A H5A . 0.9300 ?
    C4A H4A . 0.9300 ?
    C3A H3A . 0.9300 ?
    C7B H7Q . 0.9600 ?
    C7B H7P . 0.9600 ?
    C7B H7D . 0.9600 ?
    C6B H6Q . 0.9600 ?
    C6B H6D . 0.9600 ?
    C6B H6P . 0.9600 ?
    C7A H7I . 0.9600 ?
    C7A H7J . 0.9600 ?
    C7A H7K . 0.9600 ?
    C6A H6K . 0.9600 ?
    C6A H6I . 0.9600 ?
    C6A H6J . 0.9600 ?
loop_
    _geom_angle_atom_site_label_1
    _geom_angle_atom_site_label_2
    _geom_angle_atom_site_label_3
    _geom_angle_site_symmetry_1
    _geom_angle_site_symmetry_3
    _geom_angle
    _geom_angle_publ_flag
    Cl1 Hg1 Cl3 . . 141.44(10) ?
    Cl1 Hg1 Cl2 . . 112.01(9) ?
    Cl3 Hg1 Cl2 . . 106.16(9) ?
    Cl1 Hg1 Cl2 . 2_667 93.63(8) ?
    Cl3 Hg1 Cl2 . 2_667 88.63(8) ?
    Cl2 Hg1 Cl2 . 2_667 94.45(7) ?
    Cl4 Hg2 Cl5 . . 141.70(10) ?
    Cl4 Hg2 Cl6 . . 112.72(10) ?
    Cl5 Hg2 Cl6 . . 105.06(9) ?
    Cl4 Hg2 Cl6 . 2_656 95.28(8) ?
    Cl5 Hg2 Cl6 . 2_656 87.53(8) ?
    Cl6 Hg2 Cl6 . 2_656 94.73(7) ?
    Hg1 Cl2 Hg1 . 2_667 85.55(7) ?
    Hg2 Cl6 Hg2 . 2_656 85.27(7) ?
    C4B N1B C3B . . 119.8(9) ?
    C4B N1B H1B . . 120.1 ?
    C3B N1B H1B . . 120.1 ?
    C3A N1A C4A . . 121.2(8) ?
    C3A N1A H1A . . 119.4 ?
    C4A N1A H1A . . 119.4 ?
    C1B N2B C6B . . 121.7(9) ?
    C1B N2B C7B . . 120.2(9) ?
    C6B N2B C7B . . 118.1(8) ?
    N2B C1B C2B . . 122.2(9) ?
    N2B C1B C5B . . 121.8(9) ?
    C2B C1B C5B . . 116.1(9) ?
    C4B C5B C1B . . 118.6(9) ?
    C4B C5B H5B . . 120.7 ?
    C1B C5B H5B . . 120.7 ?
    C1A N2A C7A . . 122.1(9) ?
    C1A N2A C6A . . 120.1(9) ?
    C7A N2A C6A . . 117.6(9) ?
    C3A C2A C1A . . 121.6(9) ?
    C3A C2A H2A . . 119.2 ?
    C1A C2A H2A . . 119.2 ?
    N1B C4B C5B . . 123.3(11) ?
    N1B C4B H4B . . 118.4 ?
    C5B C4B H4B . . 118.4 ?
    N2A C1A C2A . . 122.8(9) ?
    N2A C1A C5A . . 120.0(9) ?
    C2A C1A C5A . . 117.1(8) ?
    C3B C2B C1B . . 121.0(10) ?
    C3B C2B H2B . . 119.5 ?
    C1B C2B H2B . . 119.5 ?
    N1B C3B C2B . . 121.1(9) ?
    N1B C3B H3B . . 119.4 ?
    C2B C3B H3B . . 119.4 ?
    C4A C5A C1A . . 119.1(10) ?
    C4A C5A H5A . . 120.5 ?
    C1A C5A H5A . . 120.5 ?
    C5A C4A N1A . . 120.7(9) ?
    C5A C4A H4A . . 119.6 ?
    N1A C4A H4A . . 119.6 ?
    N1A C3A C2A . . 120.3(9) ?
    N1A C3A H3A . . 119.9 ?
    C2A C3A H3A . . 119.9 ?
    N2B C7B H7Q . . 109.5 ?
    N2B C7B H7P . . 109.5 ?
    H7Q C7B H7P . . 109.5 ?
    N2B C7B H7D . . 109.5 ?
    H7Q C7B H7D . . 109.5 ?
    H7P C7B H7D . . 109.5 ?
    N2B C6B H6Q . . 109.5 ?
    N2B C6B H6D . . 109.5 ?
    H6Q C6B H6D . . 109.5 ?
    N2B C6B H6P . . 109.5 ?
    H6Q C6B H6P . . 109.5 ?
    H6D C6B H6P . . 109.5 ?
    N2A C7A H7I . . 109.5 ?
    N2A C7A H7J . . 109.5 ?
    H7I C7A H7J . . 109.5 ?
    N2A C7A H7K . . 109.5 ?
    H7I C7A H7K . . 109.5 ?
    H7J C7A H7K . . 109.5 ?
    N2A C6A H6K . . 109.5 ?
    N2A C6A H6I . . 109.5 ?
    H6K C6A H6I . . 109.5 ?
    N2A C6A H6J . . 109.5 ?
    H6K C6A H6J . . 109.5 ?
    H6I C6A H6J . . 109.5 ?
loop_
    _geom_hbond_atom_site_label_D
    _geom_hbond_atom_site_label_H
    _geom_hbond_atom_site_label_A
    _geom_hbond_site_symmetry_A
    _geom_hbond_distance_DH
    _geom_hbond_distance_HA
    _geom_hbond_distance_DA
    _geom_hbond_angle_DHA
    _geom_hbond_publ_flag
    N1A H1A Cl3 . 0.86 2.54 3.239(8) 139.5 yes
    N1B H1B Cl5 . 0.86 2.46 3.195(10) 144.5 yes
    C2B H2B Cl1 2_657 0.93 2.82 3.634(11) 147.0 yes
    C3A H3A Cl5 . 0.93 2.75 3.485(11) 136.1 yes
_shelx_space_group_comment
;
The symmetry employed for this Andrew, refinement is uniquely defined
by the following loop, which should always be used as a source of
symmetry information in preference to the above space-group names.
They are only intended as comments.
;
_shelx_estimated_absorpt_T_min     0.168
_shelx_estimated_absorpt_T_max     0.338
_shelx_hkl_file
;
  -8  -5  -2 4.68901 8.77234   1-0.71913 0.02563 0.75808-0.89034 0.39107-0.30580
  -8  -5  -3 342.534 20.7016   1-0.71601 0.03435 0.55209-0.68056 0.65662-0.62539
  -8  -5  -4 19.6521 8.14735   1-0.42327-0.24654-0.44614 0.32146 0.85599-0.87882
  -8  -5  -5 268.604  13.614   1-0.15687-0.50108-0.89328 0.77241 0.41261-0.48949
  -8  -4  -6 192.504 12.8347   1 0.01875-0.67812-0.91801 0.86258-0.23236 0.09710
  -8  -4  -5-10.4445 9.01589   1 0.02995-0.70116-0.88544 0.82622-0.31936 0.23815
  -8  -4  -4  182.13  13.777   1 0.02350-0.70656-0.56063 0.49761-0.73277 0.70561
  -8  -4  -3 9.76488 7.00762   1-0.49704-0.19786 0.77380-0.84061-0.49145 0.51835
  -8  -4  -2 188.051 11.7526   1-0.60678-0.09998 0.87068-0.94129-0.18987 0.27082
  -8  -4  -1 14.2138 7.95634   1-0.63746-0.08114 0.87850-0.95291-0.07860 0.21360
  -8  -3  -1 154.561 11.9283   1-0.52637-0.20549 0.81317-0.82592-0.41360 0.54427
  -8  -3  -2    0.00 9.11574   1-0.43534-0.28466 0.69578-0.70474-0.61380 0.69042
  -8  -3  -3 100.576 8.68457   1-0.26354-0.44462 0.37766-0.38282-0.85987 0.88243
  -8  -3  -4 8.27935 8.61469   1-0.05870-0.63761-0.18047 0.17910-0.91081 0.87932
  -8  -3  -5 175.103 12.3764   1 0.02858-0.71304-0.57135 0.57378-0.72585 0.64031
  -8  -3  -6 21.5549 9.65971   1 0.04425-0.71687-0.73352 0.73975-0.56902 0.42942
  -8  -2  -6 74.0323 6.82399   1 0.02774-0.71361-0.54354 0.61143-0.74784 0.60392
  -8  -2  -5 15.5617  11.019   1-0.00843-0.68929-0.36011 0.42420-0.85289 0.76302
  -8  -2  -4 19.2424 9.47783   1-0.08653-0.62303-0.07588 0.13617-0.92947 0.89365
  -8  -2  -3 -2.5351 7.49893   1-0.20809-0.51332 0.25895-0.20246-0.90369 0.92192
  -8  -2  -2 26.3956 9.56084   1-0.33411-0.39915 0.53040-0.47771-0.77450 0.84678
  -8  -2  -1 62.9908 5.47667   1-0.43157-0.31354 0.69689-0.64800-0.61548 0.74182
  -8  -1  -1 14.5682 7.13073   1-0.36815-0.39021 0.60032-0.48977-0.72063 0.84264
  -8  -1  -2 39.2097 4.51288   1-0.28332-0.46319 0.43723-0.32288-0.83453 0.90249
  -8  -1  -3 16.6462 8.34306   1-0.18956-0.54511 0.22293-0.10478-0.91425 0.92815
  -8  -1  -4-13.3784 9.45992   1-0.10290-0.61992-0.01395 0.13590-0.93546 0.89530
  -8  -1  -5-0.80233 9.39091   1-0.03793-0.67304-0.22884 0.35458-0.90112 0.80691
  -8   0  -3 9.70149 7.65404   1-0.18313-0.56479 0.21641-0.03661-0.91720 0.92677
  -7   3  -6 3.23663 10.7955   1-0.00692-0.64728-0.12516 0.48027-0.94295 0.75590
  -7   3  -5 347.702 19.6173   1-0.03759-0.62846-0.02678 0.37809-0.95442 0.82142
  -7   3  -4-3.56088 9.89389   1-0.07478-0.60312 0.08256 0.26495-0.95508 0.87614
  -7   3  -3 430.201 19.9315   1-0.11789-0.57185 0.19860 0.14511-0.94151 0.91662
  -7   3  -2-5.86028 9.09269   1-0.16541-0.53618 0.31557 0.02434-0.91187 0.94103
  -7   3  -1 383.239 18.2935   1-0.21514-0.49830 0.42739-0.09127-0.86654 0.94975
  -7   3   0-8.09731  8.7424   1-0.26474-0.46055 0.52903-0.19671-0.80797 0.94524
  -7   3   1 238.912 15.3841   1-0.31218-0.42495 0.61741-0.28889-0.73988 0.93120
  -7   2   2 189.206 13.4138   1-0.38016-0.35557 0.72228-0.45921-0.62693 0.87663
  -7   2   1 17.2303 7.95836   1-0.33329-0.39059 0.64701-0.38015-0.71047 0.90612
  -7   2   0 331.262 15.9504   1-0.28095-0.43109 0.55268-0.28201-0.78976 0.93136
  -7   2  -1 16.0373 7.34706   1-0.22457-0.47562 0.43929-0.16483-0.85909 0.94664
  -7   2  -2 520.602 19.5373   1-0.16689-0.52145 0.31021-0.03195-0.91229 0.94578
  -7   2  -3 6.42745 8.13015   1-0.11154-0.56495 0.17255 0.10951-0.94470 0.92414
  -7   2  -4 592.446 22.5501   1-0.06206-0.60258 0.03581 0.25004-0.95529 0.88068
  -7   2  -5 12.4873 9.14507   1-0.02078-0.63201-0.09096 0.38062-0.94711 0.81844
  -7   2  -6 411.487 20.7613   1 0.01165-0.65260-0.20170 0.49515-0.92587 0.74316
  -7   2  -7 8.85228 9.82325   1 0.03599-0.66509-0.29399 0.59124-0.89773 0.66096
  -7   1  -8 18.9671 9.32291   1 0.07049-0.67449-0.46458 0.70397-0.81707 0.53057
  -7   1  -7 249.316 17.3411   1 0.05514-0.67099-0.38987 0.62547-0.85675 0.62431
  -7   1  -6 24.3564 11.0823   1 0.03199-0.65968-0.29156 0.52335-0.89766 0.71928
  -7   1  -5  453.83 21.3572   1-0.00170-0.63785-0.16678 0.39478-0.93303 0.80869
  -7   1  -4 40.0356 5.40575   1-0.04787-0.60352-0.01717 0.24137-0.95289 0.88261
  -7   1  -3 365.382 16.5218   1-0.10612-0.55712 0.14842 0.07198-0.94689 0.93067
  -7   1  -2 20.0645  4.7048   1-0.17258-0.50251 0.31467-0.09806-0.90949 0.94731
  -7   1  -1 405.056  17.218   1-0.24103-0.44590 0.46561-0.25280-0.84351 0.93539
  -7   1   0 13.8292 4.22851   1-0.30562-0.39316 0.59114-0.38213-0.75830 0.90423
  -7   1   1 235.586 13.5408   1-0.36286-0.34777 0.68889-0.48367-0.66441 0.86440
  -7   1   2 1.06484 7.52953   1-0.41168-0.31080 0.76168-0.56027-0.56982 0.82385
  -7   1   3 34.4601 4.56927   1-0.45257-0.28175 0.81431-0.61669-0.47908 0.78717
  -7   0   4 10.3091 6.60107   1-0.52114-0.21178 0.87740-0.74523-0.30720 0.67367
  -7   0   3 11.5251 6.92519   1-0.49036-0.23071 0.85021-0.71424-0.39261 0.70503
  -7   0   2 21.4762 3.95941   1-0.45191-0.25732 0.80798-0.66822-0.48781 0.74617
  -7   0   1  52.065 4.59485   1-0.40348-0.29390 0.74394-0.60038-0.59272 0.79703
  -7   0   0 182.559 12.5548   1-0.34276-0.34276 0.64905-0.50169-0.70417 0.85443
  -7   0  -1 96.8247 8.08275   1-0.26897-0.40472 0.51402-0.36287-0.81273 0.90894
  -7   0  -2 271.436 14.6024   1-0.18554-0.47629 0.33591-0.18096-0.90080 0.94296
  -7   0  -3 -13.115 8.55616   1-0.10213-0.54785 0.12775 0.03100-0.94809 0.93620
  -7   0  -4 368.021   17.49   1-0.03101-0.60712-0.08097 0.24352-0.94630 0.88035
  -7   0  -5 125.273 10.5018   1 0.02075-0.64704-0.26121 0.42756-0.90693 0.78693
  -7   0  -6 313.302 19.2823   1 0.05407-0.66852-0.40035 0.57049-0.85072 0.67667
  -7   0  -7 49.6136 6.18529   1 0.07395-0.67654-0.50085 0.67479-0.79392 0.56581
  -7   0  -8 86.4629 7.18912   1 0.08532-0.67607-0.57114 0.74888-0.74460 0.46244
  -7   0  -9-5.65792 9.27537   1 0.09168-0.67058-0.61957 0.80110-0.70519 0.36897
  -7  -1 -10 22.5949 9.84409   1 0.09810-0.65190-0.74395 0.86763-0.57666 0.19072
  -7  -1  -9 17.3844 7.70482   1 0.09742-0.66306-0.72189 0.84177-0.60268 0.27080
  -7  -1  -8 90.6006 7.64337   1 0.09524-0.67273-0.68600 0.80208-0.64157 0.36374
  -7  -1  -7 89.4782 7.74547   1 0.08965-0.67900-0.62824 0.74052-0.69669 0.47291
  -7  -1  -6 138.801 9.95895   1 0.07653-0.67772-0.53518 0.64367-0.76997 0.60025
  -7  -1  -5 304.759  16.826   1 0.04774-0.66078-0.38706 0.49175-0.85619 0.74052
  -7  -1  -4 33.6113 5.33969   1-0.00902-0.61587-0.16603 0.26692-0.93114 0.86952
  -7  -1  -3 199.794 13.6704   1-0.10087-0.53586 0.11419-0.01709-0.94821 0.94065
  -7  -1  -2 20.3029 7.48992   1-0.21288-0.43570 0.38876-0.29547-0.87838 0.92486
  -7  -1  -1 251.869 13.2028   1-0.31673-0.34370 0.59642-0.50692-0.74997 0.85051
  -7  -1   0 104.195 7.85547   1-0.39789-0.27439 0.72942-0.64372-0.60974 0.76433
  -7  -1   1 87.8111 7.33662   1-0.45738-0.22675 0.80891-0.72701-0.48223 0.69087
  -7  -1   2 89.6338 7.31581   1-0.50092-0.19505 0.85548-0.77737-0.37286 0.63556
  -7  -1   3 8.47256 7.01323   1-0.53356-0.17426 0.88237-0.80806-0.27975 0.59650
  -7  -1   4 10.7311 7.71249   1-0.55876-0.16090 0.89719-0.82668-0.19955 0.57035
  -7  -2   4 7.59779 6.84856   1-0.59700-0.10941 0.90426-0.89540-0.07223 0.44736
  -7  -2   3 94.2717 6.52869   1-0.57931-0.11526 0.90170-0.88905-0.13950 0.46058
  -7  -2   2  12.954 6.34614   1-0.55605-0.12667 0.89232-0.87586-0.21946 0.48648
  -7  -2   1 161.992 10.9844   1-0.52372-0.14715 0.87063-0.85038-0.31840 0.53137
  -7  -2   0 36.2238 4.22159   1-0.47562-0.18340 0.82434-0.80029-0.44602 0.60495
  -7  -2  -1 51.0129 4.93239   1-0.39884-0.24833 0.72430-0.69645-0.61371 0.71858
  -7  -2  -2  277.47 13.7346   1-0.27396-0.36137 0.50798-0.47633-0.81308 0.86390
  -7  -2  -3 9.04413    7.15   1-0.10650-0.51698 0.11931-0.08386-0.94651 0.94327
  -7  -2  -4 318.293 17.8658   1 0.02394-0.63557-0.30120 0.34044-0.89122 0.83393
  -7  -2  -5 31.7801 5.45786   1 0.07812-0.67791-0.56643 0.60947-0.74626 0.63492
  -7  -2  -6 139.351 9.94236   1 0.09321-0.68114-0.69979 0.74662-0.62613 0.46073
  -7  -2  -7 232.461 14.1165   1 0.09585-0.67194-0.76660 0.81723-0.54718 0.32774
  -7  -2  -8 25.6323 8.53636   1 0.09525-0.65949-0.80152 0.85595-0.49869 0.22519
  -7  -2  -9 130.481 9.41101   1 0.09413-0.64652-0.81999 0.87822-0.47041 0.14286
  -7  -2 -10 2.80947 7.88655   1 0.09321-0.63376-0.82913 0.89115-0.45558 0.07397
  -7  -3 -10 137.328 9.63173   1 0.07833-0.60563-0.90026 0.90063-0.31424-0.06304
  -7  -3  -9 0.98567 7.85452   1 0.07807-0.61721-0.90249 0.89906-0.30901-0.01421
  -7  -3  -8  310.22 14.4905   1 0.07875-0.62974-0.90124 0.89401-0.31223 0.04306
  -7  -3  -7  35.496 4.04706   1 0.08098-0.64381-0.89380 0.88278-0.32991 0.11480
  -7  -3  -6 145.696 11.5735   1 0.08556-0.66024-0.87282 0.85800-0.37520 0.21414
  -7  -3  -5 177.458 13.1989   1 0.09200-0.67853-0.81255 0.79393-0.48102 0.37401
  -7  -3  -4  17.322 10.6075   1 0.07783-0.67621-0.58764 0.56523-0.72876 0.67581
  -7  -3  -3 580.224 19.3938   1-0.14421-0.46602 0.20817-0.23438-0.93209 0.93318
  -7  -3  -2 5.63636 6.89629   1-0.42510-0.19698 0.75533-0.78534-0.56714 0.62229
  -7  -3  -1 132.588 8.07638   1-0.52603-0.10790 0.86782-0.90163-0.32134 0.43054
  -7  -3   0 119.691 9.35102   1-0.56946-0.07631 0.89508-0.93269-0.18626 0.34952
  -7  -3   1 47.4174 4.64669   1-0.59400-0.06362 0.90186-0.94326-0.09776 0.31507
  -7  -3   2 267.422 13.2944   1-0.61043-0.05904 0.90150-0.94669-0.03150 0.30286
  -7  -3   3 21.3402 7.27892   1-0.62263-0.05868 0.89780-0.94680 0.02266 0.30275
  -7  -3   4 142.535 10.9333   1-0.63231-0.06085 0.89214-0.94493 0.06956 0.30990
  -7  -4   4  32.297  4.5233   1-0.66103-0.01887 0.85698-0.97143 0.21664 0.16716
  -7  -4   3 261.501 13.9624   1-0.65779-0.01027 0.86362-0.97427 0.19374 0.13601
  -7  -4   2 32.0215 4.39937   1-0.65460-0.00162 0.86927-0.97612 0.17237 0.10332
  -7  -4   1 124.712 9.66483   1-0.65169 0.00732 0.87379-0.97685 0.15364 0.06800
  -7  -4   0 35.1322 4.06548   1-0.64954 0.01703 0.87681-0.97607 0.13997 0.02762
  -7  -4  -1 47.0646 4.39442   1-0.64945 0.02878 0.87710-0.97256 0.13805-0.02452
  -7  -4  -2 265.163 12.9446   1-0.65611 0.04729 0.86784-0.95950 0.17564-0.11616
  -7  -4  -3 10.1652 9.02965   1-0.68532 0.08835 0.63955-0.72742 0.59859-0.59317
  -7  -4  -4 340.207 13.5242   1-0.03379-0.55134-0.96535 0.88129 0.20837-0.25700
  -7  -4  -5  12.794 3.65542   1 0.00953-0.58280-0.97635 0.89608 0.05173-0.15441
  -7  -4  -6  96.765 7.78507   1 0.02450-0.58593-0.97326 0.89678-0.01251-0.14422
  -7  -4  -7 170.306 10.7389   1 0.03392-0.58351-0.96854 0.89586-0.05712-0.15366
  -7  -4  -8 60.8457  5.7222   1 0.04119-0.57893-0.96297 0.89409-0.09441-0.17043
  -7  -4  -9 417.641 16.1665   1 0.04730-0.57319-0.95665 0.89157-0.12816-0.19072
  -7  -4 -10 73.7598 5.36698   1 0.05265-0.56670-0.94957 0.88828-0.15996-0.21298
  -7  -5 -10 377.178 15.4645   1 0.01771-0.51849-0.97275 0.84981-0.00461-0.36400
  -7  -5  -9 40.5007 4.49928   1 0.00405-0.51668-0.97526 0.84852 0.05367-0.36823
  -7  -5  -8 218.621 12.0381   1-0.01411-0.51037-0.97349 0.84296 0.12385-0.38435
  -7  -5  -7 55.5391 5.22772   1-0.04020-0.49613-0.96338 0.82905 0.21392-0.42037
  -7  -5  -6 103.111 7.56044   1-0.08223-0.46595-0.93346 0.79534 0.33988-0.49228
  -7  -5  -5 91.9474 7.18003   1-0.16151-0.39852-0.84527 0.70334 0.53343-0.63178
  -7  -5  -4 27.5878 4.12288   1-0.33146-0.24041-0.55957 0.41385 0.81614-0.86043
  -7  -5  -3 181.259 13.0133   1-0.57777-0.00595 0.07903-0.22855 0.92122-0.91146
  -7  -5  -2 47.8835 5.88858   1-0.67788 0.08232 0.53464-0.68796 0.69907-0.63526
  -7  -5  -1 83.0869 6.05447   1-0.68951 0.08210 0.69764-0.85475 0.52520-0.40734
  -7  -5   0 100.137 8.51141   1-0.68691 0.06765 0.75854-0.91945 0.43364-0.26172
  -7  -5   1 36.6826 5.04436   1-0.68375 0.05264 0.78451-0.94922 0.38717-0.16120
  -7  -5   2 269.612 14.4247   1-0.68175 0.03879 0.79585-0.96436 0.36510-0.08508
  -7  -5   3 8.92157 7.90688   1-0.68083 0.02602 0.79984-0.97215 0.35723-0.02315
  -7  -6   3 191.616 15.1602   1-0.69118 0.04962 0.71446-0.94842 0.50005-0.16164
  -7  -6   2 5.94628 9.17348   1-0.69157 0.06186 0.69530-0.92546 0.52637-0.24202
  -7  -6   1 160.283 11.1679   1-0.69108 0.07322 0.66136-0.88773 0.56928-0.33898
  -7  -6   0 26.4565 10.2037   1-0.68751 0.08150 0.60127-0.82383 0.63548-0.45923
  -7  -6  -1 63.4278 6.27497   1-0.67470 0.08054 0.49248-0.71125 0.73129-0.60909
  -7  -6  -2 2.91299 9.38282   1-0.63728 0.05496 0.29561-0.51058 0.84957-0.78143
  -7  -6  -3 23.5117 8.46518   1-0.54992-0.02055-0.02162-0.18955 0.93447-0.92038
  -7  -6  -4 16.5736 7.16064   1-0.41292-0.14570-0.38960 0.18222 0.89284-0.93280
  -7  -6  -5 13.8217  8.7674   1-0.27917-0.26761-0.66565 0.46207 0.73944-0.83345
  -7  -6  -6 67.9911 5.80334   1-0.18277-0.35216-0.82075 0.62096 0.56917-0.71724
  -7  -6  -7 111.689 8.27234   1-0.11905-0.40403-0.90042 0.70443 0.42530-0.62742
  -7  -6  -8 29.5808 3.88778   1-0.07604-0.43519-0.94119 0.74900 0.31019-0.56636
  -7  -6  -9 326.388 15.1508   1-0.04552-0.45386-0.96183 0.77345 0.21695-0.52717
  -7  -7  -8 210.399 12.8817   1-0.13350-0.36447-0.88784 0.63400 0.45044-0.70228
  -7  -7  -7 5.83908 7.78343   1-0.18505-0.32477-0.82208 0.56444 0.56529-0.76308
  -7  -7  -6  58.011 4.96499   1-0.25321-0.26847-0.71663 0.45520 0.69170-0.83543
  -7  -7  -5 14.1184 7.07608   1-0.34010-0.19342-0.55519 0.28996 0.81598-0.90566
  -7  -7  -4-8.38106 6.82562   1-0.43973-0.10563-0.33312 0.06409 0.90827-0.94390
  -7  -7  -3  67.204 6.00656   1-0.53417-0.02305-0.07893-0.19390 0.93661-0.91818
  -7  -7  -2 8.75882 9.62805   1-0.60488 0.03582 0.15411-0.43073 0.90028-0.82781
  -7  -7  -1-14.2742 10.9882   1-0.64804 0.06713 0.33167-0.61209 0.83071-0.70418
  -7  -7   0  143.42 11.3674   1-0.67118 0.07842 0.45323-0.73745 0.75822-0.57764
  -7  -7   1 10.3418 10.1285   1-0.68277 0.07817 0.53294-0.82096 0.69701-0.46238
  -7  -7   2 231.742 16.3745   1-0.68837 0.07192 0.58463-0.87645 0.65018-0.36150
  -7  -8   0-5.77767 12.1025   1-0.64994 0.07043 0.32767-0.67354 0.83120-0.64629
  -7  -8  -1 52.8072 6.51827   1-0.62246 0.05480 0.21023-0.55231 0.88104-0.75018
  -7  -8  -2 83.0742  6.4291   1-0.58051 0.02470 0.05797-0.39625 0.92108-0.84427
  -7  -8  -3  17.474 7.29736   1-0.52192-0.02204-0.12369-0.21080 0.93554-0.91278
  -7  -8  -4 84.3726 6.39942   1-0.44964-0.08248-0.31645-0.01424 0.91112-0.94242
  -7  -8  -5 10.3114 7.09956   1-0.37196-0.14830-0.49544 0.16855 0.84687-0.93222
  -7  -8  -6 20.8527 8.10364   1-0.29820-0.21022-0.64265 0.31956 0.75497-0.89438
  -7  -8  -7 69.3337 7.54059   1-0.23405-0.26252-0.75338 0.43409 0.65146-0.84492
  -7  -9  -4-17.9105 9.49537   1-0.45229-0.06657-0.31756-0.07478 0.90954-0.93650
  -7  -9  -3 57.0543 5.82554   1-0.51104-0.01967-0.16313-0.23301 0.93264-0.90555
  -6 -10  -7 80.7033 6.02255   1-0.23917-0.13297-0.69142 0.22777 0.72822-0.93448
  -6 -10  -6 134.362 9.92268   1-0.28706-0.09693-0.60272 0.13528 0.79762-0.94983
  -6 -10  -5 35.9009 5.25971   1-0.33729-0.05854-0.50019 0.02894 0.85748-0.95564
  -6 -10  -4 161.948 10.8022   1-0.38780-0.01988-0.38691-0.08813 0.90389-0.94799
  -6 -10  -3-1.34944 8.84888   1-0.43612 0.01659-0.26808-0.21076 0.93417-0.92422
  -6 -10  -2 179.152 12.1759   1-0.47995 0.04857-0.15005-0.33259 0.94786-0.88386
  -6 -10  -1 96.5105 8.06074   1-0.51768 0.07446-0.03889-0.44755 0.94687-0.82882
  -6 -10   0 60.2598 6.82287   1-0.54870 0.09363 0.06097-0.55120 0.93479-0.76268
  -6  -9   2 79.0284 6.90671   1-0.61044 0.11842 0.30823-0.74440 0.85859-0.58270
  -6  -9   1 124.373 9.25957   1-0.59278 0.11261 0.23315-0.66553 0.88964-0.66781
  -6  -9   0 27.3558 5.87399   1-0.56828 0.09996 0.13953-0.56811 0.91895-0.75117
  -6  -9  -1 118.577 7.04069   1-0.53543 0.07895 0.02675-0.45153 0.94130-0.82757
  -6  -9  -2-3.34981 9.45097   1-0.49339 0.04877-0.10274-0.31825 0.95020-0.89052
  -6  -9  -3 254.759 15.2674   1-0.44285 0.01007-0.24254-0.17465 0.93959-0.93397
  -6  -9  -4 10.2256 7.91159   1-0.38629-0.03464-0.38307-0.03032 0.90627-0.95471
  -6  -9  -5 249.145 14.2612   1-0.32746-0.08162-0.51432 0.10472 0.85150-0.95398
  -6  -9  -6 14.3099  8.0746   1-0.27020-0.12704-0.62890 0.22311 0.78030-0.93683
  -6  -9  -7 168.875 12.2055   1-0.21730-0.16809-0.72355 0.32156 0.69925-0.90984
  -6  -9  -8 68.1445 5.29608   1-0.17019-0.20335-0.79850 0.40030 0.61430-0.87894
  -6  -8 -10 6.88683 7.47313   1-0.06300-0.30010-0.92805 0.59910 0.37935-0.75643
  -6  -8  -9 34.8231  4.7859   1-0.09681-0.27814-0.89203 0.55928 0.46472-0.78774
  -6  -8  -8  203.80 12.6884   1-0.13757-0.24922-0.84048 0.50393 0.55639-0.82537
  -6  -8  -7  82.197 7.15302   1-0.18654-0.21210-0.76843 0.42809 0.65257-0.86749
  -6  -8  -6 759.264 22.0229   1-0.24435-0.16614-0.67068 0.32654 0.74872-0.90959
  -6  -8  -5 17.0169 7.63248   1-0.31009-0.11224-0.54383 0.19589 0.83666-0.94348
  -6  -8  -4 301.211 15.4073   1-0.38023-0.05396-0.38987 0.03813 0.90516-0.95792
  -6  -8  -3-16.9931 8.14053   1-0.44857 0.00254-0.21920-0.13634 0.94398-0.94269
  -6  -8  -2 371.671 17.8268   1-0.50842 0.05054-0.04883-0.31051 0.94980-0.89446
  -6  -8  -1 6.78956 9.93226   1-0.55560 0.08588 0.10478-0.46791 0.92850-0.81911
  -6  -8   0 519.044 22.5842   1-0.58972 0.10814 0.23222-0.59915 0.89123-0.72778
  -6  -8   1  62.732 6.64059   1-0.61293 0.11951 0.33199-0.70272 0.84855-0.63105
  -6  -8   2 124.233 9.70116   1-0.62815 0.12288 0.40733-0.78185 0.80753-0.53598
  -6  -8   3 37.9302 5.60281   1-0.63792 0.12081 0.46299-0.84131 0.77175-0.44615
  -6  -8   4 7.85709 9.06321   1-0.64413 0.11516 0.50347-0.88559 0.74247-0.36281
  -6  -7   5 3.90984 9.83954   1-0.65472 0.10066 0.61949-0.94375 0.64168-0.21231
  -6  -7   4 3.19617 8.55235   1-0.65300 0.11078 0.59787-0.91833 0.66304-0.28771
  -6  -7   3 18.1142 9.59564   1-0.64972 0.11935 0.56528-0.88194 0.69311-0.37184
  -6  -7   2  17.716 9.16265   1-0.64364 0.12512 0.51712-0.82999 0.73330-0.46608
  -6  -7   1 272.255 16.6168   1-0.63261 0.12593 0.44670-0.75577 0.78411-0.57095
  -6  -7   0 2.06787 9.17044   1-0.61295 0.11813 0.34505-0.65032 0.84333-0.68422
  -6  -7  -1 377.248 18.2816   1-0.57936 0.09639 0.20280-0.50427 0.90273-0.79767
  -6  -7  -2  6.6204 8.05226   1-0.52632 0.05518 0.01671-0.31438 0.94495-0.89394
  -6  -7  -3 309.948 16.1165   1-0.45266-0.00662-0.19982-0.09406 0.94735-0.95039
  -6  -7  -4 7.07195 6.22776   1-0.36618-0.08125-0.41499 0.12490 0.89747-0.95457
  -6  -7  -5  513.43 18.3047   1-0.28033-0.15526-0.59696 0.31068 0.80510-0.91624
  -6  -7  -6 12.5408 6.71817   1-0.20526-0.21848-0.73279 0.45030 0.69262-0.85782
  -6  -7  -7 255.634 13.1229   1-0.14421-0.26768-0.82675 0.54806 0.57857-0.79782
  -6  -7  -8-0.46622 7.29757   1-0.09596-0.30409-0.88926 0.61437 0.47229-0.74559
  -6  -7  -9 14.6312 6.85584   1-0.05791-0.33028-0.92993 0.65883 0.37656-0.70392
  -6  -7 -10 11.7415 7.57909   1-0.02760-0.34875-0.95573 0.68843 0.29112-0.67253
  -6  -6 -11 19.6544 7.50343   1 0.03036-0.40811-0.98270 0.78085 0.11205-0.55185
  -6  -6 -10 27.7992 3.91541   1 0.01093-0.40053-0.97677 0.77113 0.18160-0.56734
  -6  -6  -9 11.2552 7.37189   1-0.01357-0.38788-0.96347 0.75403 0.26111-0.59280
  -6  -6  -8 71.5277 5.60099   1-0.04542-0.36788-0.93857 0.72533 0.35380-0.63144
  -6  -6  -7 10.0408 5.61294   1-0.08818-0.33697-0.89451 0.67747 0.46348-0.68706
  -6  -6  -6  306.53 13.8657   1-0.14722-0.28977-0.81775 0.59692 0.59290-0.76243
  -6  -6  -5    0.00 6.87844   1-0.22909-0.21975-0.68620 0.46157 0.73793-0.85341
  -6  -6  -4 403.489  15.715   1-0.33613-0.12456-0.47496 0.24654 0.87399-0.93542
  -6  -6  -3    0.00 6.73211   1-0.45358-0.01895-0.18878-0.04345 0.94956-0.95693
  -6  -6  -2 383.101 17.6843   1-0.54983 0.06544 0.10547-0.34149 0.93074-0.88406
  -6  -6  -1 7.66865 8.28308   1-0.60793 0.11170 0.33481-0.57463 0.84980-0.74907
  -6  -6   0 341.347 17.8771   1-0.63634 0.12826 0.48544-0.72906 0.75869-0.60391
  -6  -6   1 27.8026 4.91105   1-0.64875 0.12883 0.57837-0.82578 0.68281-0.47398
  -6  -6   2 32.2033 4.88387   1-0.65378 0.12200 0.63526-0.88647 0.62668-0.36380
  -6  -6   3 22.6353 4.51888   1-0.65561 0.11198 0.67025-0.92526 0.58763-0.27069
  -6  -6   4 15.1608 8.30965   1-0.65611 0.10064 0.69159-0.95039 0.56186-0.19087
  -6  -6   5 9.23829 9.23829   1-0.65610 0.08878 0.70402-0.96662 0.54613-0.12108
  -6  -5   6 18.9316 8.46647   1-0.65034 0.05793 0.78034-0.98509 0.43480 0.03996
  -6  -5   5 32.1145 4.40658   1-0.65049 0.06992 0.78127-0.98222 0.43296-0.01225
  -6  -5   4 10.7967 7.37773   1-0.65098 0.08226 0.77849-0.97565 0.43749-0.07083
  -6  -5   3 31.2049 4.35002   1-0.65190 0.09502 0.77025-0.96361 0.45112-0.13851
  -6  -5   2 0.46897 7.63424   1-0.65319 0.10816 0.75318-0.94274 0.47817-0.21961
  -6  -5   1 49.6347 4.54937   1-0.65428 0.12110 0.72036-0.90612 0.52577-0.32126
  -6  -5   0 43.3395 4.92832   1-0.65274 0.13140 0.65635-0.83831 0.60524-0.45478
  -6  -5  -1 422.897 18.2768   1-0.63948 0.13000 0.52467-0.70284 0.73029-0.63389
  -6  -5  -2 18.0425 4.38894   1-0.58552 0.08788 0.25058-0.42495 0.88811-0.84576
  -6  -5  -3  911.17  22.764   1-0.44609-0.03969-0.20050 0.02992 0.94948-0.96119
  -6  -5  -4 7.39668 6.81038   1-0.26779-0.20615-0.60852 0.44174 0.79960-0.86536
  -6  -5  -5 380.927 13.7111   1-0.14109-0.32100-0.82171 0.65874 0.58884-0.70865
  -6  -5  -6 44.4527  4.2599   1-0.06604-0.38421-0.91526 0.75608 0.41916-0.59303
  -6  -5  -7 66.4104 5.87447   1-0.01986-0.41854-0.95695 0.80157 0.29284-0.52076
  -6  -5  -8-1.54285 5.69498   1 0.01096-0.43751-0.97571 0.82412 0.19586-0.47783
  -6  -5  -9 24.7658 3.51708   1 0.03310-0.44780-0.98319 0.83540 0.11777-0.45379
  -6  -5 -10-1.29578  6.8973   1 0.04993-0.45279-0.98446 0.84047 0.05211-0.44218
  -6  -5 -11 14.7769 7.18358   1 0.06330-0.45430-0.98189 0.84170-0.00509-0.43904
  -6  -4 -12 104.041  7.1794   1 0.09947-0.49189-0.95626 0.88152-0.16974-0.33277
  -6  -4 -11 63.6045  4.6827   1 0.09316-0.49742-0.96482 0.88628-0.13216-0.31630
  -6  -4 -10 8.14305 6.57004   1 0.08577-0.50188-0.97233 0.89000-0.09177-0.30264
  -6  -4  -9 47.4121 4.12159   1 0.07692-0.50487-0.97863 0.89250-0.04726-0.29309
  -6  -4  -8 51.7476 4.49364   1 0.06587-0.50568-0.98331 0.89338 0.00368-0.28998
  -6  -4  -7  31.132 3.50887   1 0.05119-0.50284-0.98537 0.89164 0.06539-0.29764
  -6  -4  -6 88.6631 6.97376   1 0.02952-0.49301-0.98196 0.88443 0.14716-0.32536
  -6  -4  -5 63.4028 4.56797   1-0.00858-0.46677-0.96271 0.86139 0.27209-0.39623
  -6  -4  -4  692.49 16.7539   1-0.09932-0.38788-0.87302 0.76790 0.50869-0.57878
  -6  -4  -3 3.49944 6.09269   1-0.39459-0.10445-0.32464 0.21572 0.92855-0.94459
  -6  -4  -2 811.497 23.8229   1-0.64275 0.13186 0.57126-0.68397 0.69242-0.65441
  -6  -4  -1 65.4294 4.76984   1-0.64923 0.12650 0.78048-0.89699 0.43570-0.34363
  -6  -4   0 129.697 9.65376   1-0.64135 0.10676 0.83108-0.95139 0.33729-0.19117
  -6  -4   1 75.4079  6.0969   1-0.63686 0.09042 0.84778-0.97189 0.29816-0.09799
  -6  -4   2  12.424 6.37468   1-0.63502 0.07674 0.85312-0.98102 0.28485-0.03063
  -6  -4   3  10.839  6.4852   1-0.63476 0.06464 0.85327-0.98497 0.28480 0.02348
  -6  -4   4 3.06906 7.13725   1-0.63543 0.05346 0.85045-0.98595 0.29240 0.06993
  -6  -4   5 6.98025 7.43104   1-0.63663 0.04281 0.84563-0.98493 0.30479 0.11159
  -6  -4   6 101.601 8.19388   1-0.63811 0.03244 0.83927-0.98236 0.32038 0.15006
  -6  -3   7 33.0451 4.47335   1-0.62353-0.00724 0.87457-0.95980 0.22990 0.29026
  -6  -3   6 72.5035 5.78939   1-0.61916 0.00024 0.88372-0.96516 0.19916 0.26694
  -6  -3   5 7.00363 6.75292   1-0.61428 0.00720 0.89207-0.96971 0.16750 0.24455
  -6  -3   4 169.509 11.0776   1-0.60879 0.01356 0.89962-0.97346 0.13451 0.22349
  -6  -3   3 29.3923 3.77026   1-0.60250 0.01912 0.90637-0.97642 0.09950 0.20445
  -6  -3   2 18.9843 6.48987   1-0.59510 0.02356 0.91230-0.97855 0.06118 0.18871
  -6  -3   1  142.98 9.11831   1-0.58586 0.02617 0.91727-0.97973 0.01695 0.17889
  -6  -3   0 64.8281  4.8787   1-0.57297 0.02514 0.92072-0.97938-0.03955 0.18134
  -6  -3  -1 855.727  18.004   1-0.55020 0.01421 0.91950-0.97436-0.12863 0.21637
  -6  -3  -2  62.519 5.42389   1-0.47590-0.04824 0.87528-0.92634-0.36214 0.39582
  -6  -3  -3 1654.82 33.3707   1 0.12157-0.63386-0.57114 0.52388-0.75437 0.73400
  -6  -3  -4 81.3746  6.8641   1 0.12100-0.62145-0.92629 0.88283-0.27226 0.19784
  -6  -3  -5 695.571 17.3473   1 0.10993-0.59853-0.94993 0.91026-0.19785 0.06938
  -6  -3  -6 71.2241 5.56471   1 0.10741-0.58416-0.95357 0.91770-0.18414 0.00162
  -6  -3  -7  144.17 10.1161   1 0.10793-0.57284-0.95216 0.92008-0.18928-0.04730
  -6  -3  -8 66.3035  6.2623   1 0.10975-0.56281-0.94843 0.92016-0.20264-0.08799
  -6  -3  -9 28.5671 3.83184   1 0.11216-0.55336-0.94322 0.91874-0.22030-0.12438
  -6  -3 -10 207.442 12.3241   1 0.11480-0.54416-0.93684 0.91616-0.24050-0.15824
  -6  -3 -11-0.46964  6.6912   1 0.11750-0.53502-0.92944 0.91255-0.26232-0.19047
  -6  -3 -12 72.1095 6.68068   1 0.12015-0.52582-0.92107 0.90798-0.28523-0.22161
  -6  -2 -12 16.4738 6.26528   1 0.13514-0.55406-0.87179 0.92035-0.39741-0.11376
  -6  -2 -11 156.721 9.88328   1 0.13473-0.56550-0.87659 0.92137-0.38812-0.06900
  -6  -2 -10 4.70325 6.58455   1 0.13465-0.57726-0.87909 0.92006-0.38327-0.01980
  -6  -2  -9 447.142 16.4009   1 0.13508-0.58955-0.87840 0.91557-0.38478 0.03576
  -6  -2  -8 51.7815 4.60731   1 0.13627-0.60258-0.87284 0.90622-0.39582 0.10086
  -6  -2  -7 161.921 10.8731   1 0.13843-0.61659-0.85896 0.88854-0.42197 0.18106
  -6  -2  -6  586.06 17.5268   1 0.14140-0.63140-0.82864 0.85442-0.47356 0.28670
  -6  -2  -5  24.994 3.80344   1 0.14270-0.64456-0.76005 0.78203-0.57043 0.43762
  -6  -2  -4 1156.18 28.3909   1 0.12717-0.64087-0.58634 0.60453-0.74343 0.66468
  -6  -2  -3 5.13473 6.61563   1 0.02689-0.55244-0.14393 0.15832-0.94706 0.92236
  -6  -2  -2 991.785 21.5342   1-0.20370-0.33369 0.46184-0.45125-0.85933 0.88869
  -6  -2  -1 37.4926 3.64297   1-0.37632-0.17293 0.76459-0.75779-0.58926 0.67266
  -6  -2   0 607.428 15.7347   1-0.46230-0.09879 0.86763-0.86463-0.38944 0.52689
  -6  -2   1 105.566 6.91209   1-0.50881-0.06413 0.90496-0.90576-0.25591 0.44742
  -6  -2   2 57.0095  5.1981   1-0.53774-0.04705 0.91897-0.92356-0.15994 0.40551
  -6  -2   3 255.257 11.6706   1-0.55780-0.03884 0.92301-0.93141-0.08537 0.38499
  -6  -2   4 1.18924 6.90031   1-0.57282-0.03567 0.92200-0.93419-0.02377 0.37743
  -6  -2   5  193.09 11.8444   1-0.58468-0.03565 0.91798-0.93397 0.02950 0.37822
  -6  -2   6 5.01613 6.68644   1-0.59441-0.03777 0.91192-0.93171 0.07711 0.38466
  -6  -2   7 64.5825 5.20037   1-0.60258-0.04144 0.90431-0.92789 0.12075 0.39508
  -6  -1   7-7.86749 7.26014   1-0.57810-0.07917 0.92104-0.88297 0.01531 0.49618
  -6  -1   6 101.156 7.37448   1-0.56558-0.07985 0.92434-0.88247-0.03956 0.49700
  -6  -1   5 2.13519 6.76553   1-0.55039-0.08319 0.92437-0.87870-0.10052 0.50391
  -6  -1   4 385.932 14.1155   1-0.53149-0.09025 0.91970-0.87024-0.16970 0.51904
  -6  -1   3 19.1306 6.51565   1-0.50720-0.10269 0.90777-0.85451-0.25023 0.54552
  -6  -1   2 262.602 11.9499   1-0.47471-0.12333 0.88372-0.82667-0.34661 0.58784
  -6  -1   1 360.803 13.0981   1-0.42920-0.15699 0.83797-0.77712-0.46482 0.65200
  -6  -1   0 39.2347 3.66834   1-0.36261-0.21173 0.75129-0.68664-0.61049 0.74362
  -6  -1  -1 614.612 17.5415   1-0.26417-0.29833 0.58849-0.52004-0.77837 0.85745
  -6  -1  -2 19.9025 6.75842   1-0.13188-0.41877 0.31088-0.23863-0.92387 0.94889
  -6  -1  -3 526.461 18.0546   1 0.00094-0.53974-0.04798 0.12402-0.96142 0.93239
  -6  -1  -4 8.51884 7.68271   1 0.08724-0.61419-0.35886 0.43870-0.88097 0.79789
  -6  -1  -5 669.289 22.0676   1 0.12618-0.64128-0.55759 0.64123-0.76612 0.62898
  -6  -1  -6 259.317 14.6764   1 0.14043-0.64369-0.67072 0.75816-0.67011 0.47892
  -6  -1  -7 180.301 12.8861   1 0.14482-0.63623-0.73464 0.82588-0.60196 0.35672
  -6  -1  -8 555.598 19.2227   1 0.14568-0.62524-0.77141 0.86645-0.55667 0.25737
  -6  -1  -9  3.0078 8.23719   1 0.14540-0.61312-0.79259 0.89142-0.52806 0.17471
  -6  -1 -10 314.742 14.8598   1 0.14488-0.60075-0.80424 0.90686-0.51140 0.10399
  -6  -1 -11-6.50652  8.1872   1 0.14441-0.58843-0.80964 0.91607-0.50337 0.04192
  -6  -1 -12 97.2823 8.07257   1 0.14406-0.57623-0.81070 0.92092-0.50171-0.01379
  -6   0 -11 257.819 15.8378   1 0.14718-0.60445-0.73318 0.90126-0.60429 0.13851
  -6   0 -10 8.08804  9.2073   1 0.14671-0.61582-0.71911 0.88339-0.62033 0.20860
  -6   0  -9 600.424 20.8191   1 0.14541-0.62638-0.69633 0.85682-0.64495 0.28727
  -6   0  -8 26.3155 9.36527   1 0.14250-0.63532-0.66094 0.81763-0.68028 0.37666
  -6   0  -7 695.794 22.7192   1 0.13639-0.64105-0.60677 0.75966-0.72846 0.47888
  -6   0  -6 307.809 16.7481   1 0.12402-0.64053-0.52429 0.67338-0.79037 0.59485
  -6   0  -5-11.6677 8.21594   1 0.09997-0.62832-0.40036 0.54566-0.86245 0.72098
  -6   0  -4 564.463 19.1484   1 0.05619-0.59640-0.22215 0.36365-0.93049 0.84307
  -6   0  -3 12.4187 5.66833   1-0.01411-0.53795 0.00892 0.12878-0.96577 0.93241
  -6   0  -2 411.782 15.3561   1-0.10727-0.45663 0.26065-0.12675-0.93913 0.95982
  -6   0  -1 14.3376 5.97299   1-0.20621-0.36954 0.48333-0.35322-0.85038 0.92512
  -6   0   0 283.138 12.5746   1-0.29380-0.29380 0.64860-0.52229-0.72855 0.85734
  -6   0   1 343.383 13.9916   1-0.36355-0.23589 0.75893-0.63642-0.60246 0.78531
  -6   0   2 84.7516 6.03516   1-0.41693-0.19436 0.82914-0.71043-0.48643 0.72333
  -6   0   3 568.358 17.3688   1-0.45772-0.16542 0.87292-0.75801-0.38413 0.67508
  -6   0   4 5.52844 6.60188   1-0.48939-0.14559 0.89970-0.78858-0.29467 0.63967
  -6   0   5 261.051 13.2601   1-0.51451-0.13233 0.91536-0.80804-0.21593 0.61499
  -6   0   6 19.8721 6.85654   1-0.53485-0.12383 0.92351-0.81999-0.14579 0.59890
  -6   1   6 246.854 13.9161   1-0.50429-0.16764 0.91317-0.74800-0.23848 0.68726
  -6   1   5 25.4735 4.27278   1-0.47978-0.18030 0.89649-0.72752-0.31344 0.70816
  -6   1   4 430.263 16.3282   1-0.45015-0.19809 0.87032-0.69755-0.39572 0.73639
  -6   1   3 15.5264 6.85805   1-0.41394-0.22245 0.83101-0.65444-0.48603 0.77265
  -6   1   2  503.96 16.8965   1-0.36945-0.25509 0.77342-0.59305-0.58419 0.81675
  -6   1   1 35.7994 3.99433   1-0.31500-0.29770 0.69096-0.50679-0.68786 0.86638
  -6   1   0 115.156 7.85263   1-0.24978-0.35107 0.57667-0.38871-0.79075 0.91522
  -6   1  -1 13.2928 3.52906   1-0.17549-0.41351 0.42678-0.23502-0.88111 0.95152
  -6   1  -2 51.8326 4.54604   1-0.09785-0.47930 0.24660-0.05104-0.94361 0.95996
  -6   1  -3 5.30676 6.45596   1-0.02580-0.53951 0.05379 0.14557-0.96703 0.92933
  -6   1  -4 66.2508 5.45055   1 0.03282-0.58628-0.12797 0.33112-0.95259 0.86084
  -6   1  -5 11.7246 7.87839   1 0.07521-0.61682-0.28119 0.48814-0.91294 0.76714
  -6   1  -6 629.626  22.051   1 0.10332-0.63308-0.40042 0.61116-0.86318 0.66333
  -6   1  -7 16.5655 8.87426   1 0.12098-0.63890-0.48880 0.70334-0.81412 0.56021
  -6   1  -8 630.577 22.4975   1 0.13177-0.63783-0.55263 0.77097-0.77122 0.46326
  -6   1  -9-1.90142 8.85061   1 0.13824-0.63246-0.59804 0.82018-0.73632 0.37431
  -6   1 -10 470.482 19.7895   1 0.14206-0.62443-0.62989 0.85582-0.70938 0.29332
  -6   1 -11  162.39 11.2068   1 0.14426-0.61478-0.65172 0.88145-0.68961 0.21949
  -6   2 -10 86.7446  7.0952   1 0.13289-0.62852-0.54095 0.82854-0.78026 0.35987
  -6   2  -9 580.211  22.392   1 0.12659-0.63406-0.50281 0.78661-0.80597 0.43963
  -6   2  -8 7.41438 9.60352   1 0.11711-0.63643-0.45165 0.73164-0.83683 0.52454
  -6   2  -7 438.427 20.2098   1 0.10304-0.63421-0.38414 0.66033-0.87177 0.61354
  -6   2  -6-11.5489 9.58339   1 0.08252-0.62554-0.29683 0.56923-0.90817 0.70399
  -6   2  -5 195.454 13.7877   1 0.05345-0.60831-0.18720 0.45580-0.94114 0.79101
  -6   2  -4 34.2565 4.35016   1 0.01403-0.58074-0.05545 0.32025-0.96338 0.86730
  -6   2  -3 57.8138 5.36897   1-0.03614-0.54242 0.09341 0.16760-0.96651 0.92448
  -6   2  -2 20.4579 3.89409   1-0.09513-0.49528 0.24904 0.00817-0.94412 0.95614
  -6   2  -1 64.0246 5.22559   1-0.15872-0.44353 0.39843-0.14502-0.89516 0.96124
  -6   2   0-3.38843 6.99798   1-0.22190-0.39221 0.53060-0.28098-0.82451 0.94464
  -6   2   1 310.464 14.2428   1-0.28061-0.34533 0.63980-0.39398-0.74030 0.91448
  -6   2   2   11.45 7.75167   1-0.33269-0.30510 0.72555-0.48353-0.65043 0.87867
  -6   2   3 416.703 16.2595   1-0.37760-0.27205 0.79051-0.55229-0.56064 0.84293
  -6   2   4 -1.4506 7.25303   1-0.41577-0.24572 0.83845-0.60402-0.47424 0.81058
  -6   2   5 321.986 15.9064   1-0.44809-0.22525 0.87300-0.64237-0.39275 0.78315
  -6   2   6 106.909 7.82315   1-0.47550-0.20969 0.89721-0.67038-0.31658 0.76103
  -6   3   5 19.8497 4.45131   1-0.42039-0.26621 0.84883-0.55655-0.45548 0.84154
  -6   3   4  419.14  17.338   1-0.38692-0.28783 0.80849-0.51241-0.53365 0.86566
  -6   3   3 11.7863 7.30126   1-0.34859-0.31431 0.75569-0.45581-0.61406 0.89201
  -6   3   2 251.005  13.553   1-0.30512-0.34593 0.68817-0.38449-0.69475 0.91865
  -6   3   1 10.3804 6.88559   1-0.25670-0.38250 0.60415-0.29667-0.77255 0.94240
  -6   3   0  263.88 14.5273   1-0.20429-0.42306 0.50314-0.19187-0.84306 0.95885
  -6   3  -1 20.3688  6.8644   1-0.14979-0.46571 0.38696-0.07189-0.90120 0.96295
  -6   3  -2 44.8264 4.66093   1-0.09598-0.50768 0.26029 0.05857-0.94249 0.95018
  -6   3  -3 66.5186 5.94982   1-0.04588-0.54593 0.13027 0.19239-0.96460 0.91824
  -6   3  -4 282.831 15.9802   1-0.00202-0.57795 0.00480 0.32166-0.96834 0.86793
  -6   3  -5    0.00 9.49132   1 0.03426-0.60238-0.10956 0.43982-0.95730 0.80284
  -6   3  -6 454.037 21.2873   1 0.06287-0.61914-0.20887 0.54293-0.93647 0.72795
  -6   3  -7-7.88564 9.15245   1 0.08461-0.62903-0.29190 0.62975-0.91069 0.64812
  -6   3  -8 390.325 19.3284   1 0.10071-0.63328-0.35937 0.70102-0.88379 0.56716
  -6   3  -9 25.9321 5.94359   1 0.11240-0.63313-0.41301 0.75845-0.85829 0.48762
  -6   4  -8 32.2184 5.81945   1 0.08372-0.62955-0.27541 0.67871-0.91717 0.59621
  -6   4  -7 303.008 18.6489   1 0.06653-0.62421-0.21006 0.60956-0.93691 0.67001
  -6   4  -6 -2.2287 10.0498   1 0.04452-0.61404-0.13249 0.52820-0.95422 0.74137
  -6   4  -5 261.318 17.4304   1 0.01700-0.59836-0.04283 0.43474-0.96624 0.80744
  -6   4  -4 9.81582 8.09433   1-0.01638-0.57683 0.05751 0.33061-0.96969 0.86495
  -6   4  -3 56.2621 5.48965   1-0.05537-0.54969 0.16552 0.21880-0.96146 0.91077
  -6   4  -2 14.1961 8.32321   1-0.09902-0.51790 0.27678 0.10374-0.93934 0.94270
  -6   4  -1  82.363 7.50825   1-0.14569-0.48307 0.38614-0.00942-0.90272 0.96014
  -6   4   0 4.54291 7.66089   1-0.19343-0.44718 0.48877-0.11584-0.85280 0.96426
  -6   4   1  239.66 14.3417   1-0.24031-0.41214 0.58102-0.21190-0.79216 0.95768
  -6   4   2   3.892 7.09853   1-0.28484-0.37946 0.66092-0.29559-0.72408 0.94365
  -6   4   3 236.493 13.7795   1-0.32603-0.35012 0.72796-0.36643-0.65172 0.92534
  -6   4   4 23.3145 8.04427   1-0.36341-0.32459 0.78275-0.42502-0.57773 0.90540
  -6   5   3 16.8364 4.61628   1-0.30885-0.38056 0.70728-0.28410-0.67777 0.94706
  -6   5   2 211.551 14.9039   1-0.27023-0.40733 0.64246-0.21547-0.74302 0.95826
  -6   5   1 9.78585 7.88012   1-0.22938-0.43633 0.56764-0.13686-0.80351 0.96470
  -6   5   0 117.766 8.53242   1-0.18717-0.46669 0.48368-0.04910-0.85698 0.96411
  -6   5  -1-1.87183 7.56493   1-0.14477-0.49724 0.39242 0.04596-0.90130 0.95438
  -6   5  -2-4.44837 8.35845   1-0.10354-0.52662 0.29662 0.14555-0.93490 0.93393
  -6   5  -3  19.029 8.63057   1-0.06481-0.55351 0.19972 0.24625-0.95715 0.90213
  -6   5  -4 97.2541 7.16123   1-0.02969-0.57678 0.10526 0.34451-0.96851 0.85943
  -6   5  -5 5.19736 9.47934   1 0.00111-0.59573 0.01636 0.43721-0.97040 0.80727
  -6   5  -6 286.754 18.2394   1 0.02732-0.61010-0.06469 0.52205-0.96488 0.74770
  -6   5  -7-11.4279 11.0726   1 0.04906-0.61999-0.13654 0.59770-0.95423 0.68300
  -6   6  -4 35.0124 5.26029   1-0.04233-0.57739 0.14960 0.36182-0.96531 0.85191
  -6   6  -3 8.46041 8.28226   1-0.07430-0.55727 0.23323 0.27440-0.95170 0.89234
  -6   6  -2 13.0106 9.51309   1-0.10915-0.53427 0.31875 0.18508-0.92928 0.92397
  -6   6  -1 13.5149 8.16507   1-0.14611-0.50916 0.40362 0.09641-0.89770 0.94645
  -6   6   0  25.513 9.20569   1-0.18421-0.48290 0.48533 0.01090-0.85733 0.96014
  -5   8  -1-3.47874 8.20275   1-0.09092-0.49291 0.39945 0.20284-0.91446 0.93308
  -5   8  -2 156.779 11.2699   1-0.05917-0.51283 0.32589 0.28019-0.94090 0.90547
  -5   7  -6 57.4593 6.81786   1 0.06044-0.57178-0.00552 0.56514-0.98062 0.73331
  -5   7  -5  299.95 17.8057   1 0.03752-0.56072 0.06287 0.49295-0.98197 0.78871
  -5   7  -4 17.6592 10.6893   1 0.01118-0.54623 0.13720 0.41482-0.97788 0.83868
  -5   7  -3 321.125 17.2101   1-0.01844-0.52845 0.21609 0.33214-0.96703 0.88188
  -5   7  -2 3.23493 8.36091   1-0.05099-0.50775 0.29767 0.24676-0.94838 0.91728
  -5   7  -1 363.713 17.1383   1-0.08584-0.48475 0.37978 0.16085-0.92135 0.94430
  -5   7   0 20.3402 4.24819   1-0.12222-0.46021 0.46016 0.07668-0.88594 0.96295
  -5   7   1 519.066 21.2152   1-0.15927-0.43501 0.53670-0.00367-0.84275 0.97381
  -5   7   2 37.0755 5.42329   1-0.19613-0.41000 0.60772-0.07848-0.79280 0.97791
  -5   7   3 95.5644 6.87771   1-0.23205-0.38593 0.67203-0.14658-0.73744 0.97660
  -5   6   5 55.1186 5.01767   1-0.31280-0.31562 0.79245-0.33626-0.59411 0.94572
  -5   6   4 68.0202 6.38771   1-0.27882-0.33775 0.74221-0.28222-0.66087 0.95842
  -5   6   3 3.37667 8.15546   1-0.24225-0.36247 0.68287-0.21908-0.72552 0.96901
  -5   6   2 466.286 18.5275   1-0.20348-0.38940 0.61432-0.14673-0.78633 0.97578
  -5   6   1 4.57685 7.84433   1-0.16318-0.41785 0.53708-0.06569-0.84139 0.97678
  -5   6   0 490.348 19.5558   1-0.12228-0.44690 0.45243 0.02275-0.88877 0.97011
  -5   6  -1-11.0091 8.84453   1-0.08192-0.47541 0.36249 0.11648-0.92687 0.95416
  -5   6  -2 484.593 19.5556   1-0.04328-0.50221 0.27002 0.21276-0.95477 0.92800
  -5   6  -3 21.5384  7.9525   1-0.00744-0.52620 0.17809 0.30848-0.97237 0.89155
  -5   6  -4 626.398 22.3877   1 0.02477-0.54656 0.08967 0.40070-0.98048 0.84561
  -5   6  -5  6.0254 4.82032   1 0.05291-0.56285 0.00721 0.48696-0.98060 0.79168
  -5   6  -6 452.122 21.8304   1 0.07685-0.57494-0.06759 0.56555-0.97462 0.73164
  -5   6  -7 8.36213 10.6698   1 0.09677-0.58302-0.13380 0.63556-0.96448 0.66745
  -5   6  -8 11.5379 9.32598   1 0.11305-0.58745-0.19118 0.69674-0.95196 0.60087
  -5   5  -9 1.43406 9.83142   1 0.14209-0.59138-0.31607 0.76377-0.91168 0.51088
  -5   5  -8 17.0956 10.1739   1 0.12983-0.59097-0.26637 0.71028-0.92960 0.58285
  -5   5  -7 200.849 16.0549   1 0.11403-0.58703-0.20646 0.64657-0.94748 0.65478
  -5   5  -6 7.65179 8.98935   1 0.09402-0.57886-0.13561 0.57192-0.96356 0.72491
  -5   5  -5  591.67  22.338   1 0.06917-0.56586-0.05375 0.48626-0.97554 0.79095
  -5   5  -4 0.61167 7.51642   1 0.03909-0.54763 0.03827 0.39044-0.98072 0.85018
  -5   5  -3 927.361 25.6177   1 0.00381-0.52419 0.13835 0.28657-0.97633 0.89984
  -5   5  -2 2.72378 7.16513   1-0.03611-0.49613 0.24315 0.17797-0.96011 0.93767
  -5   5  -1 1095.03 26.2696   1-0.07951-0.46457 0.34849 0.06884-0.93090 0.96252
  -5   5   0 14.6731 6.50316   1-0.12484-0.43109 0.45000-0.03647-0.88894 0.97461
  -5   5   1 860.099 23.2196   1-0.17039-0.39738 0.54395-0.13422-0.83583 0.97555
  -5   5   2 8.75169 6.77121   1-0.21466-0.36496 0.62776-0.22183-0.77406 0.96784
  -5   5   3 331.003 15.0437   1-0.25650-0.33497 0.70017-0.29804-0.70643 0.95426
  -5   5   4 9.25236 8.44621   1-0.29519-0.30813 0.76105-0.36272-0.63554 0.93742
  -5   5   5 22.1381 4.27275   1-0.33042-0.28474 0.81104-0.41650-0.56350 0.91944
  -5   5   6  24.304 4.21115   1-0.36217-0.26484 0.85121-0.46047-0.49188 0.90186
  -5   4   7 13.5967 7.28381   1-0.41178-0.21382 0.89905-0.57376-0.37389 0.84226
  -5   4   6 18.4082 3.99304   1-0.38398-0.22978 0.87110-0.54202-0.44654 0.86086
  -5   4   5 7.19165 6.69507   1-0.35231-0.24961 0.83400-0.50111-0.52205 0.88231
  -5   4   4 122.948 9.26695   1-0.31634-0.27373 0.78593-0.44925-0.59958 0.90580
  -5   4   3  3.2688 6.78316   1-0.27583-0.30239 0.72505-0.38457-0.67760 0.92976
  -5   4   2 300.927 14.1875   1-0.23088-0.33549 0.64979-0.30551-0.75366 0.95176
  -5   4   1 21.0438 8.14015   1-0.18210-0.37243 0.55945-0.21137-0.82432 0.96837
  -5   4   0 648.734 19.6013   1-0.13084-0.41184 0.45490-0.10303-0.88549 0.97549
  -5   4  -1 19.9259 3.66627   1-0.07917-0.45166 0.33917 0.01650-0.93313 0.96908
  -5   4  -2 1358.53 28.3584   1-0.02959-0.48939 0.21742 0.14205-0.96442 0.94632
  -5   4  -3 6.89215 8.23038   1 0.01553-0.52267 0.09610 0.26716-0.97874 0.90659
  -5   4  -4 804.231 23.6573   1 0.05451-0.54979-0.01855 0.38561-0.97790 0.85169
  -5   4  -5 29.8205 4.53077   1 0.08663-0.57006-0.12188 0.49274-0.96545 0.78518
  -5   4  -6 442.951 19.4807   1 0.11210-0.58369-0.21137 0.58602-0.94559 0.71128
  -5   4  -7  7.1771 8.43168   1 0.13171-0.59145-0.28646 0.66492-0.92217 0.63380
  -5   4  -8  125.39 9.17377   1 0.14648-0.59437-0.34796 0.73022-0.89812 0.55570
  -5   4  -9-1.99991 8.86904   1 0.15742-0.59347-0.39735 0.78340-0.87543 0.47896
  -5   4 -10  35.871  5.4795   1 0.16542-0.58962-0.43632 0.82617-0.85527 0.40474
  -5   3 -11 106.851 8.66275   1 0.18194-0.58104-0.54636 0.87835-0.78590 0.28565
  -5   3 -10-10.8421 9.90089   1 0.17776-0.58871-0.51978 0.84798-0.80428 0.35809
  -5   3  -9-1.24141 8.41968   1 0.17156-0.59436-0.48399 0.80839-0.82723 0.43509
  -5   3  -8 10.9985  8.8546   1 0.16253-0.59717-0.43673 0.75733-0.85455 0.51646
  -5   3  -7 139.559  9.7337   1 0.14954-0.59602-0.37538 0.69218-0.88538 0.60135
  -5   3  -6  35.445 4.36646   1 0.13113-0.58947-0.29720 0.61020-0.91774 0.68775
  -5   3  -5 374.704  16.517   1 0.10565-0.57583-0.19999 0.50920-0.94800 0.77207
  -5   3  -4 137.035  10.544   1 0.07155-0.55358-0.08332 0.38873-0.97074 0.84886
  -5   3  -3 1145.62  25.461   1 0.02810-0.52198 0.05007 0.25154-0.97933 0.91151
  -5   3  -2  9.2881 6.36761   1-0.02392-0.48181 0.19342 0.10439-0.96773 0.95396
  -5   3  -1 1146.25 23.8984   1-0.08186-0.43571 0.33687-0.04285-0.93296 0.97324
  -5   3   0 80.2246 5.61439   1-0.14186-0.38756 0.47033-0.18011-0.87655 0.97088
  -5   3   1  369.26 14.0257   1-0.20009-0.34118 0.58655-0.30013-0.80379 0.95217
  -5   3   2 9.80975 6.07684   1-0.25376-0.29935 0.68244-0.39982-0.72137 0.92381
  -5   3   3 119.443 7.56017   1-0.30152-0.26345 0.75839-0.47956-0.63525 0.89174
  -5   3   4  28.076  3.7576   1-0.34309-0.23373 0.81676-0.54173-0.54964 0.86018
  -5   3   5 10.2875 7.17049   1-0.37888-0.20978 0.86055-0.58932-0.46701 0.83161
  -5   3   6 37.9665 4.02833   1-0.40958-0.19093 0.89265-0.62522-0.38857 0.80722
  -5   3   7   86.46 6.55451   1-0.43594-0.17642 0.91549-0.65186-0.31467 0.78737
  -5   3   8 13.2496 7.24744   1-0.45864-0.16556 0.93101-0.67117-0.24522 0.77198
  -5   2   8 116.099 9.00874   1-0.48295-0.12800 0.93990-0.74172-0.17518 0.70627
  -5   2   7 32.1087 4.11923   1-0.46268-0.13642 0.93013-0.72815-0.24281 0.71985
  -5   2   6 11.0083 6.66345   1-0.43876-0.14849 0.91382-0.70804-0.31597 0.73895
  -5   2   5 96.7154 7.31603   1-0.41028-0.16513 0.88886-0.67928-0.39535 0.76428
  -5   2   4 6.02684 6.02684   1-0.37611-0.18745 0.85231-0.63894-0.48143 0.79630
  -5   2   3  48.466 3.77798   1-0.33494-0.21677 0.80022-0.58305-0.57394 0.83477
  -5   2   2 82.7188 6.62228   1-0.28552-0.25434 0.72762-0.50665-0.67115 0.87793
  -5   2   1 105.216 6.89951   1-0.22714-0.30088 0.62921-0.40444-0.76866 0.92138
  -5   2   0 681.919 17.8155   1-0.16061-0.35556 0.50137-0.27280-0.85837 0.95704
  -5   2  -1  72.584 6.57518   1-0.08934-0.41498 0.34571-0.11335-0.92902 0.97364
  -5   2  -2 1178.35 24.0647   1-0.01948-0.47299 0.17224 0.06392-0.97003 0.96059
  -5   2  -3 74.9569 5.67508   1 0.04214-0.52276-0.00207 0.24203-0.97746 0.91397
  -5   2  -4 872.522 22.7392   1 0.09105-0.55983-0.16028 0.40403-0.95673 0.83918
  -5   2  -5 186.501 12.7681   1 0.12660-0.58353-0.29228 0.53984-0.91894 0.74734
  -5   2  -6 128.711 9.22587   1 0.15088-0.59596-0.39607 0.64742-0.87500 0.64935
  -5   2  -7 24.2301  8.4147   1 0.16681-0.60005-0.47470 0.72985-0.83234 0.55264
  -5   2  -8 13.5769 7.96015   1 0.17705-0.59843-0.53296 0.79190-0.79484 0.46108
  -5   2  -9  145.18 9.88568   1 0.18352-0.59306-0.57546 0.83820-0.76391 0.37610
  -5   2 -10 2.38333 7.81429   1 0.18757-0.58526-0.60599 0.87252-0.73963 0.29777
  -5   2 -11 71.6063 5.93159   1 0.19003-0.57587-0.62738 0.89772-0.72148 0.22556
  -5   2 -12 184.841 14.3246   1 0.19144-0.56544-0.64174 0.91588-0.70873 0.15876
  -5   1 -12  7.1496  9.2301   1 0.19470-0.55545-0.71627 0.92875-0.63415 0.08851
  -5   1 -11 26.9298   4.915   1 0.19441-0.56700-0.70765 0.91633-0.64352 0.15194
  -5   1 -10 156.465 12.1366   1 0.19357-0.57801-0.69294 0.89783-0.65898 0.22145
  -5   1  -9 22.4589 8.00669   1 0.19179-0.58808-0.67001 0.87110-0.68189 0.29841
  -5   1  -8 434.343  17.115   1 0.18835-0.59649-0.63563 0.83292-0.71377 0.38435
  -5   1  -7 19.7069 7.22331   1 0.18195-0.60193-0.58501 0.77850-0.75601 0.48063
  -5   1  -6 240.381 12.9442   1 0.17028-0.60211-0.51117 0.70087-0.80896 0.58764
  -5   1  -5 642.643 19.8878   1 0.14952-0.59320-0.40493 0.59083-0.87005 0.70278
  -5   1  -4 80.2624 6.85058   1 0.11421-0.56973-0.25700 0.43910-0.93033 0.81712
  -5   1  -3 875.183 20.8881   1 0.05888-0.52626-0.06498 0.24328-0.97165 0.91249
  -5   1  -2    0.00 5.64646   1-0.01707-0.46215 0.15616 0.01834-0.97126 0.96615
  -5   1  -1 759.226 17.7065   1-0.10521-0.38586 0.37361-0.20291-0.91793 0.96687
  -5   1   0  63.457 4.75961   1-0.19194-0.31097 0.55612-0.38921-0.82279 0.92579
  -5   1   1 457.114 13.8773   1-0.26743-0.24734 0.69186-0.52874-0.70858 0.86563
  -5   1   2 120.886 8.13289   1-0.32873-0.19788 0.78577-0.62645-0.59349 0.80459
  -5   1   3  28.801 3.22192   1-0.37721-0.16125 0.84841-0.69289-0.48649 0.75164
  -5   1   4 298.139 11.8571   1-0.41549-0.13482 0.88934-0.73762-0.39019 0.70940
  -5   1   5-3.02775 5.68963   1-0.44605-0.11610 0.91549-0.76757-0.30424 0.67750
  -5   1   6 156.843 10.2847   1-0.47083-0.10317 0.93147-0.78734-0.22727 0.65458
  -5   1   7 3.88204 7.35807   1-0.49124-0.09461 0.94028-0.79995-0.15775 0.63911
  -5   1   8  26.455 4.34654   1-0.50831-0.08939 0.94386-0.80733-0.09432 0.62974
  -5   0   9 30.7738 4.09067   1-0.54489-0.05141 0.93548-0.86440 0.04854 0.54526
  -5   0   8 24.7953  3.9642   1-0.53365-0.05080 0.94043-0.86555-0.00351 0.54326
  -5   0   7  114.51 8.08567   1-0.52035-0.05225 0.94269-0.86402-0.06004 0.54574
  -5   0   6 -8.7737 6.41724   1-0.50436-0.05639 0.94140-0.85893-0.12236 0.55400
  -5   0   5 293.513 11.9147   1-0.48474-0.06416 0.93517-0.84890-0.19221 0.56981
  -5   0   4 7.02458 5.27838   1-0.46007-0.07698 0.92160-0.83153-0.27203 0.59557
  -5   0   3 708.877 16.4439   1-0.42810-0.09710 0.89654-0.80268-0.36501 0.63450
  -5   0   2 168.822 8.71879   1-0.38531-0.12805 0.85258-0.75492-0.47493 0.69036
  -5   0   1 238.913 10.2645   1-0.32641-0.17510 0.77646-0.67501-0.60468 0.76606
  -5   0   0 919.864 18.7169   1-0.24483-0.24483 0.64646-0.54120-0.75064 0.85797
  -5   0  -1 19.7143 2.82301   1-0.13776-0.34006 0.43729-0.32824-0.88966 0.94294
  -5   0  -2 1117.94  21.255   1-0.01869-0.44728 0.15072-0.03787-0.97105 0.97028
  -5   0  -3 10.9834  5.6043   1 0.08099-0.53511-0.14952 0.26617-0.95764 0.90281
  -5   0  -4 1153.84 24.5125   1 0.14244-0.58472-0.38774 0.50818-0.87786 0.76898
  -5   0  -5 299.447 13.9932   1 0.17292-0.60335-0.54589 0.67013-0.78469 0.62175
  -5   0  -6 421.434 15.4185   1 0.18633-0.60491-0.64392 0.77196-0.70581 0.48882
  -5   0  -7 719.847 19.4452   1 0.19177-0.59850-0.70407 0.83591-0.64688 0.37584
  -5   0  -8 35.4468 3.94298   1 0.19373-0.58861-0.74117 0.87680-0.60549 0.28040
  -5   0  -9 436.355 15.8025   1 0.19423-0.57727-0.76390 0.90333-0.57785 0.19871
  -5   0 -10 3.28604 7.01015   1 0.19417-0.56536-0.77729 0.92052-0.56063 0.12743
  -5   0 -11 209.968 12.5477   1 0.19392-0.55326-0.78429 0.93132-0.55129 0.06404
  -5   0 -12 30.6546 4.40518   1 0.19361-0.54111-0.78671 0.93754-0.54798 0.00667
  -5   0 -13 25.6815 4.77234   1 0.19330-0.52895-0.78566 0.94029-0.54933-0.04603
  -5  -1 -13 25.7339 9.20191   1 0.18757-0.50996-0.84469 0.93766-0.46036-0.13067
  -5  -1 -12 140.024 11.1083   1 0.18742-0.52165-0.85024 0.93941-0.45108-0.08590
  -5  -1 -11-2.25957 6.74853   1 0.18742-0.53350-0.85360 0.93897-0.44538-0.03754
  -5  -1 -10 390.471 14.8669   1 0.18768-0.54561-0.85415 0.93572-0.44450 0.01563
  -5  -1  -9 13.5566  6.6719   1 0.18830-0.55808-0.85083 0.92861-0.45028 0.07547
  -5  -1  -8 1494.31 25.3946   1 0.18936-0.57098-0.84175 0.91573-0.46559 0.14482
  -5  -1  -7 261.054 12.0841   1 0.19076-0.58424-0.82330 0.89348-0.49496 0.22826
  -5  -1  -6 803.845 18.5967   1 0.19184-0.59717-0.78801 0.85440-0.54585 0.33319
  -5  -1  -5 864.572 19.7438   1 0.18983-0.60700-0.71923 0.78182-0.62993 0.47133
  -5  -1  -4 14.8094 6.44597   1 0.17462-0.60364-0.57791 0.63670-0.76039 0.65584
  -5  -1  -3 1259.64 24.2884   1 0.11530-0.55595-0.28693 0.34180-0.91910 0.86861
  -5  -1  -2-2.13179 4.92316   1-0.03086-0.42163 0.17310-0.12201-0.96733 0.97087
  -5  -1  -1 934.432 18.4392   1-0.20895-0.25538 0.57285-0.52555-0.80814 0.86571
  -5  -1   0 34.4859 2.89858   1-0.33354-0.14263 0.77965-0.73613-0.59746 0.70906
  -5  -1   1 620.556 14.1444   1-0.40773-0.08029 0.87129-0.83157-0.42883 0.59445
  -5  -1   2 622.956 14.4539   1-0.45374-0.04612 0.91271-0.87677-0.30286 0.52252
  -5  -1   3 324.559  11.005   1-0.48465-0.02705 0.93164-0.89949-0.20581 0.47949
  -5  -1   4 770.549 17.2459   1-0.50695-0.01659 0.93942-0.91106-0.12747 0.45518
  -5  -1   5 7.57627 5.82393   1-0.52397-0.01141 0.94102-0.91644-0.06150 0.44325
  -5  -1   6 273.193 12.1624   1-0.53752-0.00971 0.93878-0.91799-0.00401 0.43978
  -5  -1   7  41.411 3.80676   1-0.54865-0.01042 0.93394-0.91694 0.04749 0.44231
  -5  -1   8 105.568 7.56416   1-0.55799-0.01293 0.92714-0.91393 0.09461 0.44922
  -5  -1   9 25.2299  4.6855   1-0.56595-0.01681 0.91877-0.90934 0.13845 0.45941
  -5  -2   9 49.9831 4.61139   1-0.58423 0.01472 0.89240-0.94462 0.23255 0.36963
  -5  -2   8 19.6831 6.78427   1-0.57930 0.02163 0.90256-0.95099 0.19821 0.34995
  -5  -2   7 197.601 10.7048   1-0.57367 0.02784 0.91180-0.95644 0.16237 0.33175
  -5  -2   6   25.47 3.39917   1-0.56720 0.03321 0.92009-0.96094 0.12450 0.31559
  -5  -2   5 745.909 17.7181   1-0.55964 0.03750 0.92734-0.96440 0.08379 0.30228
  -5  -2   4 159.016 8.90952   1-0.55060 0.04030 0.93337-0.96665 0.03888 0.29315
  -5  -2   3 885.771 17.3953   1-0.53934 0.04089 0.93775-0.96725-0.01251 0.29051
  -5  -2   2 222.374 9.19422   1-0.52443 0.03781 0.93949-0.96520-0.07471 0.29868
  -5  -2   1  367.29 10.8958   1-0.50255 0.02778 0.93572-0.95763-0.15681 0.32676
  -5  -2   0 337.077 10.3915   1-0.46458 0.00165 0.91636-0.93449-0.28107 0.39698
  -5  -2  -1 40.1878  3.1973   1-0.37668-0.07441 0.83059-0.84494-0.51167 0.57356
  -5  -2  -2 849.285 17.5656   1-0.09765-0.34159 0.32941-0.33996-0.93034 0.93820
  -5  -2  -3-4.17596 6.17306   1 0.17487-0.60227-0.59922 0.59246-0.74315 0.69699
  -5  -2  -4 701.123 16.4386   1 0.18772-0.60328-0.84076 0.83778-0.46698 0.36679
  -5  -2  -5 287.583 10.9282   1 0.17977-0.58349-0.89870 0.89950-0.35818 0.20395
  -5  -2  -6 553.393 14.2218   1 0.17484-0.56671-0.91780 0.92240-0.31398 0.10572
  -5  -2  -7 1263.93 21.1708   1 0.17263-0.55266-0.92417 0.93256-0.29781 0.03552
  -5  -2  -8 505.236 14.4831   1 0.17211-0.54029-0.92485 0.93702-0.29595-0.02036
  -5  -2  -9 1062.27 21.0738   1 0.17257-0.52891-0.92234 0.93830-0.30231-0.06803
  -5  -2 -10 1.94932 6.02716   1 0.17360-0.51810-0.91771 0.93746-0.31381-0.11056
  -5  -2 -11 308.295 13.8794   1 0.17495-0.50761-0.91148 0.93502-0.32872-0.14968
  -5  -2 -12 18.7058 7.64796   1 0.17645-0.49726-0.90393 0.93125-0.34601-0.18642
  -5  -2 -13 84.6714 7.22654   1 0.17797-0.48695-0.89519 0.92630-0.36503-0.22143
  -5  -3 -13-3.35509 6.51917   1 0.16308-0.45881-0.93538 0.90484-0.26548-0.31666
  -5  -3 -12  198.31 11.1137   1 0.15922-0.46679-0.94537 0.91105-0.23557-0.29253
  -5  -3 -11 12.9778 6.90639   1 0.15491-0.47433-0.95455 0.91644-0.20504-0.26904
  -5  -3 -10  923.42  20.098   1 0.15011-0.48136-0.96293 0.92103-0.17361-0.24644
  -5  -3  -9  31.195 3.60828   1 0.14471-0.48781-0.97052 0.92484-0.14091-0.22511
  -5  -3  -8 991.984 18.9939   1 0.13854-0.49349-0.97734 0.92787-0.10625-0.20574
  -5  -3  -7 236.768 9.80092   1 0.13129-0.49807-0.98337 0.93011-0.06838-0.18958
  -5  -3  -6 588.459 14.1925   1 0.12225-0.50088-0.98848 0.93143-0.02472-0.17921
  -5  -3  -5 188.616  8.5902   1 0.10962-0.50009-0.99217 0.93134 0.03112-0.18102
  -5  -3  -4 391.817 11.1509   1 0.08703-0.48934-0.99144 0.92681 0.12015-0.21602
  -5  -3  -3 235.363  8.5572   1 0.00833-0.42248-0.94442 0.87601 0.36716-0.40901
  -5  -3  -2 5.23954 6.76423   1-0.60876 0.18276 0.62871-0.70091 0.66083-0.64865
  -5  -3  -1 172.546 8.72917   1-0.59143 0.15359 0.88616-0.96215 0.24428-0.17807
  -5  -3   0 441.738 12.2015   1-0.58177 0.13208 0.90472-0.98449 0.18221-0.06197
  -5  -3   1 228.282 9.42708   1-0.57994 0.11841 0.90730-0.99086 0.17265 0.00161
  -5  -3   2  650.41 15.2714   1-0.58087 0.10750 0.90557-0.99292 0.17980 0.04850
  -5  -3   3 184.646 9.62619   1-0.58296 0.09775 0.90178-0.99292 0.19433 0.08800
  -5  -3   4  820.39 18.5307   1-0.58557 0.08851 0.89662-0.99154 0.21275 0.12360
  -5  -3   5 2.93039 5.48224   1-0.58839 0.07949 0.89035-0.98906 0.23348 0.15690
  -5  -3   6 565.037 17.0155   1-0.59124 0.07049 0.88309-0.98559 0.25569 0.18872
  -5  -3   7 47.9453  4.4475   1-0.59402 0.06143 0.87490-0.98119 0.27891 0.21954
  -5  -3   8 83.0989 6.59808   1-0.59667 0.05224 0.86580-0.97588 0.30283 0.24964
  -5  -4   8 17.8955 7.60413   1-0.60928 0.07810 0.81742-0.98914 0.40452 0.15227
  -5  -4   7 227.057 12.9203   1-0.60858 0.08924 0.82393-0.99186 0.39178 0.11099
  -5  -4   6   15.41 6.87561   1-0.60806 0.10057 0.82867-0.99281 0.38217 0.06657
  -5  -4   5  576.57 16.7594   1-0.60787 0.11222 0.83117-0.99152 0.37688 0.01782
  -5  -4   4 10.2003 6.37779   1-0.60820 0.12439 0.83060-0.98717 0.37779-0.03712
  -5  -4   3 474.058  14.373   1-0.60928 0.13731 0.82539-0.97817 0.38798-0.10133
  -5  -4   2 12.9517 5.29717   1-0.61136 0.15124 0.81228-0.96127 0.41282-0.18020
  -5  -4   1  487.89 14.2889   1-0.61437 0.16608 0.78369-0.92889 0.46231-0.28372
  -5  -4   0 22.6853 3.26827   1-0.61622 0.17978 0.71928-0.86070 0.55590-0.43134
  -5  -4  -1 558.565 17.6827   1-0.60345 0.17885 0.55627-0.69390 0.72580-0.65527
  -5  -4  -2 72.6556 5.54397   1-0.51123 0.09847 0.12912-0.26296 0.94165-0.92514
  -5  -4  -3 51.6517 4.20656   1-0.27813-0.12278-0.49936 0.36930 0.87649-0.91402
  -5  -4  -4 35.0091 3.04517   1-0.09568-0.29338-0.82532 0.69905 0.59996-0.69152
  -5  -4  -5 469.381  12.523   1-0.00562-0.37160-0.93469 0.81222 0.39292-0.53851
  -5  -4  -6 120.795 7.72899   1 0.04235-0.40773-0.97360 0.85490 0.25584-0.45545
  -5  -4  -7 643.073 14.9391   1 0.07187-0.42541-0.98802 0.87311 0.15812-0.41176
  -5  -4  -8 47.0441 4.38764   1 0.09219-0.43389-0.99215 0.88103 0.08261-0.39029
  -5  -4  -9 1051.59 20.1102   1 0.10733-0.43719-0.99112 0.88379 0.02048-0.38218
  -5  -4 -10 1.48117 6.76733   1 0.11926-0.43727-0.98706 0.88351-0.03309-0.38264
  -5  -4 -11 537.785 16.7293   1 0.12901-0.43518-0.98095 0.88119-0.08090-0.38886
  -5  -4 -12 18.7717 7.49804   1 0.13719-0.43152-0.97329 0.87733-0.12464-0.39914
  -5  -4 -13 100.161 7.02143   1 0.14418-0.42667-0.96435 0.87217-0.16544-0.41238
  -5  -5 -13-2.90218 7.00945   1 0.12224-0.39148-0.98220 0.82838-0.06847-0.50503
  -5  -5 -12 247.673 13.8307   1 0.11167-0.39275-0.98795 0.83034-0.01792-0.50154
  -5  -5 -11 1.64369 6.57476   1 0.09905-0.39198-0.99123 0.82983 0.03730-0.50274
  -5  -5 -10 508.106 15.7188   1 0.08372-0.38849-0.99120 0.82602 0.09875-0.51016
  -5  -5  -9 69.1421    5.40   1 0.06459-0.38120-0.98639 0.81742 0.16864-0.52602
  -5  -5  -8 384.582  12.854   1 0.03992-0.36837-0.97413 0.80137 0.25020-0.55355
  -5  -5  -7    0.00 5.25221   1 0.00678-0.34707-0.94935 0.77280 0.34812-0.59744
  -5  -5  -6 668.633  15.892   1-0.03990-0.31224-0.90198 0.72165 0.46862-0.66392
  -5  -5  -5-3.37018 5.04402   1-0.10857-0.25541-0.81172 0.62760 0.61742-0.75869
  -5  -5  -4 443.826 13.5233   1-0.21041-0.16542-0.64148 0.45357 0.78818-0.87541
  -5  -5  -3 220.895  10.589   1-0.34638-0.04129-0.35252 0.16082 0.93206-0.96527
  -5  -5  -2 11.3111 5.67229   1-0.47977 0.08026 0.01361-0.20909 0.96107-0.94024
  -5  -5  -1 50.3386 4.90537   1-0.56370 0.15235 0.32234-0.52161 0.87333-0.79847
  -5  -5   0 587.954 18.5948   1-0.60057 0.17737 0.51612-0.71918 0.75648-0.62760
  -5  -5   1 5.00478 6.38595   1-0.61379 0.17876 0.62566-0.83250 0.66097-0.47805
  -5  -5   2  718.48 19.1403   1-0.61776 0.17088 0.68748-0.89812 0.59380-0.35686
  -5  -5   3 23.5064 3.95236   1-0.61847 0.15975 0.72308-0.93750 0.54941-0.25844
  -5  -5   4 434.359 15.4334   1-0.61818 0.14761 0.74362-0.96182 0.52151-0.17651
  -5  -5   5 42.9741 4.50943   1-0.61769 0.13528 0.75492-0.97691 0.50539-0.10636
  -5  -5   6 397.349 16.0864   1-0.61728 0.12302 0.76017-0.98595 0.49778-0.04472
  -5  -5   7  6.0744 7.01411   1-0.61700 0.11090 0.76118-0.99076 0.49644 0.01064
  -5  -5   8 141.053 9.84658   1-0.61683 0.09889 0.75905-0.99241 0.49982 0.06130
  -5  -6   7 220.611 14.5323   1-0.61959 0.12674 0.68988-0.98109 0.58985-0.07844
  -5  -6   6 11.2932 7.84853   1-0.61950 0.13850 0.68219-0.96961 0.59879-0.14141
  -5  -6   5 100.593 8.63306   1-0.61902 0.14985 0.66839-0.95203 0.61447-0.21112
  -5  -6   4 18.0847  7.6845   1-0.61776 0.16044 0.64608-0.92593 0.63866-0.28934
  -5  -6   3 411.806 16.6436   1-0.61497 0.16949 0.61145-0.88752 0.67353-0.37824
  -5  -6   2 40.2421 4.78804   1-0.60911 0.17547 0.55845-0.83073 0.72129-0.48003
  -5  -6   1 617.908 19.9054   1-0.59724 0.17545 0.47771-0.74620 0.78307-0.59584
  -5  -6   0 47.1301 4.45141   1-0.57403 0.16408 0.35600-0.62070 0.85580-0.72259
  -5  -6  -1 169.674 11.3574   1-0.53139 0.13329 0.17982-0.44073 0.92608-0.84690
  -5  -6  -2  228.38 11.7815   1-0.46199 0.07573-0.05118-0.20595 0.96544-0.94030
  -5  -6  -3 4.09357   5.178   1-0.36859-0.00583-0.30629 0.05295 0.94309-0.97197
  -5  -6  -4 69.3559  6.1004   1-0.26810-0.09447-0.53455 0.28500 0.85644-0.93935
  -5  -6  -5 309.399 11.8465   1-0.17854-0.17220-0.70498 0.45922 0.73424-0.87118
  -5  -6  -6 24.3769 3.17252   1-0.10711-0.23178-0.81887 0.57689 0.60663-0.79760
  -5  -6  -7 659.745 17.0085   1-0.05253-0.27452-0.89121 0.65302 0.48895-0.73395
  -5  -6  -8 42.0659 3.64445   1-0.01094-0.30427-0.93622 0.70181 0.38525-0.68428
  -5  -6  -9 359.157 13.2183   1 0.02125-0.32462-0.96367 0.73306 0.29470-0.64775
  -5  -6 -10 4.47989 6.37467   1 0.04672-0.33824-0.97971 0.75289 0.21513-0.62222
  -5  -6 -11 393.034 14.6667   1 0.06729-0.34697-0.98808 0.76503 0.14437-0.60549
  -5  -6 -12 10.7377 6.45211   1 0.08425-0.35208-0.99105 0.77180 0.08056-0.59571
  -5  -7 -12 260.856 13.9566   1 0.05655-0.31115-0.98530 0.70440 0.16808-0.67891
  -5  -7 -11 5.12831 7.38615   1 0.03586-0.30230-0.97539 0.69071 0.23720-0.69399
  -5  -7 -10 168.555 10.4604   1 0.01108-0.28936-0.95839 0.66991 0.31276-0.71552
  -5  -7  -9  0.8455 6.24182   1-0.01894-0.27118-0.93168 0.63942 0.39578-0.74451
  -5  -7  -8 382.083 14.2959   1-0.05568-0.24628-0.89151 0.59546 0.48697-0.78167
  -5  -7  -7 74.4108 5.59096   1-0.10090-0.21290-0.83259 0.53276 0.58608-0.82676
  -5  -7  -6 484.034 16.0379   1-0.15632-0.16933-0.74815 0.44453 0.69063-0.87728
  -5  -7  -5  137.43  9.1241   1-0.22266-0.11483-0.63115 0.32374 0.79398-0.92661
  -5  -7  -4 69.6679 5.68835   1-0.29804-0.05129-0.47804 0.16684 0.88389-0.96248
  -5  -7  -3 23.6222 3.49708   1-0.37640 0.01523-0.29488-0.02011 0.94473-0.96929
  -5  -7  -2 0.97285  6.2293   1-0.44856 0.07554-0.10029-0.21848 0.96563-0.93616
  -5  -7  -1 38.0291 4.45152   1-0.50675 0.12189 0.08166-0.40422 0.94873-0.86523
  -5  -7   0 251.016 14.3037   1-0.54849 0.15178 0.23396-0.56031 0.90736-0.76984
  -5  -7   1 69.9335 5.54318   1-0.57601 0.16746 0.35184-0.68198 0.85675-0.66520
  -5  -7   2 476.776 19.2574   1-0.59324 0.17285 0.43896-0.77288 0.80746-0.56187
  -5  -7   3 0.57376 8.33443   1-0.60375 0.17152 0.50177-0.83948 0.76467-0.46506
  -5  -7   4 271.338 15.1632   1-0.61006 0.16599 0.54643-0.88792 0.73003-0.37639
  -5  -7   5 13.5178 9.08609   1-0.61381 0.15789 0.57775-0.92303 0.70339-0.29572
  -5  -7   6 166.905 11.2594   1-0.61598 0.14822 0.59923-0.94830 0.68392-0.22222
  -5  -7   7 25.7872 9.09273   1-0.61717 0.13756 0.61333-0.96619 0.67059-0.15486
  -5  -8   6 15.1912  10.464   1-0.60809 0.15357 0.51489-0.92561 0.75373-0.28771
  -5  -8   5 148.925 11.0175   1-0.60401 0.16134 0.48740-0.89433 0.77387-0.36188
  -5  -8   4  34.511 5.39945   1-0.59781 0.16698 0.44981-0.85294 0.79935-0.44139
  -5  -8   3 295.051 16.5607   1-0.58850 0.16951 0.39934-0.79869 0.83007-0.52614
  -5  -8   2 4.42508 10.4066   1-0.57468 0.16753 0.33269-0.72825 0.86505-0.61514
  -5  -8   1 235.578  14.577   1-0.55451 0.15921 0.24634-0.63812 0.90176-0.70589
  -5  -8   0 128.942  9.4721   1-0.52585 0.14239 0.13760-0.52559 0.93547-0.79362
  -5  -8  -1 65.8104 5.00557   1-0.48684 0.11522 0.00641-0.39061 0.95893-0.87112
  -5  -8  -2 6.84273 3.56392   1-0.43694 0.07716-0.14255-0.23786 0.96364-0.92985
  -5  -8  -3 0.97916 6.60472   1-0.37793 0.03000-0.29912-0.07751 0.94287-0.96312
  -5  -8  -4 56.1841 4.19625   1-0.31399-0.02210-0.45014 0.07731 0.89516-0.96943
  -5  -8  -5 81.7188 6.35595   1-0.25022-0.07402-0.58425 0.21520 0.82515-0.95345
  -5  -8  -6 169.334 10.6948   1-0.19081-0.12160-0.69532 0.33005 0.74099-0.92332
  -5  -8  -7 286.636 13.2072   1-0.13806-0.16250-0.78261 0.42113 0.65079-0.88715
  -5  -8  -8-2.26344 6.48151   1-0.09258-0.19614-0.84874 0.49105 0.56047-0.85086
  -5  -8  -9 258.786 12.4035   1-0.05394-0.22293-0.89750 0.54360 0.47350-0.81792
  -5  -8 -10 30.7743 4.04123   1-0.02127-0.24376-0.93262 0.58251 0.39147-0.78991
  -5  -8 -11 200.138 13.5678   1 0.00640-0.25959-0.95720 0.61087 0.31481-0.76728
  -5  -9 -10 223.228 13.4549   1-0.04940-0.20239-0.90646 0.49471 0.45303-0.84716
  -5  -9  -9 25.9763 4.39307   1-0.08315-0.18048-0.86563 0.45008 0.53154-0.87163
  -5  -9  -8 186.596 11.8697   1-0.12183-0.15365-0.81214 0.39281 0.61226-0.89832
  -5  -9  -7 62.8991 4.71115   1-0.16570-0.12162-0.74374 0.32062 0.69316-0.92519
  -5  -9  -6 121.381 9.40909   1-0.21454-0.08462-0.65865 0.23174 0.77097-0.94897
  -5  -9  -5 85.3098  7.4869   1-0.26735-0.04365-0.55647 0.12578 0.84120-0.96518
  -5  -9  -4 37.5427 4.13101   1-0.32214-0.00070-0.43917 0.00469 0.89872-0.96867
  -5  -9  -3 16.6513 4.11896   1-0.37610 0.04141-0.31166-0.12661 0.93907-0.95499
  -5  -9  -2 47.2634 4.46019   1-0.42615 0.07962-0.18123-0.26083 0.96008-0.92197
  -5  -9  -1 36.8153 4.66717   1-0.46981 0.11143-0.05582-0.39003 0.96275-0.87061
  -5  -9   0  79.976 6.90674   1-0.50579 0.13557 0.05808-0.50771 0.95086-0.80469
  -5  -9   1 45.3383 5.23936   1-0.53408 0.15202 0.15669-0.61011 0.92947-0.72927
  -5  -9   2 71.9672 6.28426   1-0.55555 0.16164 0.23894-0.69615 0.90341-0.64918
  -5  -9   3 0.68744 8.61353   1-0.57142 0.16567 0.30566-0.76665 0.87644-0.56819
  -5  -9   4 234.152 15.7044   1-0.58295 0.16536 0.35864-0.82342 0.85104-0.48875
  -5  -9   5 59.6081 6.11545   1-0.59122 0.16179 0.39997-0.86854 0.82860-0.41228
  -5 -10   3 109.837 9.01338   1-0.55371 0.16121 0.22039-0.74302 0.90890-0.59633
  -5 -10   2 33.6299 11.6498   1-0.53673 0.15607 0.15573-0.67458 0.92869-0.67014
  -5 -10   1 17.5252  11.729   1-0.51495 0.14614 0.07888-0.59394 0.94620-0.74168
  -5 -10   0 84.1456 7.05628   1-0.48769 0.13071-0.01015-0.50113 0.95863-0.80814
  -5 -10  -1 33.7948 4.98613   1-0.45455 0.10942-0.11001-0.39748 0.96268-0.86622
  -5 -10  -2 127.325 9.57381   1-0.41575 0.08247-0.21779-0.28591 0.95517-0.91274
  -5 -10  -3 4.67839 7.88936   1-0.37221 0.05077-0.32911-0.17080 0.93383-0.94543
  -5 -10  -4 143.255 9.50207   1-0.32552 0.01592-0.43882-0.05730 0.89792-0.96355
  -5 -10  -5 6.18568 7.52352   1-0.27767-0.02009-0.54200 0.04966 0.84855-0.96820
  -5 -10  -6 77.9412 6.85615   1-0.23059-0.05533-0.63491 0.14636 0.78826-0.96195
  -5 -10  -7 31.3502 4.10509   1-0.18583-0.08825-0.71545 0.23069 0.72033-0.94805
  -5 -10  -8 18.6753 7.32821   1-0.14440-0.11783-0.78307 0.30209 0.64798-0.92972
  -5 -10  -9 198.747 13.2246   1-0.10679-0.14359-0.83834 0.36115 0.57388-0.90966
  -5 -11  -7 61.4761 5.44351   1-0.20016-0.06067-0.69626 0.14985 0.73704-0.96044
  -5 -11  -6 21.5701 8.78079   1-0.24110-0.03158-0.62114 0.07095 0.79730-0.96666
  -5 -11  -5 99.2229 7.97947   1-0.28336-0.00116-0.53693-0.01706 0.85041-0.96574
  -5 -11  -4 8.78968 8.04019   1-0.32575 0.02940-0.44550-0.11226 0.89426-0.95556
  -5 -11  -3 329.866 17.2958   1-0.36691 0.05871-0.34971-0.21185 0.92732-0.93460
  -5 -11  -2-0.65932 9.25396   1-0.40550 0.08546-0.25300-0.31234 0.94901-0.90226
  -5 -11  -1 142.522 11.2668   1-0.44043 0.10854-0.15892-0.41022 0.95986-0.85908
  -5 -11   0 4.46759 8.93521   1-0.47100 0.12727-0.07055-0.50237 0.96134-0.80653
  -5 -11   1 29.8432 11.9104   1-0.49698 0.14141 0.00985-0.58656 0.95556-0.74672
  -4 -12  -5 27.2577 10.4244   1-0.22858 0.05520-0.57376-0.06290 0.83883-0.97130
  -4 -12  -4 46.8189 5.36541   1-0.26521 0.07998-0.49765-0.14279 0.88076-0.95920
  -4 -12  -3 11.7895 8.48941   1-0.30105 0.10398-0.41808-0.22615 0.91493-0.93934
  -4 -12  -2-6.01341 8.26464   1-0.33528 0.12637-0.33711-0.31091 0.94084-0.91122
  -4 -12  -1 27.7003  9.6951   1-0.36715 0.14640-0.25695-0.39486 0.95859-0.87494
  -4 -12   0 62.1018 6.26574   1-0.39611 0.16351-0.17969-0.47590 0.96879-0.83111
  -4 -11   3 3.82204 9.33078   1-0.48058 0.19921 0.08690-0.69221 0.95632-0.66088
  -4 -11   2 88.3875 7.08552   1-0.46118 0.19165 0.02247-0.62399 0.96629-0.72488
  -4 -11   1 15.7386 11.0365   1-0.43787 0.18019-0.05042-0.54732 0.97238-0.78499
  -4 -11   0 35.6128 4.78286   1-0.41046 0.16462-0.13094-0.46301 0.97270-0.83934
  -4 -11  -1 26.4339 9.24994   1-0.37902 0.14502-0.21755-0.37261 0.96539-0.88607
  -4 -11  -2 9.08774 8.46022   1-0.34394 0.12179-0.30794-0.27844 0.94895-0.92365
  -4 -11  -3 26.0177 9.19864   1-0.30599 0.09568-0.39927-0.18332 0.92247-0.95120
  -4 -11  -4 20.0934 4.06035   1-0.26619 0.06772-0.48854-0.09026 0.88591-0.96867
  -4 -11  -5 24.5773 8.23414   1-0.22570 0.03907-0.57300-0.00201 0.84007-0.97686
  -4 -11  -6 56.6568 5.01483   1-0.18562 0.01083-0.65048 0.07925 0.78641-0.97723
  -4 -11  -7 6.32759 7.69614   1-0.14691-0.01603-0.71958 0.15214 0.72677-0.97162
  -4 -11  -8 268.175 15.0948   1-0.11027-0.04083-0.77968 0.21603 0.66303-0.96191
  -4 -10 -10 11.2255 6.86641   1-0.02686-0.11380-0.89140 0.39696 0.49783-0.90909
  -4 -10  -9 318.361 15.3762   1-0.05900-0.09350-0.85000 0.35178 0.56924-0.92647
  -4 -10  -8 10.8699 7.55435   1-0.09458-0.06977-0.79872 0.29672 0.64077-0.94397
  -4 -10  -7 141.932 10.7891   1-0.13353-0.04266-0.73659 0.23080 0.71082-0.95999
  -4 -10  -6 2.59391 7.71226   1-0.17547-0.01256-0.66310 0.15351 0.77722-0.97236
  -4 -10  -5 112.961 7.99418   1-0.21964 0.01976-0.57855 0.06518 0.83739-0.97850
  -4 -10  -4 93.1538 7.94631   1-0.26485 0.05313-0.48440-0.03276 0.88862-0.97570
  -4 -10  -3 8.52012 7.67993   1-0.30958 0.08602-0.38335-0.13759 0.92860-0.96165
  -4 -10  -2 176.095 12.3522   1-0.35219 0.11679-0.27917-0.24557 0.95596-0.93499
  -4 -10  -1 106.005 7.66011   1-0.39120 0.14395-0.17610-0.35242 0.97068-0.89567
  -4 -10   0 101.404 7.94823   1-0.42556 0.16648-0.07813-0.45417 0.97405-0.84502
  -4 -10   1 138.508  10.144   1-0.45480 0.18387 0.01164-0.54773 0.96837-0.78531
  -4 -10   2-8.36176 8.86898   1-0.47894 0.19616 0.09132-0.63120 0.95632-0.71923
  -4 -10   3 185.259 14.1383   1-0.49839 0.20377 0.16019-0.70386 0.94051-0.64939
  -4 -10   4 17.6164 8.99644   1-0.51377 0.20731 0.21841-0.76586 0.92312-0.57797
  -4 -10   5 288.439 18.2756   1-0.52573 0.20743 0.26670-0.81794 0.90578-0.50661
  -4  -9   6 139.157 11.9575   1-0.54946 0.20607 0.38632-0.87971 0.85152-0.40263
  -4  -9   5 -2.5973 9.45432   1-0.54161 0.21007 0.34842-0.83802 0.87098-0.47612
  -4  -9   4 250.711 15.4821   1-0.53093 0.21123 0.30043-0.78625 0.89294-0.55211
  -4  -9   3 0.63668  7.5063   1-0.51657 0.20871 0.24073-0.72276 0.91633-0.62953
  -4  -9   2 143.867 10.3474   1-0.49756 0.20154 0.16785-0.64609 0.93931-0.70654
  -4  -9   1 20.8076 4.42117   1-0.47289 0.18872 0.08094-0.55539 0.95911-0.78037
  -4  -9   0 16.3796 8.16543   1-0.44179 0.16945-0.01964-0.45102 0.97211-0.84740
  -4  -9  -1 150.652 11.5601   1-0.40396 0.14347-0.13171-0.33517 0.97425-0.90356
  -4  -9  -2 4.46652 6.37484   1-0.35997 0.11132-0.25098-0.21211 0.96193-0.94527
  -4  -9  -3 318.246 14.5532   1-0.31133 0.07452-0.37157-0.08773 0.93311-0.97048
  -4  -9  -4 3.29819 6.94078   1-0.26028 0.03532-0.48719 0.03168 0.88805-0.97945
  -4  -9  -5 8.80464 7.01254   1-0.20926-0.00386-0.59255 0.14083 0.82919-0.97462
  -4  -9  -6  136.48   9.913   1-0.16038-0.04090-0.68435 0.23641 0.76032-0.95978
  -4  -9  -7 0.92477   5.471   1-0.11506-0.07437-0.76140 0.31725 0.68546-0.93895
  -4  -9  -8 242.893 13.3094   1-0.07404-0.10355-0.82415 0.38378 0.60809-0.91561
  -4  -9  -9 4.73642 7.02526   1-0.03749-0.12826-0.87397 0.43739 0.53077-0.89232
  -4  -9 -10  113.79 8.53234   1-0.00522-0.14868-0.91265 0.47986 0.45517-0.87075
  -4  -9 -11 37.6381 4.49325   1 0.02313-0.16520-0.94196 0.51296 0.38224-0.85184
  -4  -8 -12  42.215 4.79028   1 0.07082-0.21428-0.97722 0.61365 0.25496-0.78292
  -4  -8 -11 164.214 12.0518   1 0.04749-0.20280-0.96046 0.59310 0.32514-0.79907
  -4  -8 -10 10.4208 6.73552   1 0.02042-0.18757-0.93608 0.56493 0.39971-0.81961
  -4  -8  -9 130.331 10.4009   1-0.01109-0.16791-0.90210 0.52717 0.47868-0.84455
  -4  -8  -8 23.5433 3.37619   1-0.04774-0.14310-0.85607 0.47735 0.56155-0.87339
  -4  -8  -7 271.425 11.8772   1-0.09017-0.11251-0.79513 0.41263 0.64694-0.90475
  -4  -8  -6 105.276 7.44605   1-0.13867-0.07585-0.71645 0.33016 0.73212-0.93590
  -4  -8  -5 201.249 10.5898   1-0.19282-0.03355-0.61802 0.22793 0.81267-0.96243
  -4  -8  -4 435.966 15.0419   1-0.25103 0.01282-0.49997 0.10610 0.88262-0.97835
  -4  -8  -3 1.72294 5.84277   1-0.31042 0.06037-0.36599-0.03167 0.93557-0.97727
  -4  -8  -2 815.255 20.8547   1-0.36719 0.10529-0.22367-0.17778 0.96688-0.95454
  -4  -8  -1 57.6173 4.47917   1-0.41770 0.14397-0.08291-0.32232 0.97572-0.90935
  -4  -8   0 390.924 15.9211   1-0.45966 0.17408 0.04707-0.45609 0.96550-0.84510
  -4  -8   1 228.837 13.6961   1-0.49250 0.19508 0.16023-0.57303 0.94224-0.76782
  -4  -8   2  6.9025 7.97033   1-0.51706 0.20779 0.25432-0.67092 0.91228-0.68383
  -4  -8   3 312.285 15.6185   1-0.53485 0.21374 0.33002-0.75040 0.88067-0.59819
  -4  -8   4 1.16834 7.88085   1-0.54747 0.21452 0.38950-0.81367 0.85073-0.51422
  -4  -8   5 137.119 9.97849   1-0.55630 0.21151 0.43541-0.86336 0.82430-0.43376
  -4  -8   6 31.9647 4.94353   1-0.56240 0.20577 0.47025-0.90200 0.80215-0.35758
  -4  -8   7 82.7709   6.829   1-0.56656 0.19808 0.49618-0.93171 0.78443-0.28584
  -4  -7   8 88.7812 6.21262   1-0.57681 0.18324 0.59201-0.96969 0.70944-0.16114
  -4  -7   7 18.3048 8.81775   1-0.57535 0.19363 0.57790-0.95178 0.72172-0.22745
  -4  -7   6 12.3339 8.53928   1-0.57286 0.20298 0.55694-0.92704 0.73924-0.29900
  -4  -7   5 7.58943 6.94229   1-0.56884 0.21080 0.52715-0.89346 0.76270-0.37648
  -4  -7   4  49.277  4.7752   1-0.56247 0.21627 0.48582-0.84835 0.79260-0.46041
  -4  -7   3 63.5555 5.11953   1-0.55252 0.21817 0.42940-0.78814 0.82890-0.55074
  -4  -7   2 346.938 16.0194   1-0.53716 0.21465 0.35350-0.70846 0.87035-0.64622
  -4  -7   1 404.741 15.9189   1-0.51391 0.20325 0.25352-0.60468 0.91348-0.74339
  -4  -7   0 20.6895 3.89298   1-0.47996 0.18114 0.12624-0.47362 0.95151-0.83544
  -4  -7  -1 916.198 21.9159   1-0.43314 0.14616-0.02708-0.31651 0.97427-0.91223
  -4  -7  -2  5.2979 5.57289   1-0.37366 0.09852-0.19780-0.14200 0.97085-0.96284
  -4  -7  -3 1083.06 21.4279   1-0.30533 0.04204-0.37026 0.03425 0.93498-0.98100
  -4  -7  -4 14.1087 5.32887   1-0.23456-0.01689-0.52769 0.19546 0.86909-0.96914
  -4  -7  -5 696.428 17.4544   1-0.16754-0.07206-0.65912 0.33068 0.78266-0.93673
  -4  -7  -6 280.052 11.3785   1-0.10807-0.11970-0.76169 0.43704 0.68673-0.89483
  -4  -7  -7  150.07 8.80428   1-0.05733-0.15859-0.83819 0.51732 0.58978-0.85192
  -4  -7  -8 87.9451 6.56513   1-0.01487-0.18921-0.89356 0.57648 0.49673-0.81289
  -4  -7  -9 38.3806 3.58724   1 0.02047-0.21271-0.93272 0.61943 0.40971-0.77990
  -4  -7 -10  15.469 5.62473   1 0.04995-0.23035-0.95973 0.65023 0.32922-0.75345
  -4  -7 -11 9.35174 6.21856   1 0.07471-0.24326-0.97763 0.67192 0.25496-0.73321
  -4  -7 -12 145.117 10.2382   1 0.09567-0.25238-0.98863 0.68671 0.18627-0.71855
  -4  -6 -13 14.5896 8.16666   1 0.13689-0.29500-0.99592 0.75943 0.04648-0.63711
  -4  -6 -12 72.1681 5.77529   1 0.12185-0.29181-0.99545 0.75516 0.10613-0.64273
  -4  -6 -11 178.923  11.067   1 0.10407-0.28586-0.99077 0.74670 0.17091-0.65348
  -4  -6 -10 7.32013 5.09664   1 0.08276-0.27640-0.98051 0.73265 0.24197-0.67051
  -4  -6  -9 75.0722 5.86432   1 0.05685-0.26233-0.96254 0.71090 0.32067-0.69518
  -4  -6  -8 56.4753 4.12142   1 0.02487-0.24219-0.93367 0.67823 0.40845-0.72893
  -4  -6  -7 20.4178  2.9409   1-0.01517-0.21400-0.88897 0.62975 0.50646-0.77292
  -4  -6  -6 1214.50 21.2982   1-0.06572-0.17530-0.82127 0.55826 0.61458-0.82701
  -4  -6  -5 251.343 10.3569   1-0.12916-0.12369-0.72101 0.45421 0.72927-0.88767
  -4  -6  -4 1790.11 25.5129   1-0.20623-0.05847-0.57857 0.30799 0.84029-0.94466
  -4  -6  -3 86.6153 6.13809   1-0.29298 0.01644-0.39148 0.11711 0.92882-0.97915
  -4  -6  -2 1248.25 22.5708   1-0.37901 0.09063-0.17449-0.10367 0.97388-0.97019
  -4  -6  -1 131.369 8.77142   1-0.45155 0.15133 0.04094-0.32289 0.96801-0.91029
  -4  -6   0 1504.67 27.1451   1-0.50376 0.19169 0.22524-0.51097 0.92440-0.81265
  -4  -6   1 228.893 12.4213   1-0.53707 0.21316 0.36655-0.65607 0.86476-0.69898
  -4  -6   2 709.731  20.225   1-0.55680 0.22104 0.46827-0.76158 0.80545-0.58564
  -4  -6   3 39.4848 4.33942   1-0.56804 0.22044 0.53936-0.83646 0.75431-0.48047
  -4  -6   4 12.3605 5.74433   1-0.57431 0.21487 0.58842-0.88931 0.71354-0.38568
  -4  -6   5 62.1201  6.3321   1-0.57776 0.20648 0.62196-0.92663 0.68272-0.30083
  -4  -6   6 12.4628 7.24133   1-0.57960 0.19648 0.64447-0.95293 0.66055-0.22463
  -4  -6   7 72.9139 6.28568   1-0.58052 0.18555 0.65900-0.97124 0.64558-0.15563
  -4  -6   8 62.3406 5.02877   1-0.58088 0.17407 0.66758-0.98361 0.63651-0.09253
  -4  -6   9 47.1997 5.31488   1-0.58090 0.16224 0.67159-0.99141 0.63227-0.03426
  -4  -5   9 118.276 9.63466   1-0.58042 0.14853 0.73845-0.99663 0.55326 0.04043
  -4  -5   8 11.9657 8.46105   1-0.58068 0.16063 0.73932-0.99371 0.55197-0.01230
  -4  -5   7 27.6648 4.02543   1-0.58092 0.17271 0.73674-0.98734 0.55524-0.06961
  -4  -5   6 1.31197 6.20014   1-0.58108 0.18471 0.72964-0.97645 0.56439-0.13279
  -4  -5   5 3.32759 6.55036   1-0.58104 0.19651 0.71628-0.95931 0.58119-0.20361
  -4  -5   4 7.60574 5.81473   1-0.58041 0.20773 0.69387-0.93311 0.60801-0.28447
  -4  -5   3 480.838 15.6632   1-0.57837 0.21753 0.65769-0.89314 0.64796-0.37845
  -4  -5   2 41.2288 3.83327   1-0.57304 0.22404 0.59969-0.83136 0.70458-0.48909
  -4  -5   1 1972.79 30.4407   1-0.56035 0.22320 0.50636-0.73423 0.78021-0.61875
  -4  -5   0 132.976 9.48458   1-0.53214 0.20683 0.35732-0.58141 0.87039-0.76296
  -4  -5  -1 2271.17  30.333   1-0.47564 0.16217 0.13281-0.35311 0.95169-0.89829
  -4  -5  -2 6.11402 4.63245   1-0.38229 0.08067-0.15649-0.06003 0.97600-0.97663
  -4  -5  -3 2216.94 26.9171   1-0.26615-0.02363-0.44500 0.23227 0.90951-0.96417
  -4  -5  -4 213.543 9.65217   1-0.15711-0.12083-0.66565 0.45671 0.77885-0.88754
  -4  -5  -5 2676.96 29.0356   1-0.07162-0.19448-0.80742 0.60227 0.63379-0.79651
  -4  -5  -6-1.72134 4.49968   1-0.00908-0.24517-0.89208 0.69071 0.50149-0.71824
  -4  -5  -7 608.283 14.3058   1 0.03651-0.27893-0.94163 0.74405 0.38820-0.65898
  -4  -5  -8 14.8373 5.02243   1 0.07055-0.30112-0.97030 0.77651 0.29207-0.61687
  -4  -5  -9 24.2043 3.08503   1 0.09673-0.31545-0.98625 0.79624 0.20955-0.58839
  -4  -5 -10-1.42629  5.6153   1 0.11747-0.32435-0.99410 0.80788 0.13746-0.57033
  -4  -5 -11 44.5995 3.89233   1 0.13431-0.32935-0.99652 0.81409 0.07332-0.56021
  -4  -5 -12-13.0976 7.08245   1 0.14828-0.33148-0.99508 0.81644 0.01526-0.55618
  -4  -5 -13 121.497 8.36583   1 0.16005-0.33140-0.99075 0.81590-0.03806-0.55689
  -4  -4 -13 66.4082 5.33569   1 0.18197-0.36657-0.97696 0.86375-0.12943-0.46984
  -4  -4 -12 420.406 15.2547   1 0.17360-0.37004-0.98499 0.86799-0.08442-0.46083
  -4  -4 -11 6.71693 5.32982   1 0.16373-0.37202-0.99133 0.87055-0.03585-0.45536
  -4  -4 -10 261.124 11.2664   1 0.15193-0.37205-0.99554 0.87097 0.01746-0.45465
  -4  -4  -9 3.73172 5.10987   1 0.13746-0.36943-0.99684 0.86848 0.07728-0.46044
  -4  -4  -8  133.43 7.43412   1 0.11916-0.36297-0.99379 0.86164 0.14630-0.47542
  -4  -4  -7 64.6771 4.98148   1 0.09498-0.35064-0.98359 0.84765 0.22873-0.50383
  -4  -4  -6 1044.83  16.838   1 0.06117-0.32867-0.96035 0.82063 0.33136-0.55243
  -4  -4  -5 6.88429 4.06983   1 0.01047-0.28981-0.91071 0.76720 0.46462-0.63166
  -4  -4  -4 1476.65 20.5982   1-0.07121-0.21998-0.80273 0.65544 0.64056-0.75357
  -4  -4  -3 80.7385 6.36176   1-0.20459-0.09844-0.56815 0.41706 0.84809-0.90707
  -4  -4  -2 1790.51   24.54   1-0.38043 0.06556-0.15257-0.00230 0.97699-0.98194
  -4  -4  -1  67.615  5.5529   1-0.51139 0.18468 0.28019-0.43885 0.90594-0.85686
  -4  -4   0 1194.00 22.8065   1-0.56328 0.22472 0.54441-0.70686 0.75254-0.64944
  -4  -4   1 11.6881 5.36984   1-0.57709 0.22669 0.67581-0.84204 0.62967-0.47253
  -4  -4   2 943.789 18.7456   1-0.57920 0.21696 0.74170-0.91173 0.54964-0.33848
  -4  -4   3 109.777 7.82472   1-0.57837 0.20429 0.77634-0.95015 0.50051-0.23532
  -4  -4   4 115.885    8.30   1-0.57716 0.19123 0.79485-0.97245 0.47175-0.15253
  -4  -4   5 38.1667 3.41824   1-0.57622 0.17845 0.80418-0.98557 0.45653-0.08328
  -4  -4   6 123.134 9.15452   1-0.57566 0.16605 0.80780-0.99298 0.45058-0.02329
  -4  -4   7-6.63612 6.45211   1-0.57544 0.15398 0.80756-0.99652 0.45118 0.03013
  -4  -4   8 316.661  14.124   1-0.57545 0.14216 0.80448-0.99723 0.45655 0.07879
  -4  -4   9 24.9561 8.51781   1-0.57562 0.13048 0.79920-0.99574 0.46550 0.12387
  -4  -4  10 125.777 9.41386   1-0.57585 0.11886 0.79210-0.99242 0.47718 0.16621
  -4  -3  10 16.4332 6.95385   1-0.56761 0.09738 0.84209-0.98077 0.39055 0.24853
  -4  -3   9  153.21 11.1216   1-0.56619 0.10780 0.85171-0.98660 0.37074 0.21431
  -4  -3   8 4.96828  7.3131   1-0.56472 0.11818 0.86021-0.99131 0.35229 0.17873
  -4  -3   7 377.242 14.0612   1-0.56330 0.12860 0.86750-0.99482 0.33566 0.14133
  -4  -3   6 42.8393  3.5877   1-0.56204 0.13918 0.87342-0.99695 0.32151 0.10145
  -4  -3   5 4.44913 4.69219   1-0.56110 0.15009 0.87769-0.99743 0.31089 0.05804
  -4  -3   4  9.9893 4.58935   1-0.56074 0.16157 0.87973-0.99569 0.30555 0.00936
  -4  -3   3 560.826 13.5865   1-0.56134 0.17401 0.87845-0.99062 0.30851-0.04764
  -4  -3   2 18.5112 2.57849   1-0.56352 0.18804 0.87128-0.97966 0.32568-0.11883
  -4  -3   1 904.817 16.1898   1-0.56815 0.20451 0.85136-0.95595 0.36979-0.21698
  -4  -3   0  79.149 6.07971   1-0.57519 0.22339 0.79498-0.89578 0.47288-0.37410
  -4  -3  -1 2139.92 29.1004   1-0.56604 0.22608 0.58663-0.68365 0.71856-0.67381
  -4  -3  -2-2.80026 4.46288   1-0.35441 0.02630-0.21416 0.12093 0.97181-0.98109
  -4  -3  -3 1997.07 22.0583   1-0.04547-0.27081-0.83494 0.74550 0.59776-0.66107
  -4  -3  -4  129.68 6.30263   1 0.06461-0.36904-0.96014 0.87448 0.33345-0.45078
  -4  -3  -5 1136.10 16.6337   1 0.11054-0.40313-0.98947 0.90760 0.19140-0.36276
  -4  -3  -6 25.9962 2.39858   1 0.13604-0.41678-0.99673 0.91865 0.09979-0.32518
  -4  -3  -7 529.364 12.6353   1 0.15294-0.42184-0.99653 0.92224 0.03188-0.31130
  -4  -3  -8-5.02302 4.26875   1 0.16542-0.42247-0.99293 0.92243-0.02325-0.31020
  -4  -3  -9 25.7934 2.85875   1 0.17528-0.42050-0.98736 0.92064-0.07078-0.31669
  -4  -3 -10 102.487 8.01538   1 0.18343-0.41680-0.98040 0.91747-0.11344-0.32806
  -4  -3 -11 556.349 16.2126   1 0.19035-0.41188-0.97231 0.91317-0.15280-0.34274
  -4  -3 -12  46.091 4.04348   1 0.19633-0.40602-0.96323 0.90787-0.18981-0.35975
  -4  -3 -13  164.35 11.0122   1 0.20156-0.39940-0.95320 0.90163-0.22512-0.37848
  -4  -3 -14 12.7807 7.35713   1 0.20613-0.39213-0.94225 0.89447-0.25912-0.39850
  -4  -2 -14 292.835 14.9256   1 0.22022-0.41946-0.90801 0.92188-0.34740-0.31454
  -4  -2 -13  136.39  9.8576   1 0.21781-0.42890-0.91890 0.92897-0.32204-0.28588
  -4  -2 -12  385.07 14.1991   1 0.21519-0.43812-0.92890 0.93518-0.29697-0.25691
  -4  -2 -11  159.78 10.2649   1 0.21236-0.44713-0.93802 0.94052-0.27232-0.22754
  -4  -2 -10 251.537 10.7793   1 0.20937-0.45599-0.94627 0.94498-0.24822-0.19761
  -4  -2  -9 228.807 10.3003   1 0.20628-0.46474-0.95363 0.94856-0.22491-0.16689
  -4  -2  -8 3.73391 4.83186   1 0.20317-0.47347-0.96008 0.95122-0.20277-0.13500
  -4  -2  -7 68.0762 4.57021   1 0.20018-0.48232-0.96553 0.95288-0.18247-0.10127
  -4  -2  -6 490.494  11.698   1 0.19759-0.49157-0.96979 0.95335-0.16534-0.06437
  -4  -2  -5 181.033 7.59482   1 0.19597-0.50181-0.97236 0.95214-0.15436-0.02132
  -4  -2  -4 1330.57  17.843   1 0.19689-0.51457-0.97158 0.94756-0.15790 0.03624
  -4  -2  -3 247.056 8.27944   1 0.20606-0.53557-0.95766 0.92986-0.21170 0.14408
  -4  -2  -2 2648.66 32.0094   1 0.21540-0.55676-0.57089 0.53930-0.77240 0.75881
  -4  -2  -1 75.6935 4.92805   1-0.44424 0.09104 0.94130-0.97667-0.22854 0.26897
  -4  -2   0 966.043 14.5777   1-0.48906 0.12402 0.95393-0.99310-0.06818 0.16264
  -4  -2   1 332.067 9.43595   1-0.50510 0.12821 0.95140-0.99434-0.00050 0.14899
  -4  -2   2 384.567 10.3585   1-0.51513 0.12640 0.94699-0.99372 0.04611 0.15641
  -4  -2   3  82.803 5.98854   1-0.52281 0.12224 0.94170-0.99222 0.08467 0.17188
  -4  -2   4 81.8087 5.92037   1-0.52924 0.11683 0.93566-0.98997 0.11931 0.19128
  -4  -2   5 73.2175  5.1823   1-0.53486 0.11060 0.92890-0.98700 0.15173 0.21287
  -4  -2   6 198.698 9.91123   1-0.53987 0.10377 0.92139-0.98327 0.18280 0.23583
  -4  -2   7  147.74 9.47926   1-0.54440 0.09645 0.91312-0.97879 0.21298 0.25969
  -4  -2   8 541.997 16.3824   1-0.54849 0.08870 0.90406-0.97352 0.24252 0.28417
  -4  -2   9 127.015  9.3838   1-0.55219 0.08056 0.89420-0.96745 0.27162 0.30911
  -4  -2  10 167.028 10.9852   1-0.55552 0.07205 0.88351-0.96055 0.30038 0.33438
  -4  -1  10 18.9998 7.34178   1-0.53997 0.04325 0.91560-0.93100 0.20924 0.42120
  -4  -1   9  190.28 11.5722   1-0.53413 0.04925 0.92568-0.93729 0.17142 0.40499
  -4  -1   8 61.8233  5.3568   1-0.52739 0.05436 0.93468-0.94250 0.13156 0.39082
  -4  -1   7 135.942 8.35231   1-0.51955 0.05836 0.94248-0.94651 0.08897 0.37937
  -4  -1   6 273.503 10.7025   1-0.51028 0.06093 0.94887-0.94911 0.04266 0.37165
  -4  -1   5 44.0594 3.53297   1-0.49903 0.06153 0.95344-0.94990-0.00893 0.36921
  -4  -1   4 114.872 6.83602   1-0.48491 0.05925 0.95540-0.94807-0.06832 0.37458
  -4  -1   3 144.809 7.08143   1-0.46619 0.05237 0.95302-0.94190-0.13988 0.39211
  -4  -1   2 117.645 6.46993   1-0.43943 0.03745 0.94218-0.92727-0.23162 0.42982
  -4  -1   1 1066.13 15.7029   1-0.39665 0.00652 0.91152-0.89283-0.35945 0.50362
  -4  -1   0 948.913 15.2323   1-0.31706-0.06123 0.82368-0.80120-0.55455 0.64469
  -4  -1  -1 1192.90 17.8831   1-0.14841-0.21804 0.54543-0.51916-0.84154 0.87766
  -4  -1  -2 4.63262 4.03861   1 0.10678-0.46138-0.09738 0.12744-0.97416 0.95625
  -4  -1  -3 1146.56 21.3464   1 0.22223-0.56499-0.59500 0.62884-0.75405 0.68211
  -4  -1  -4 1637.35 23.0197   1 0.23757-0.56849-0.77917 0.81680-0.56554 0.43957
  -4  -1  -5 1185.93 18.8361   1 0.23523-0.55431-0.84809 0.88951-0.46391 0.28391
  -4  -1  -6 144.446 7.32287   1 0.23175-0.53898-0.87761 0.92282-0.41128 0.17724
  -4  -1  -7 73.3781  5.4521   1 0.22939-0.52478-0.89081 0.93981-0.38522 0.09716
  -4  -1  -8 228.557 9.55921   1 0.22817-0.51172-0.89592 0.94870-0.37462 0.03253
  -4  -1  -9 61.8129 5.31875   1 0.22778-0.49949-0.89637 0.95293-0.37364-0.02248
  -4  -1 -10 363.177 13.0514   1 0.22796-0.48782-0.89376 0.95412-0.37901-0.07114
  -4  -1 -11 112.016 7.49265   1 0.22849-0.47651-0.88896 0.95310-0.38879-0.11539
  -4  -1 -12 138.227  8.3483   1 0.22923-0.46541-0.88242 0.95035-0.40172-0.15648
  -4  -1 -13  263.64 13.7431   1 0.23006-0.45440-0.87441 0.94612-0.41700-0.19523
  -4  -1 -14 26.0089 4.45431   1 0.23089-0.44338-0.86509 0.94059-0.43407-0.23220
  -4   0 -13 160.304 11.6864   1 0.23798-0.47555-0.82090 0.95426-0.50715-0.10940
  -4   0 -12 129.885 10.3477   1 0.23809-0.48752-0.82541 0.95498-0.50036-0.06217
  -4   0 -11 340.897 14.0314   1 0.23830-0.49957-0.82742 0.95321-0.49730-0.01120
  -4   0 -10 10.4204 5.83554   1 0.23866-0.51177-0.82625 0.94825-0.49914 0.04467
  -4   0  -9  440.14  14.357   1 0.23919-0.52414-0.82076 0.93897-0.50753 0.10709
  -4   0  -8 3.51834 5.07421   1 0.23983-0.53662-0.80901 0.92343-0.52488 0.17847
  -4   0  -7 734.614 16.8379   1 0.24032-0.54895-0.78758 0.89822-0.55474 0.26235
  -4   0  -6 441.455 13.2715   1 0.23977-0.56025-0.75010 0.85695-0.60230 0.36395
  -4   0  -5 503.308 14.3599   1 0.23566-0.56798-0.68414 0.78720-0.67454 0.49021
  -4   0  -4 3423.19 36.9385   1 0.22109-0.56525-0.56526 0.66454-0.77745 0.64716
  -4   0  -3 86.5058  5.7496   1 0.17929-0.53529-0.35210 0.44759-0.90119 0.82493
  -4   0  -2 3604.43 34.4725   1 0.08447-0.45232-0.01572 0.10742-0.98362 0.96139
  -4   0  -1 4.51933  4.4085   1-0.05903-0.32066 0.36311-0.27519-0.93211 0.96390
  -4   0   0 2068.52 24.0337   1-0.19577-0.19577 0.64172-0.55760-0.77115 0.85697
  -4   0   1 529.042 12.3768   1-0.29369-0.10969 0.79795-0.71762-0.59679 0.73664
  -4   0   2 677.276 13.6873   1-0.35859-0.05663 0.87886-0.80231-0.45011 0.64399
  -4   0   3  441.05 11.6203   1-0.40259-0.02447 0.92079-0.84803-0.33274 0.58065
  -4   0   4  5.3248 4.24317   1-0.43395-0.00496 0.94244-0.87347-0.23762 0.53956
  -4   0   5  324.24 11.1474   1-0.45740 0.00665 0.95284-0.88766-0.15831 0.51427
  -4   0   6 2.21324 4.32367   1-0.47569 0.01310 0.95652-0.89512-0.09018 0.50018
  -4   0   7 349.304 12.3956   1-0.49043 0.01600 0.95584-0.89823-0.03013 0.49415
  -4   0   8 82.4921  6.5706   1-0.50261 0.01633 0.95213-0.89830 0.02399 0.49407
  -4   0   9 189.169 11.4201   1-0.51287 0.01475 0.94613-0.89609 0.07363 0.49846
  -4   0  10 225.686 13.1784   1-0.52162 0.01166 0.93831-0.89206 0.11983 0.50628
  -4   1  10 61.5577 5.23022   1-0.50133-0.02187 0.95227-0.84438 0.03468 0.58711
  -4   1   9 110.959 8.03862   1-0.48955-0.02181 0.95652-0.84484-0.01861 0.58637
  -4   1   8 334.324 13.2432   1-0.47569-0.02383 0.95791-0.84244-0.07617 0.58990
  -4   1   7 6.13331 5.50712   1-0.45918-0.02850 0.95559-0.83633-0.13911 0.59882
  -4   1   6 373.584 12.4957   1-0.43920-0.03664 0.94821-0.82517-0.20888 0.61455
  -4   1   5 7.70577 4.60286   1-0.41453-0.04946 0.93365-0.80682-0.28731 0.63896
  -4   1   4 735.491 15.7169   1-0.38340-0.06875 0.90841-0.77779-0.37669 0.67431
  -4   1   3 96.5786 6.79794   1-0.34318-0.09712 0.86670-0.73229-0.47945 0.72304
  -4   1   2 581.995 13.7914   1-0.29025-0.13822 0.79907-0.66087-0.59708 0.78663
  -4   1   1 1238.95  19.384   1-0.22033-0.19630 0.69120-0.54922-0.72692 0.86245
  -4   1   0 176.106 8.05676   1-0.13101-0.27377 0.52628-0.38051-0.85563 0.93713
  -4   1  -1 1197.57  19.437   1-0.02783-0.36511 0.29832-0.14877-0.95330 0.98077
  -4   1  -2 5.89569 4.32054   1 0.07133-0.45242 0.03437 0.11897-0.98629 0.95973
  -4   1  -3 877.573 18.9423   1 0.14684-0.51609-0.21120 0.36834-0.95118 0.87060
  -4   1  -4 640.816 17.1239   1 0.19359-0.55100-0.40070 0.56161-0.87903 0.74441
  -4   1  -5 785.635 19.0243   1 0.21886-0.56443-0.53151 0.69622-0.80203 0.61339
  -4   1  -6 1225.11 23.5622   1 0.23156-0.56529-0.61777 0.78627-0.73604 0.49337
  -4   1  -7 63.0174  4.8153   1 0.23767-0.55955-0.67399 0.84627-0.68491 0.38821
  -4   1  -8 788.138  19.146   1 0.24049-0.55052-0.71053 0.88660-0.64752 0.29679
  -4   1  -9 21.5235 3.48783   1 0.24168-0.53987-0.73400 0.91386-0.62148 0.21672
  -4   1 -10 385.414 15.3424   1 0.24208-0.52843-0.74854 0.93219-0.60446 0.14567
  -4   1 -11  18.178 7.34882   1 0.24209-0.51660-0.75674 0.94417-0.59453 0.08171
  -4   1 -12 356.451 15.5958   1 0.24190-0.50457-0.76024 0.95146-0.59019 0.02334
  -4   1 -13 178.707 12.7733   1 0.24160-0.49242-0.76013 0.95513-0.59030-0.03058
  -4   2 -13 74.1849 5.92748   1 0.24126-0.50533-0.69406 0.95071-0.66504 0.03984
  -4   2 -12 100.903 7.50506   1 0.24118-0.51709-0.68953 0.94239-0.66970 0.09853
  -4   2 -11 295.934 14.8344   1 0.24065-0.52841-0.68041 0.92948-0.67888 0.16174
  -4   2 -10  20.587 3.96197   1 0.23948-0.53908-0.66542 0.91070-0.69348 0.23037
  -4   2  -9 734.755 20.9111   1 0.23730-0.54874-0.64271 0.88421-0.71456 0.30548
  -4   2  -8  91.457 7.82465   1 0.23346-0.55674-0.60963 0.84734-0.74321 0.38816
  -4   2  -7 1516.75 27.8383   1 0.22688-0.56201-0.56240 0.79632-0.78032 0.47929
  -4   2  -6 60.3887 5.00785   1 0.21579-0.56276-0.49578 0.72592-0.82597 0.57898
  -4   2  -5 599.469 17.3065   1 0.19740-0.55621-0.40313 0.62948-0.87822 0.68526
  -4   2  -4 916.403  20.751   1 0.16783-0.53848-0.27761 0.50017-0.93112 0.79218
  -4   2  -3 0.75998 5.29264   1 0.12293-0.50542-0.11595 0.33473-0.97276 0.88786
  -4   2  -2 2850.95   32.56   1 0.06076-0.45510 0.07534 0.13964-0.98668 0.95580
  -4   2  -1 51.0525 4.86318   1-0.01523-0.39095 0.27656-0.06536-0.95972 0.98287
  -4   2   0 1034.27 18.8449   1-0.09618-0.32185 0.46205-0.25464-0.89186 0.96904
  -4   2   1 223.582 9.17805   1-0.17260-0.25727 0.61398-0.41035-0.79627 0.92748
  -4   2   2  166.40 8.58534   1-0.23886-0.20285 0.72817-0.52833-0.68941 0.87465
  -4   2   3 1113.36 19.5616   1-0.29366-0.15989 0.80960-0.61355-0.58318 0.82244
  -4   2   4 143.553 8.26961   1-0.33814-0.12726 0.86596-0.67370-0.48354 0.77683
  -4   2   5 654.523  16.045   1-0.37418-0.10306 0.90415-0.71567-0.39243 0.73975
  -4   2   6 9.95709 6.07668   1-0.40360-0.08548 0.92939-0.74471-0.30977 0.71113
  -4   2   7 314.407  13.016   1-0.42790-0.07302 0.94535-0.76445-0.23468 0.69007
  -4   2   8 20.3292 7.19793   1-0.44821-0.06455 0.95452-0.77741-0.16606 0.67547
  -4   2   9 231.306 12.7779   1-0.46539-0.05922 0.95860-0.78527-0.10287 0.66631
  -4   2  10 70.3088 5.00724   1-0.48005-0.05640 0.95873-0.78919-0.04420 0.66167
  -4   3   9 32.1244 4.10013   1-0.44148-0.09637 0.95446-0.71949-0.17769 0.73681
  -4   3   8 378.597 15.1255   1-0.42154-0.10447 0.94482-0.70607-0.24423 0.74932
  -4   3   7 4.91284 6.49907   1-0.39825-0.11592 0.92904-0.68650-0.31559 0.76665
  -4   3   6 960.463 20.8638   1-0.37088-0.13145 0.90536-0.65903-0.39229 0.78932
  -4   3   5 39.9283 3.60309   1-0.33853-0.15195 0.87140-0.62129-0.47462 0.81762
  -4   3   4 1141.71 21.5832   1-0.30020-0.17844 0.82405-0.57015-0.56231 0.85128
  -4   3   3 12.3506 6.28861   1-0.25491-0.21189 0.75948-0.50179-0.65400 0.88895
  -4   3   2 501.074 14.3972   1-0.20206-0.25289 0.67361-0.41213-0.74652 0.92743
  -4   3   1 139.968 8.14358   1-0.14202-0.30109 0.56326-0.29800-0.83412 0.96101
  -4   3   0 88.7544 5.70202   1-0.07685-0.35442 0.42837-0.15931-0.90857 0.98142
  -4   3  -1 432.155 13.8032   1-0.01067-0.40875 0.27432-0.00148-0.96098 0.97981
  -4   3  -2-3.77484 4.83416   1 0.05115-0.45873 0.11244 0.16419-0.98561 0.95041
  -4   3  -3 154.949 9.82059   1 0.10393-0.49967-0.04330 0.32372-0.98301 0.89378
  -4   3  -4 348.445 14.0437   1 0.14541-0.52931-0.18152 0.46572-0.95973 0.81648
  -4   3  -5 12.9911 7.50042   1 0.17591-0.54797-0.29652 0.58452-0.92478 0.72749
  -4   3  -6 1114.46 24.8218   1 0.19732-0.55753-0.38795 0.67973-0.88605 0.63473
  -4   3  -7 51.7858 4.82598   1 0.21191-0.56028-0.45850 0.75407-0.84883 0.54349
  -4   3  -8 1309.97 28.1764   1 0.22168-0.55820-0.51187 0.81122-0.81595 0.45658
  -4   3  -9 13.4616 7.82163   1 0.22813-0.55282-0.55162 0.85476-0.78854 0.37514
  -4   3 -10 808.814 23.4199   1 0.23234-0.54518-0.58072 0.88765-0.76674 0.29930
  -4   3 -11 56.7661 5.65734   1 0.23502-0.53601-0.60149 0.91221-0.75021 0.22875
  -4   3 -12 189.192 14.7717   1 0.23662-0.52578-0.61568 0.93018-0.73842 0.16293
  -4   4 -11 195.252 14.7244   1 0.22617-0.54042-0.52228 0.89464-0.80933 0.28355
  -4   4 -10 115.927 8.57715   1 0.22196-0.54805-0.49707 0.86564-0.82583 0.35407
  -4   4  -9 1294.86 29.8325   1 0.21587-0.55380-0.46352 0.82831-0.84626 0.42853
  -4   4  -8 13.0507 8.66133   1 0.20723-0.55700-0.41981 0.78081-0.87044 0.50674
  -4   4  -7 1186.71  27.554   1 0.19512-0.55673-0.36382 0.72104-0.89765 0.58798
  -4   4  -6 14.7898 8.74719   1 0.17839-0.55185-0.29336 0.64678-0.92635 0.67071
  -4   4  -5 501.362 17.8423   1 0.15571-0.54101-0.20656 0.55620-0.95380 0.75219
  -4   4  -4 3.44761 5.80667   1 0.12579-0.52294-0.10271 0.44856-0.97592 0.82834
  -4   4  -3 163.158 10.1681   1 0.08781-0.49679 0.01677 0.32529-0.98751 0.89396
  -4   4  -2 36.2788 3.73514   1 0.04191-0.46274 0.14754 0.19073-0.98331 0.94379
  -4   4  -1 7.26223 5.32197   1-0.01035-0.42232 0.28246 0.05203-0.95967 0.97418
  -4   4   0 7.84909 4.64358   1-0.06623-0.37828 0.41310-0.08241-0.91600 0.98454
  -4   4   1 224.917 10.8112   1-0.12248-0.33388 0.53210-0.20518-0.85508 0.97765
  -4   4   2 3.88679 5.44151   1-0.17623-0.29197 0.63479-0.31167-0.78184 0.95844
  -4   4   3 678.894 17.6767   1-0.22559-0.25446 0.71963-0.40029-0.70165 0.93228
  -4   4   4 18.1857 6.54408   1-0.26968-0.22221 0.78740-0.47185-0.61903 0.90368
  -4   4   5 1121.41 23.2818   1-0.30839-0.19534 0.84013-0.52837-0.53713 0.87581
  -4   4   6  46.397 4.18419   1-0.34208-0.17349 0.88024-0.57227-0.45786 0.85057
  -4   4   7 458.284 16.4681   1-0.37131-0.15610 0.91004-0.60586-0.38218 0.82892
  -4   4   8 96.4091 7.17069   1-0.39667-0.14259 0.93151-0.63111-0.31040 0.81117
  -4   4   9 82.9337  5.2887   1-0.41872-0.13238 0.94625-0.64964-0.24250 0.79730
  -4   5   8 284.189 14.4242   1-0.37421-0.17829 0.91680-0.55476-0.36518 0.86163
  -4   5   7 6.73664  6.3837   1-0.34762-0.19304 0.89088-0.52505-0.43576 0.87818
  -4   5   6 1000.10 23.7807   1-0.31755-0.21126 0.85672-0.48711-0.50883 0.89722
  -4   5   5 24.4294  8.2978   1-0.28368-0.23329 0.81286-0.43946-0.58373 0.91809
  -4   5   4 822.411 21.0348   1-0.24577-0.25936 0.75774-0.38055-0.65922 0.93955
  -4   5   3 5.19371 5.50876   1-0.20385-0.28944 0.69003-0.30905-0.73337 0.95967
  -4   5   2 371.042 14.1524   1-0.15834-0.32310 0.60893-0.22417-0.80350 0.97578
  -4   5   1 5.19346 5.19346   1-0.11019-0.35941 0.51479-0.12624-0.86630 0.98455
  -4   5   0 141.742 9.72381   1-0.06094-0.39682 0.40951-0.01716-0.91831 0.98252
  -4   5  -1 68.6556 5.85306   1-0.01258-0.43334 0.29673 0.09940-0.95664 0.96683
  -4   5  -2 48.9682 5.05799   1 0.03280-0.46687 0.18148 0.21844-0.97989 0.93604
  -4   5  -3 23.4116 3.76739   1 0.07343-0.49566 0.06921 0.33450-0.98852 0.89064
  -4   5  -4 388.922 15.6917   1 0.10825-0.51864-0.03532 0.44281-0.98476 0.83286
  -4   5  -5  13.195 7.80308   1 0.13695-0.53550-0.12883 0.54011-0.97188 0.76595
  -4   5  -6  664.03 22.0759   1 0.15987-0.54658-0.20976 0.62483-0.95336 0.69340
  -4   5  -7 15.8303 7.79718   1 0.17774-0.55260-0.27796 0.69681-0.93223 0.61824
  -4   5  -8 1003.89 27.7211   1 0.19141-0.55443-0.33420 0.75684-0.91081 0.54279
  -4   5  -9 118.231 10.2459   1 0.20172-0.55289-0.37974 0.80617-0.89067 0.46862
  -4   5 -10 542.306 21.0405   1 0.20938-0.54871-0.41600 0.84622-0.87275 0.39667
  -4   5 -11-3.38587 10.2475   1 0.21499-0.54248-0.44432 0.87832-0.85752 0.32742
  -4   6 -10 23.8613 9.20409   1 0.19536-0.54793-0.33829 0.83015-0.90945 0.42905
  -4   6  -9 410.925 20.4089   1 0.18647-0.55089-0.30070 0.78877-0.92437 0.49801
  -4   6  -8 58.6075 6.04136   1 0.17500-0.55126-0.25482 0.73911-0.94036 0.56802
  -4   6  -7 727.434  24.719   1 0.16038-0.54849-0.19979 0.68029-0.95642 0.63811
  -4   6  -6 25.5997 10.4819   1 0.14205-0.54200-0.13496 0.61166-0.97115 0.70687
  -4   6  -5 550.651 20.9949   1 0.11945-0.53124-0.06010 0.53302-0.98269 0.77243
  -4   6  -4 9.34688 7.66144   1 0.09218-0.51581 0.02426 0.44488-0.98878 0.83256
  -4   6  -3 162.077 11.6387   1 0.06015-0.49562 0.11667 0.34867-0.98705 0.88486
  -4   6  -2 246.392 13.8118   1 0.02366-0.47098 0.21467 0.24689-0.97535 0.92719
  -4   6  -1-5.45498 6.88935   1-0.01651-0.44265 0.31491 0.14286-0.95225 0.95811
  -4   6   0 89.4943 7.42816   1-0.05916-0.41184 0.41367 0.04032-0.91735 0.97724
  -4   6   1 217.826 12.4722   1-0.10287-0.37997 0.50739-0.05719-0.87143 0.98536
  -4   6   2 9.18147 6.71332   1-0.14623-0.34846 0.59325-0.14684-0.81624 0.98419
  -4   6   3 518.582 17.6819   1-0.18804-0.31849 0.66945-0.22682-0.75403 0.97601
  -4   6   4 18.8986 6.87011   1-0.22743-0.29095 0.73522-0.29638-0.68719 0.96320
  -4   6   5  677.41 19.8615   1-0.26388-0.26634 0.79063-0.35558-0.61784 0.94788
  -4   6   6 84.7865 5.68655   1-0.29717-0.24489 0.83631-0.40505-0.54770 0.93176
  -4   6   7 366.931 16.4203   1-0.32732-0.22658 0.87320-0.44573-0.47801 0.91611
  -4   7   6 239.002 14.3784   1-0.28060-0.27470 0.81967-0.32677-0.57669 0.95644
  -4   7   5 17.4862 4.30236   1-0.24834-0.29512 0.77359-0.27690-0.64221 0.96793
  -4   7   4 450.635 17.5447   1-0.21365-0.31797 0.71923-0.21876-0.70607 0.97776
  -4   7   3 15.1169 6.95598   1-0.17683-0.34294 0.65642-0.15216-0.76682 0.98448
  -4   7   2 332.521 15.4322   1-0.13840-0.36954 0.58544-0.07739-0.82284 0.98647
  -4   7   1 6.49701 7.61842   1-0.09909-0.39700 0.50718 0.00466-0.87242 0.98202
  -4   7   0 28.5377 4.08583   1-0.05983-0.42442 0.42322 0.09241-0.91405 0.96962
  -4   7  -1 121.166 8.97407   1-0.02166-0.45074 0.33575 0.18367-0.94663 0.94817
  -4   7  -2 21.0062 4.45461   1 0.01441-0.47497 0.24736 0.27584-0.96972 0.91724
  -4   7  -3 44.7385 4.75103   1 0.04728-0.49615 0.16064 0.36634-0.98360 0.87717
  -4   7  -4 249.856 15.6624   1 0.07688-0.51391 0.07819 0.45257-0.98933 0.82887
  -4   7  -5 4.07306 7.79929   1 0.10268-0.52787 0.00183 0.53271-0.98833 0.77384
  -4   7  -6 499.885 21.9142   1 0.12466-0.53801-0.06718 0.60551-0.98228 0.71376
  -4   7  -7 7.24318  9.6636   1 0.14303-0.54454-0.12823 0.67033-0.97285 0.65030
  -4   7  -8 298.934 18.5394   1 0.15813-0.54780-0.18120 0.72708-0.96151 0.58493
  -4   8  -7 246.131 17.6713   1 0.12629-0.54104-0.06193 0.66567-0.98334 0.65648
  -4   8  -6 4.66559  10.605   1 0.10816-0.53475-0.00478 0.60475-0.98842 0.71559
  -4   8  -5 375.251 19.3873   1 0.08695-0.52539 0.05879 0.53739-0.99014 0.77134
  -4   8  -4 42.9369 5.54988   1 0.06258-0.51285 0.12817 0.46424-0.98724 0.82247
  -4   8  -3 110.279 8.79128   1 0.03509-0.49720 0.20228 0.38635-0.97852 0.86778
  -4   8  -2 26.7686 4.66727   1 0.00474-0.47869 0.27963 0.30523-0.96293 0.90621
  -4   8  -1-1.21671  7.2494   1-0.02802-0.45778 0.35839 0.22268-0.93977 0.93709
  -4   8   0 39.7957  5.0197   1-0.06256-0.43507 0.43658 0.14071-0.90880 0.96015
  -4   8   1 108.543 6.14453   1-0.09815-0.41132 0.51225 0.06127-0.87028 0.97566
  -4   8   2 38.4557  4.7634   1-0.13402-0.38729 0.58367-0.01393-0.82491 0.98432
  -4   8   3 317.969 16.2655   1-0.16944-0.36371 0.64953-0.08356-0.77373 0.98717
  -4   8   4 5.39546 6.96551   1-0.20379-0.34120 0.70892-0.14673-0.71796 0.98543
  -4   8   5 184.082 14.0238   1-0.23661-0.32022 0.76140-0.20299-0.65886 0.98036
  -4   9   2 130.042 10.7254   1-0.13194-0.40261 0.58677 0.04461-0.82366 0.97875
  -4   9   1 78.0483 6.22689   1-0.09900-0.42372 0.52145 0.11372-0.86580 0.96687
  -4   9   0 18.0297 9.74579   1-0.06645-0.44443 0.45290 0.18604-0.90201 0.94905
  -4   9  -1 50.0473 5.66455   1-0.03489-0.46415 0.38248 0.26024-0.93181 0.92482
  -4   9  -2  33.901 5.10179   1-0.00487-0.48233 0.31172 0.33478-0.95505 0.89402
  -4   9  -3 96.6728 6.70594   1 0.02313-0.49849 0.24212 0.40816-0.97192 0.85687
  -4   9  -4 136.476 10.8494   1 0.04876-0.51228 0.17510 0.47895-0.98295 0.81386
  -3  10   3 106.745 6.82615   1-0.10540-0.35632 0.62924 0.03898-0.80332 0.98668
  -3  10   2 238.022 15.6183   1-0.07345-0.37643 0.56802 0.10397-0.84712 0.97645
  -3  10   1 21.1338 8.14235   1-0.04165-0.39639 0.50334 0.17243-0.88563 0.96093
  -3  10   0 277.958  16.558   1-0.01052-0.41568 0.43631 0.24324-0.91830 0.93957
  -3  10  -1    0.00 9.01676   1 0.01941-0.43377 0.36826 0.31506-0.94488 0.91212
  -3  10  -2  309.37 16.9342   1 0.04768-0.45019 0.30056 0.38654-0.96538 0.87859
  -3  10  -3 25.2921  9.5047   1 0.07390-0.46458 0.23454 0.45634-0.98011 0.83929
  -3  10  -4  124.19 9.93133   1 0.09781-0.47664 0.17140 0.52326-0.98963 0.79478
  -3   9  -6 149.584 12.0488   1 0.15433-0.49625-0.00102 0.64159-0.99394 0.69534
  -3   9  -5 200.905 15.7033   1 0.13472-0.48847 0.05804 0.57875-0.99579 0.75122
  -3   9  -4 20.7646 8.64497   1 0.11218-0.47777 0.12271 0.51031-0.99372 0.80318
  -3   9  -3  430.56 19.3082   1 0.08671-0.46414 0.19215 0.43709-0.98661 0.85010
  -3   9  -2    0.00 8.36999   1 0.05848-0.44775 0.26518 0.36029-0.97349 0.89101
  -3   9  -1 431.374 18.9756   1 0.02781-0.42892 0.34028 0.28140-0.95358 0.92513
  -3   9   0 19.0114 7.60829   1-0.00481-0.40815 0.41574 0.20217-0.92649 0.95207
  -3   9   1 600.508 21.1587   1-0.03876-0.38603 0.48977 0.12435-0.89221 0.97182
  -3   9   2 0.59236 8.22928   1-0.07337-0.36327 0.56073 0.04962-0.85117 0.98481
  -3   9   3 406.641 18.0196   1-0.10795-0.34052 0.62721-0.02064-0.80413 0.99181
  -3   9   4 115.007 8.03902   1-0.14191-0.31841 0.68819-0.08539-0.75210 0.99380
  -3   9   5 58.5453 5.94497   1-0.17472-0.29743 0.74299-0.14398-0.69617 0.99190
  -3   8   7  53.378  5.1434   1-0.24799-0.23460 0.84458-0.31476-0.55697 0.96508
  -3   8   6 4.29182 6.99481   1-0.21737-0.25338 0.80233-0.26873-0.62130 0.97538
  -3   8   5 57.8163 5.15178   1-0.18448-0.27443 0.75253-0.21516-0.68431 0.98435
  -3   8   4 221.649 13.0759   1-0.14956-0.29751 0.69496-0.15381-0.74480 0.99081
  -3   8   3 9.57041   7.922   1-0.11299-0.32224 0.62974-0.08481-0.80137 0.99336
  -3   8   2 826.463 22.6468   1-0.07536-0.34803 0.55749-0.00879-0.85255 0.99050
  -3   8   1-8.96747 7.87722   1-0.03744-0.37411 0.47938 0.07310-0.89692 0.98084
  -3   8   0 877.542 23.5523   1-0.00011-0.39960 0.39712 0.15914-0.93335 0.96324
  -3   8  -1 2.15883 6.95364   1 0.03573-0.42361 0.31285 0.24719-0.96117 0.93703
  -3   8  -2 929.612 25.1886   1 0.06926-0.44529 0.22892 0.33490-0.98034 0.90217
  -3   8  -3 8.27281 7.56741   1 0.09983-0.46402 0.14760 0.41999-0.99140 0.85920
  -3   8  -4 739.433 24.1815   1 0.12702-0.47937 0.07087 0.50050-0.99540 0.80917
  -3   8  -5 18.2836 8.85513   1 0.15068-0.49120 0.00019 0.57496-0.99373 0.75346
  -3   8  -6 116.567 10.1299   1 0.17088-0.49955-0.06351 0.64244-0.98786 0.69357
  -3   8  -7 80.7306  7.3722   1 0.18782-0.50465-0.11982 0.70253-0.97922 0.63090
  -3   8  -8-2.89967 10.0969   1 0.20182-0.50681-0.16873 0.75522-0.96905 0.56670
  -3   7 -10 10.4273 8.25453   1 0.23735-0.50542-0.31828 0.85068-0.92176 0.41566
  -3   7  -9-4.72286 8.71898   1 0.22898-0.50888-0.28344 0.81206-0.93497 0.48290
  -3   7  -8 41.9011 5.52863   1 0.21826-0.51001-0.24109 0.76593-0.94915 0.55111
  -3   7  -7 25.7961 4.89954   1 0.20474-0.50832-0.19048 0.71155-0.96350 0.61949
  -3   7  -6 1.27326 8.44592   1 0.18791-0.50334-0.13103 0.64831-0.97686 0.68688
  -3   7  -5 304.169 16.3371   1 0.16730-0.49457-0.06246 0.57597-0.98771 0.75176
  -3   7  -4-9.80727 8.13816   1 0.14254-0.48165 0.01495 0.49478-0.99418 0.81226
  -3   7  -3 993.165 25.0797   1 0.11343-0.46438 0.10021 0.40575-0.99424 0.86635
  -3   7  -2 7.49966 6.65177   1 0.08013-0.44292 0.19148 0.31070-0.98592 0.91206
  -3   7  -1 1417.12   28.35   1 0.04313-0.41776 0.28616 0.21224-0.96769 0.94787
  -3   7   0-3.29791 6.90813   1 0.00333-0.38980 0.38113 0.11349-0.93880 0.97300
  -3   7   1 1369.75 27.3125   1-0.03814-0.36017 0.47318 0.01766-0.89940 0.98763
  -3   7   2 6.09188 6.09188   1-0.08001-0.33013 0.55949-0.07243-0.85057 0.99283
  -3   7   3 434.281 16.1588   1-0.12114-0.30084 0.63795-0.15466-0.79403 0.99032
  -3   7   4-1.40663 6.54749   1-0.16058-0.27325 0.70731-0.22781-0.73179 0.98211
  -3   7   5 69.3476 5.97989   1-0.19767-0.24800 0.76715-0.29142-0.66587 0.97022
  -3   7   6 54.2615  4.3941   1-0.23203-0.22548 0.81764-0.34569-0.59801 0.95639
  -3   7   7 2.96933 6.52803   1-0.26351-0.20584 0.85940-0.39123-0.52962 0.94203
  -3   7   8 14.0195 5.61642   1-0.29213-0.18906 0.89323-0.42884-0.46171 0.92816
  -3   6   9-7.13651 7.66323   1-0.33639-0.14339 0.93282-0.53385-0.35368 0.87846
  -3   6   8 93.2394 8.52034   1-0.31098-0.15696 0.90887-0.50613-0.42236 0.89311
  -3   6   7 7.90727 3.24069   1-0.28245-0.17365 0.87750-0.47098-0.49324 0.90997
  -3   6   6 9.99806 5.81587   1-0.25051-0.19375 0.83746-0.42715-0.56577 0.92846
  -3   6   5 2.96434  6.2382   1-0.21497-0.21745 0.78745-0.37336-0.63894 0.94761
  -3   6   4 160.604 10.3787   1-0.17582-0.24477 0.72630-0.30844-0.71123 0.96587
  -3   6   3 40.1093 3.66017   1-0.13332-0.27542 0.65326-0.23163-0.78051 0.98111
  -3   6   2 194.624 11.1249   1-0.08817-0.30874 0.56833-0.14291-0.84409 0.99066
  -3   6   1 -0.8291 5.24372   1-0.04150-0.34356 0.47265-0.04345-0.89904 0.99158
  -3   6   0 1413.96   25.91   1 0.00511-0.37834 0.36877 0.06421-0.94266 0.98118
  -3   6  -1-0.42818 5.43306   1 0.04991-0.41130 0.26050 0.17625-0.97317 0.95766
  -3   6  -2 1492.26 27.4201   1 0.09122-0.44077 0.15240 0.28813-0.99016 0.92061
  -3   6  -3-4.35305 6.32482   1 0.12780-0.46550 0.04890 0.39541-0.99475 0.87117
  -3   6  -4 484.387 18.1774   1 0.15899-0.48486-0.04643 0.49451-0.98925 0.81164
  -3   6  -5 36.8225 4.44254   1 0.18475-0.49878-0.13130 0.58317-0.97655 0.74491
  -3   6  -6 149.289 11.8268   1 0.20547-0.50766-0.20477 0.66041-0.95950 0.67382
  -3   6  -7 3.53772 7.50463   1 0.22180-0.51215-0.26691 0.72633-0.94054 0.60084
  -3   6  -8-6.00096 8.09575   1 0.23446-0.51297-0.31844 0.78164-0.92151 0.52778
  -3   6  -9 22.8471 8.84113   1 0.24414-0.51080-0.36047 0.82744-0.90368 0.45592
  -3   6 -10 106.265 8.40251   1 0.25143-0.50626-0.39414 0.86490-0.88781 0.38602
  -3   6 -11-4.02141 9.28704   1 0.25684-0.49983-0.42060 0.89513-0.87431 0.31849
  -3   5 -11 170.572 10.7042   1 0.26838-0.49812-0.49680 0.90969-0.82989 0.27837
  -3   5 -10 17.2035 7.80268   1 0.26421-0.50579-0.47303 0.88214-0.84460 0.34711
  -3   5  -9 60.1424 5.03582   1 0.25829-0.51171-0.44169 0.84702-0.86273 0.41928
  -3   5  -8 62.0301 5.02182   1 0.25006-0.51532-0.40127 0.80282-0.88410 0.49468
  -3   5  -7 31.4834 4.77827   1 0.23878-0.51588-0.35004 0.74781-0.90812 0.57272
  -3   5  -6 83.6356 6.72316   1 0.22351-0.51246-0.28621 0.68021-0.93355 0.65219
  -3   5  -5  55.964 4.52967   1 0.20319-0.50397-0.20822 0.59844-0.95831 0.73098
  -3   5  -4 15.3308 3.53252   1 0.17672-0.48934-0.11524 0.50168-0.97923 0.80593
  -3   5  -3 885.096 21.0943   1 0.14330-0.46776-0.00793 0.39059-0.99226 0.87299
  -3   5  -2  14.049 5.71909   1 0.10276-0.43906 0.11096 0.26792-0.99295 0.92771
  -3   5  -1 2094.17 29.1449   1 0.05591-0.40405 0.23636 0.13875-0.97763 0.96642
  -3   5   0 1.83507 4.91033   1 0.00461-0.36459 0.36161 0.00972-0.94458 0.98740
  -3   5   1 1148.34 21.5808   1-0.04860-0.32323 0.47998-0.11243-0.89470 0.99156
  -3   5   2  2.8845 4.94379   1-0.10109-0.28257 0.58623-0.22246-0.83118 0.98206
  -3   5   3 202.746 9.98435   1-0.15076-0.24474 0.67746-0.31747-0.75832 0.96323
  -3   5   4 72.4739 6.20354   1-0.19631-0.21103 0.75301-0.39679-0.68041 0.93936
  -3   5   5 51.8437  4.5585   1-0.23717-0.18201 0.81380-0.46136-0.60093 0.91390
  -3   5   6 124.132 8.97757   1-0.27333-0.15769 0.86157-0.51291-0.52229 0.88929
  -3   5   7 44.5493 3.90729   1-0.30509-0.13778 0.89830-0.55342-0.44598 0.86702
  -3   5   8-2.21778 6.79956   1-0.33289-0.12181 0.92586-0.58475-0.37278 0.84784
  -3   5   9 256.297 13.7759   1-0.35723-0.10931 0.94588-0.60855-0.30297 0.83206
  -3   5  10 2.58079 7.13344   1-0.37858-0.09980 0.95969-0.62615-0.23655 0.81967
  -3   4  10 242.279 13.8848   1-0.39984-0.06530 0.96713-0.69523-0.17655 0.76398
  -3   4   9 7.19524 6.39147   1-0.38032-0.07298 0.95785-0.68216-0.24193 0.77534
  -3   4   8 125.245 9.51578   1-0.35775-0.08371 0.94281-0.66335-0.31155 0.79093
  -3   4   7  232.95 11.0613   1-0.33151-0.09811 0.92055-0.63731-0.38579 0.81113
  -3   4   6 3.24475 5.62006   1-0.30088-0.11689 0.88910-0.60208-0.46481 0.83612
  -3   4   5 316.152 12.0627   1-0.26509-0.14085 0.84599-0.55519-0.54835 0.86564
  -3   4   4 132.558 8.04988   1-0.22335-0.17074 0.78820-0.49363-0.63536 0.89861
  -3   4   3 48.8959 3.64676   1-0.17517-0.20708 0.71253-0.41418-0.72345 0.93268
  -3   4   2 380.128 12.1504   1-0.12067-0.24974 0.61627-0.31414-0.80846 0.96366
  -3   4   1 68.5716 5.27592   1-0.06112-0.29746 0.49859-0.19268-0.88429 0.98545
  -3   4   0 1251.19 21.0307   1 0.00072-0.34746 0.36225-0.05257-0.94379 0.99092
  -3   4  -1 1.33812 4.61115   1 0.06085-0.39575 0.21451 0.09895-0.98106 0.97416
  -3   4  -2 1551.74 24.7832   1 0.11510-0.43816 0.06592 0.25132-0.99401 0.93308
  -3   4  -3  73.209 6.04856   1 0.16052-0.47174-0.07289 0.39391-0.98546 0.87050
  -3   4  -4 705.662 18.5547   1 0.19613-0.49551-0.19447 0.51927-0.96171 0.79272
  -3   4  -5 58.9103 4.34036   1 0.22267-0.51021-0.29571 0.62429-0.92984 0.70682
  -3   4  -6  123.15 8.19843   1 0.24176-0.51746-0.37703 0.70938-0.89568 0.61863
  -3   4  -7 398.131 15.6812   1 0.25516-0.51902-0.44071 0.77685-0.86309 0.53201
  -3   4  -8 7.96492 6.05609   1 0.26444-0.51646-0.48970 0.82961-0.83422 0.44911
  -3   4  -9 223.749 13.1639   1 0.27078-0.51096-0.52678 0.87047-0.80995 0.37081
  -3   4 -10 226.377 13.3268   1 0.27505-0.50339-0.55434 0.90180-0.79047 0.29730
  -3   4 -11 1.75112 8.15104   1 0.27785-0.49434-0.57427 0.92552-0.77555 0.22835
  -3   4 -12 396.278 18.5231   1 0.27959-0.48424-0.58806 0.94309-0.76481 0.16357
  -3   3 -13 255.537 15.5431   1 0.28543-0.46501-0.66591 0.96307-0.69685 0.04590
  -3   3 -12 16.7304 8.45916   1 0.28522-0.47664-0.66108 0.95446-0.70145 0.10453
  -3   3 -11 138.047 9.84522   1 0.28451-0.48777-0.65178 0.94138-0.71017 0.16727
  -3   3 -10 132.788  8.8947   1 0.28309-0.49819-0.63685 0.92267-0.72371 0.23485
  -3   3  -9 72.6728 5.51836   1 0.28062-0.50756-0.61472 0.89676-0.74290 0.30807
  -3   3  -8 755.877 19.9359   1 0.27654-0.51531-0.58319 0.86145-0.76852 0.38772
  -3   3  -7 16.4625 5.94012   1 0.26995-0.52057-0.53923 0.81372-0.80116 0.47439
  -3   3  -6 525.092  16.014   1 0.25946-0.52191-0.47882 0.74953-0.84076 0.56802
  -3   3  -5 881.359 20.0003   1 0.24297-0.51727-0.39700 0.66393-0.88583 0.66712
  -3   3  -4 198.238 10.0191   1 0.21765-0.50379-0.28861 0.55177-0.93220 0.76752
  -3   3  -3 1632.18 24.8871   1 0.18034-0.47831-0.15045 0.40983-0.97179 0.86114
  -3   3  -2 54.6536  4.4202   1 0.12888-0.43870 0.01503 0.24057-0.99278 0.93617
  -3   3  -1 1165.51 19.3228   1 0.06422-0.38587 0.19646 0.05536-0.98342 0.98084
  -3   3   0 21.7645 2.54242   1-0.00856-0.32494 0.37531-0.12727-0.93862 0.99006
  -3   3   1 1882.49 23.8099   1-0.08201-0.26332 0.53383-0.28956-0.86350 0.96898
  -3   3   2  65.612 4.76944   1-0.14984-0.20734 0.66237-0.42188-0.76986 0.92937
  -3   3   3 924.297  17.337   1-0.20878-0.16024 0.76019-0.52348-0.66949 0.88303
  -3   3   4 589.824 14.1706   1-0.25829-0.12257 0.83168-0.59875-0.57045 0.83802
  -3   3   5 34.1702 2.95198   1-0.29931-0.09338 0.88257-0.65341-0.47689 0.79848
  -3   3   6 693.412 16.4388   1-0.33324-0.07129 0.91803-0.69266-0.39029 0.76591
  -3   3   7 12.4575 5.63899   1-0.36146-0.05491 0.94209-0.72049-0.31069 0.74035
  -3   3   8 139.455 9.56438   1-0.38513-0.04308 0.95768-0.73986-0.23753 0.72121
  -3   3   9 162.483 10.7515   1-0.40517-0.03489 0.96688-0.75284-0.16999 0.70771
  -3   3  10 3.23666 6.22069   1-0.42228-0.02962 0.97116-0.76090-0.10729 0.69904
  -3   3  11 251.734 13.6381   1-0.43700-0.02673 0.97156-0.76507-0.04869 0.69446
  -3   2  11 8.74415 8.15774   1-0.45732 0.00682 0.96622-0.82138 0.02493 0.62516
  -3   2  10 104.981 7.75845   1-0.44517 0.00652 0.96996-0.82134-0.02913 0.62519
  -3   2   9 142.114 10.1305   1-0.43097 0.00416 0.97072-0.81833-0.08721 0.62924
  -3   2   8 19.9473 6.65788   1-0.41421-0.00076 0.96770-0.81153-0.15024 0.63824
  -3   2   7  445.71 13.5745   1-0.39418-0.00896 0.95966-0.79971-0.21937 0.65334
  -3   2   6 10.2924 4.78638   1-0.36985-0.02145 0.94473-0.78100-0.29604 0.67597
  -3   2   5 771.763 15.9646   1-0.33980-0.03965 0.91997-0.75246-0.38186 0.70777
  -3   2   4 301.853 9.88082   1-0.30207-0.06554 0.88084-0.70956-0.47844 0.75032
  -3   2   3 933.984 16.2913   1-0.25406-0.10171 0.82039-0.64533-0.58655 0.80439
  -3   2   2 2496.66 25.6393   1-0.19285-0.15109 0.72869-0.54985-0.70421 0.86802
  -3   2   1 110.098 6.39803   1-0.11652-0.21557 0.59409-0.41147-0.82310 0.93288
  -3   2   0 1667.45  20.777   1-0.02734-0.29291 0.40959-0.22320-0.92484 0.98059
  -3   2  -1 6.26088 2.92826   1 0.06489-0.37330 0.18529 0.00488-0.98452 0.98625
  -3   2  -2 1691.65 22.9445   1 0.14535-0.44192-0.04633 0.24029-0.98791 0.93560
  -3   2  -3 128.572 7.93873   1 0.20411-0.48884-0.24875 0.44648-0.94549 0.83916
  -3   2  -4 3056.67 34.1735   1 0.24136-0.51425-0.40442 0.60593-0.88189 0.72152
  -3   2  -5  857.73 18.6141   1 0.26297-0.52402-0.51553 0.72082-0.81720 0.60280
  -3   2  -6  801.98 18.5926   1 0.27492-0.52413-0.59222 0.80129-0.76123 0.49280
  -3   2  -7 1376.97 24.2461   1 0.28135-0.51872-0.64448 0.85733-0.71672 0.39426
  -3   2  -8 19.7696 3.35128   1 0.28474-0.51028-0.67983 0.89645-0.68320 0.30671
  -3   2  -9 850.153 20.3411   1 0.28647-0.50016-0.70337 0.92377-0.65913 0.22861
  -3   2 -10 26.5444 3.83118   1 0.28726-0.48911-0.71850 0.94268-0.64286 0.15831
  -3   2 -11 182.603 12.5706   1 0.28753-0.47755-0.72744 0.95540-0.63291 0.09433
  -3   2 -12 185.932 12.7362   1 0.28749-0.46566-0.73169 0.96343-0.62809 0.03548
  -3   2 -13    0.00 8.00322   1 0.28723-0.45356-0.73226 0.96778-0.62743-0.01921
  -3   1 -14 -2.8641 7.95785   1 0.28516-0.42641-0.78837 0.96602-0.55784-0.13852
  -3   1 -13 58.1491  5.1371   1 0.28545-0.43854-0.79423 0.96810-0.54990-0.09243
  -3   1 -12 172.996 11.6668   1 0.28572-0.45065-0.79785 0.96794-0.54491-0.04339
  -3   1 -11 41.0663 3.95924   1 0.28601-0.46278-0.79876 0.96508-0.54366 0.00939
  -3   1 -10 522.746 15.9707   1 0.28632-0.47493-0.79623 0.95877-0.54718 0.06694
  -3   1  -9 59.2034 4.25831   1 0.28662-0.48707-0.78912 0.94788-0.55690 0.13069
  -3   1  -8 1052.19  20.318   1 0.28678-0.49907-0.77558 0.93056-0.57479 0.20261
  -3   1  -7 239.292 10.1089   1 0.28643-0.51056-0.75254 0.90374-0.60357 0.28542
  -3   1  -6 2841.95 30.9317   1 0.28467-0.52064-0.71473 0.86215-0.64685 0.38274
  -3   1  -5 3096.33 32.2419   1 0.27937-0.52717-0.65283 0.79648-0.70891 0.49883
  -3   1  -4  646.42 15.3852   1 0.26567-0.52532-0.55067 0.69054-0.79263 0.63657
  -3   1  -3 2174.69 26.3745   1 0.23351-0.50500-0.38346 0.51955-0.89193 0.78991
  -3   1  -2 17.9855 2.05096   1 0.16730-0.45063-0.12924 0.26155-0.97539 0.92739
  -3   1  -1 1269.02 17.6314   1 0.05999-0.35516 0.18874-0.06021-0.98355 0.98958
  -3   1   0 33.4686 2.74329   1-0.06513-0.24188 0.48352-0.35876-0.89005 0.95011
  -3   1   1 1548.02 18.8901   1-0.17404-0.14480 0.69086-0.56988-0.74164 0.85573
  -3   1   2 831.027 14.1055   1-0.25498-0.07570 0.81597-0.69877-0.59167 0.75979
  -3   1   3 1602.65 19.4373   1-0.31261-0.02992 0.88778-0.77436-0.46114 0.68330
  -3   1   4 1512.48 19.6561   1-0.35419-0.00017 0.92866-0.81902-0.35175 0.62794
  -3   1   5 317.245 9.94792   1-0.38519 0.01899 0.95161-0.84575-0.25971 0.58993
  -3   1   6  712.83 15.5196   1-0.40911 0.03107 0.96376-0.86167-0.18087 0.56512
  -3   1   7 42.5578 3.33438   1-0.42815 0.03826 0.96902-0.87071-0.11192 0.55020
  -3   1   8 549.653 15.1566   1-0.44369 0.04196 0.96963-0.87510-0.05042 0.54272
  -3   1   9 79.7094 5.84652   1-0.45663 0.04307 0.96690-0.87615 0.00541 0.54093
  -3   1  10 200.272  11.114   1-0.46759 0.04218 0.96164-0.87466 0.05685 0.54352
  -3   1  11 46.0027 4.50646   1-0.47697 0.03972 0.95433-0.87114 0.10484 0.54956
  -3   0  11 45.0827 4.46053   1-0.49513 0.07113 0.93469-0.91314 0.18941 0.46930
  -3   0  10 1.67512 6.12621   1-0.48850 0.07634 0.94454-0.91921 0.14879 0.45589
  -3   0   9 525.275 15.9284   1-0.48082 0.08050 0.95311-0.92400 0.10577 0.44488
  -3   0   8 153.928 9.01991   1-0.47185 0.08336 0.96022-0.92733 0.05964 0.43698
  -3   0   7 726.511 15.9876   1-0.46120 0.08455 0.96554-0.92887 0.00934 0.43324
  -3   0   6-0.26981 4.11842   1-0.44829 0.08348 0.96849-0.92805-0.04666 0.43521
  -3   0   5 1139.35 17.7216   1-0.43214 0.07917 0.96802-0.92379-0.11074 0.44527
  -3   0   4 291.449 8.68446   1-0.41108 0.06996 0.96204-0.91404-0.18668 0.46718
  -3   0   3 2281.13 21.9406   1-0.38202 0.05274 0.94618-0.89441-0.28073 0.50720
  -3   0   2 722.654 12.0788   1-0.33880 0.02136 0.91030-0.85474-0.40333 0.57577
  -3   0   1 709.571 11.8668   1-0.26857-0.03704 0.82868-0.76935-0.57022 0.68862
  -3   0   0 1286.73 16.3312   1-0.14688-0.14688 0.63613-0.57302-0.78903 0.85341
  -3   0  -1 21.8575 1.86044   1 0.03946-0.32139 0.23252-0.16563-0.97580 0.98614
  -3   0  -2 1911.53 22.6855   1 0.20223-0.47232-0.26754 0.33821-0.93874 0.89505
  -3   0  -3 730.595 15.3622   1 0.26751-0.52576-0.58356 0.65800-0.76770 0.66998
  -3   0  -4 1074.56 17.3606   1 0.28281-0.52922-0.73178 0.81000-0.62775 0.47601
  -3   0  -5 2796.25 27.0943   1 0.28422-0.51879-0.80169 0.88369-0.53949 0.33371
  -3   0  -6 1222.16 18.5134   1 0.28272-0.50544-0.83679 0.92257-0.48701 0.22720
  -3   0  -7 1716.77 22.6109   1 0.28109-0.49197-0.85488 0.94444-0.45714 0.14331
  -3   0  -8 302.726 10.8182   1 0.27994-0.47898-0.86366 0.95700-0.44183 0.07396
  -3   0  -9 1071.31  20.103   1 0.27930-0.46651-0.86678 0.96389-0.43623 0.01433
  -3   0 -10 78.0474 6.00203   1 0.27908-0.45445-0.86613 0.96703-0.43738-0.03855
  -3   0 -11 747.812 19.0303   1 0.27915-0.44268-0.86276 0.96743-0.44337-0.08659
  -3   0 -12 36.8951 3.92383   1 0.27941-0.43109-0.85727 0.96572-0.45295-0.13104
  -3   0 -13 145.989 9.48721   1 0.27975-0.41959-0.85004 0.96227-0.46525-0.17277
  -3   0 -14 26.8762 4.54027   1 0.28010-0.40811-0.84129 0.95730-0.47966-0.21239
  -3  -1 -14 32.5891 4.36946   1 0.27155-0.38631-0.88732 0.94168-0.39709-0.29065
  -3  -1 -13 15.6221 6.33337   1 0.26997-0.39658-0.89803 0.94861-0.37521-0.25850
  -3  -1 -12 489.055 15.9603   1 0.26828-0.40672-0.90773 0.95453-0.35423-0.22545
  -3  -1 -11 116.686 8.81415   1 0.26653-0.41681-0.91639 0.95942-0.33442-0.19123
  -3  -1 -10 1040.20 19.9553   1 0.26479-0.42691-0.92394 0.96319-0.31620-0.15542
  -3  -1  -9 33.4059  3.1891   1 0.26319-0.43715-0.93027 0.96574-0.30016-0.11743
  -3  -1  -8 1813.86  22.997   1 0.26188-0.44769-0.93513 0.96683-0.28728-0.07628
  -3  -1  -7 118.053 6.88159   1 0.26114-0.45878-0.93810 0.96601-0.27918-0.03035
  -3  -1  -6 2441.86 24.0006   1 0.26138-0.47086-0.93824 0.96237-0.27882 0.02332
  -3  -1  -5 154.018 6.52536   1 0.26337-0.48469-0.93334 0.95369-0.29216 0.09070
  -3  -1  -4 2004.91 20.1092   1 0.26842-0.50158-0.91700 0.93358-0.33312 0.18568
  -3  -1  -3 348.594 8.82225   1 0.27786-0.52287-0.86387 0.87668-0.44134 0.34793
  -3  -1  -2 627.913 13.9172   1 0.26785-0.52469-0.60899 0.61801-0.74699 0.70761
  -3  -1  -1 742.022 12.2889   1-0.06649-0.20219 0.47033-0.46509-0.89521 0.90986
  -3  -1   0 1362.64   14.79   1-0.32778 0.04726 0.89436-0.89290-0.44100 0.50969
  -3  -1   1 19.8789 1.54326   1-0.40087 0.10851 0.95426-0.95657-0.23337 0.35608
  -3  -1   2 1734.10 17.9811   1-0.43298 0.12878 0.96636-0.97245-0.12221 0.29895
  -3  -1   3 189.691 6.85911   1-0.45199 0.13594 0.96737-0.97724-0.04761 0.27838
  -3  -1   4 1010.56 15.6752   1-0.46525 0.13736 0.96435-0.97799 0.00986 0.27495
  -3  -1   5  81.705 5.83607   1-0.47544 0.13572 0.95929-0.97671 0.05801 0.28083
  -3  -1   6 1221.90 19.4765   1-0.48375 0.13219 0.95288-0.97408 0.10057 0.29230
  -3  -1   7 87.1539 5.60631   1-0.49077 0.12737 0.94541-0.97039 0.13951 0.30739
  -3  -1   8  695.06 16.9184   1-0.49685 0.12160 0.93701-0.96576 0.17599 0.32494
  -3  -1   9 87.9987 7.02334   1-0.50217 0.11509 0.92771-0.96025 0.21070 0.34426
  -3  -1  10 199.891 11.5194   1-0.50686 0.10794 0.91755-0.95386 0.24412 0.36487
  -3  -1  11 30.1299 4.05065   1-0.51100 0.10024 0.90651-0.94661 0.27655 0.38647
  -3  -2  11 61.0326 4.60468   1-0.52390 0.12638 0.86958-0.97132 0.36389 0.30344
  -3  -2  10 13.6275 7.39517   1-0.52178 0.13611 0.88031-0.97827 0.33985 0.27345
  -3  -2   9 336.849 13.8997   1-0.51949 0.14565 0.89012-0.98430 0.31634 0.24293
  -3  -2   8-2.48559 6.01553   1-0.51706 0.15506 0.89902-0.98942 0.29354 0.21170
  -3  -2   7 1110.50 20.4286   1-0.51454 0.16438 0.90698-0.99360 0.27170 0.17950
  -3  -2   6 12.3712 4.68345   1-0.51203 0.17371 0.91395-0.99679 0.25122 0.14596
  -3  -2   5 1522.91 20.9944   1-0.50965 0.18317 0.91984-0.99891 0.23270 0.11044
  -3  -2   4 100.987 6.29393   1-0.50761 0.19297 0.92446-0.99974 0.21726 0.07186
  -3  -2   3 1130.74 16.1369   1-0.50628 0.20348 0.92737-0.99888 0.20693 0.02816
  -3  -2   2 127.123 5.73715   1-0.50642 0.21546 0.92752-0.99525 0.20615-0.02509
  -3  -2   1 2065.29 19.8298   1-0.50976 0.23064 0.92148-0.98544 0.22635-0.09932
  -3  -2   0 6.52402 3.02847   1-0.52090 0.25362 0.89265-0.95283 0.30824-0.23524
  -3  -2  -1  271.53  9.5616   1-0.52798 0.27254 0.62140-0.67780 0.70347-0.68451
  -3  -2  -2 32.7591 2.77002   1 0.02965-0.27325-0.87593 0.82331 0.54009-0.57516
  -3  -2  -3 2154.44 18.7466   1 0.15595-0.38770-0.99122 0.94238 0.19817-0.28726
  -3  -2  -4  26.302 2.41569   1 0.18854-0.40846-0.99963 0.95457 0.08009-0.22322
  -3  -2  -5 2067.58 20.1525   1 0.20517-0.41325-0.99798 0.95669 0.01120-0.20836
  -3  -2  -6  5.9668 3.37458   1 0.21635-0.41259-0.99369 0.95618-0.03979-0.21140
  -3  -2  -7 1318.05  18.109   1 0.22495-0.40934-0.98811 0.95438-0.08234-0.22288
  -3  -2  -8 10.0582 4.44459   1 0.23204-0.40460-0.98160 0.95165-0.12026-0.23899
  -3  -2  -9 1736.27 23.4835   1 0.23813-0.39885-0.97426 0.94809-0.15535-0.25793
  -3  -2 -10 29.8825 3.17089   1 0.24348-0.39236-0.96612 0.94373-0.18861-0.27870
  -3  -2 -11 704.578 17.6581   1 0.24824-0.38528-0.95719 0.93857-0.22061-0.30073
  -3  -2 -12 43.5438 3.97388   1 0.25248-0.37768-0.94745 0.93261-0.25170-0.32367
  -3  -2 -13 186.716 10.7636   1 0.25628-0.36963-0.93689 0.92583-0.28211-0.34729
  -3  -2 -14 27.3692 4.38258   1 0.25965-0.36116-0.92548 0.91820-0.31202-0.37141
  -3  -3 -14 57.9187 4.73599   1 0.24477-0.33305-0.95525 0.88632-0.22665-0.45247
  -3  -3 -13 7.94811 6.66744   1 0.23913-0.33925-0.96596 0.89326-0.18874-0.43635
  -3  -3 -12 303.556 13.1777   1 0.23263-0.34458-0.97557 0.89909-0.14894-0.42212
  -3  -3 -11  5.3572 5.70317   1 0.22508-0.34888-0.98397 0.90371-0.10668-0.41035
  -3  -3 -10 1325.25 22.0878   1 0.21623-0.35186-0.99100 0.90696-0.06113-0.40187
  -3  -3  -9 2.29887 4.84265   1 0.20563-0.35311-0.99630 0.90848-0.01106-0.39791
  -3  -3  -8 1918.43 23.2569   1 0.19260-0.35192-0.99927 0.90767 0.04543-0.40037
  -3  -3  -7 363.558 10.2283   1 0.17592-0.34708-0.99867 0.90329 0.11142-0.41233
  -3  -3  -6 1189.64  16.393   1 0.15335-0.33634-0.99185 0.89270 0.19221-0.43909
  -3  -3  -5 231.566  7.4293   1 0.12027-0.31510-0.97252 0.86959 0.29737-0.49021
  -3  -3  -4 2174.77 20.5355   1 0.06625-0.27293-0.92348 0.81677 0.44463-0.58345
  -3  -3  -3 87.5096 5.27763   1-0.03394-0.18458-0.79170 0.68122 0.66133-0.74612
  -3  -3  -2  246.82 7.75716   1-0.22384-0.00651-0.43259 0.31833 0.92258-0.95334
  -3  -3  -1 48.3479   3.734   1-0.43996 0.19776 0.17247-0.29051 0.95297-0.92969
  -3  -3   0 890.293 16.8901   1-0.52468 0.27065 0.57078-0.69260 0.74672-0.66942
  -3  -3   1 3.78383 1.86581   1-0.53847 0.27259 0.73242-0.85802 0.58259-0.45126
  -3  -3   2 1759.09 21.2539   1-0.53745 0.25974 0.79969-0.92907 0.48836-0.30299
  -3  -3   3 77.1752 6.07338   1-0.53472 0.24517 0.83067-0.96383 0.43666-0.19726
  -3  -3   4 1327.77 19.8022   1-0.53265 0.23126 0.84545-0.98238 0.40956-0.11613
  -3  -3   5 92.3997 6.69972   1-0.53147 0.21823 0.85181-0.99252 0.39738-0.04992
  -3  -3   6 1219.83 21.2006   1-0.53100 0.20593 0.85321-0.99770 0.39478 0.00671
  -3  -3   7 30.2222 3.43355   1-0.53105 0.19413 0.85134-0.99960 0.39865 0.05687
  -3  -3   8 621.962 17.1668   1-0.53143 0.18268 0.84709-0.99914 0.40706 0.10249
  -3  -3   9   14.44 6.29939   1-0.53201 0.17142 0.84099-0.99681 0.41877 0.14481
  -3  -3  10 90.7673 8.35209   1-0.53269 0.16025 0.83333-0.99293 0.43297 0.18464
  -3  -3  11 25.2428 9.28716   1-0.53337 0.14910 0.82430-0.98768 0.44906 0.22258
  -3  -4  11 13.9021 7.96196   1-0.53920 0.16817 0.77161-0.99663 0.52996 0.14599
  -3  -4  10-4.06585 7.11524   1-0.53933 0.18014 0.77786-0.99910 0.52084 0.10108
  -3  -4   9 319.106  14.188   1-0.53947 0.19212 0.78200-0.99947 0.51463 0.05326
  -3  -4   8 151.704  9.9756   1-0.53967 0.20416 0.78361-0.99729 0.51212 0.00174
  -3  -4   7 593.504 16.9157   1-0.53998 0.21631 0.78196-0.99187 0.51443-0.05460
  -3  -4   6  48.405 3.61855   1-0.54039 0.22856 0.77595-0.98208 0.52308-0.11728
  -3  -4   5 1314.26 22.5565   1-0.54083 0.24084 0.76372-0.96607 0.54030-0.18853
  -3  -4   4 174.923 8.78822   1-0.54100 0.25284 0.74205-0.94063 0.56924-0.27150
  -3  -4   3 1277.44 21.0555   1-0.54003 0.26372 0.70517-0.89997 0.61439-0.37069
  -3  -4   2 93.8294 7.35687   1-0.53566 0.27119 0.64224-0.83326 0.68154-0.49186
  -3  -4   1 836.651 17.7535   1-0.52213 0.26950 0.53301-0.72025 0.77548-0.63983
  -3  -4   0 72.8112 5.34625   1-0.48613 0.24534 0.34400-0.52746 0.88932-0.80770
  -3  -4  -1 65.4862 4.79219   1-0.40634 0.17739 0.04663-0.22631 0.97788-0.95029
  -3  -4  -2 80.0324 5.67392   1-0.27840 0.06128-0.31229 0.13638 0.96038-0.98682
  -3  -4  -3 129.476  6.5225   1-0.14271-0.06256-0.60918 0.43705 0.82816-0.90864
  -3  -4  -4 2.51461 3.44423   1-0.03699-0.15644-0.79260 0.62425 0.65981-0.79432
  -3  -4  -5 1521.57 19.0579   1 0.03594-0.21753-0.89310 0.72853 0.50797-0.69651
  -3  -4  -6 135.718 6.38478   1 0.08598-0.25574-0.94712 0.78632 0.38312-0.62569
  -3  -4  -7 2276.79 24.8287   1 0.12160-0.27951-0.97614 0.81913 0.28113-0.57773
  -3  -4  -8 37.1337  2.8801   1 0.14809-0.29416-0.99120 0.83796 0.19613-0.54675
  -3  -4  -9 1230.76 20.5148   1 0.16859-0.30283-0.99794 0.84848 0.12341-0.52807
  -3  -4 -10  103.41 6.51947   1 0.18499-0.30738-0.99937 0.85369 0.05964-0.51833
  -3  -4 -11 719.178 17.8631   1 0.19845-0.30901-0.99717 0.85527 0.00249-0.51521
  -3  -4 -12-1.21508 6.31373   1 0.20973-0.30844-0.99230 0.85417-0.04965-0.51710
  -3  -4 -13 140.218 10.0671   1 0.21930-0.30618-0.98535 0.85100-0.09795-0.52283
  -3  -4 -14 28.0006 4.24251   1 0.22753-0.30256-0.97667 0.84610-0.14325-0.53156
  -3  -5 -14 12.3432 8.16428   1 0.20863-0.27042-0.99035 0.79813-0.06390-0.60660
  -3  -5 -13 4.66989 7.73005   1 0.19774-0.27137-0.99592 0.79992-0.01232-0.60415
  -3  -5 -12 311.641 14.2971   1 0.18503-0.27050-0.99892 0.79915 0.04296-0.60540
  -3  -5 -11 146.469 9.18608   1 0.17004-0.26735-0.99870 0.79515 0.10284-0.61125
  -3  -5 -10 644.688 16.6766   1 0.15213-0.26128-0.99425 0.78693 0.16847-0.62284
  -3  -5  -9 75.4976   5.397   1 0.13039-0.25138-0.98401 0.77291 0.24131-0.64166
  -3  -5  -8 1310.10 21.0145   1 0.10349-0.23632-0.96549 0.75060 0.32321-0.66953
  -3  -5  -7 88.3318  6.5704   1 0.06952-0.21419-0.93467 0.71601 0.41627-0.70856
  -3  -5  -6 1545.24 21.2913   1 0.02577-0.18228-0.88511 0.66267 0.52238-0.76064
  -3  -5  -5 203.277 8.30376   1-0.03128-0.13707-0.80671 0.58049 0.64170-0.82592
  -3  -5  -4  438.04 11.4611   1-0.10509-0.07510-0.68554 0.45554 0.76896-0.89915
  -3  -5  -3 176.151 7.86692   1-0.19603 0.00400-0.50833 0.27455 0.88750-0.96366
  -3  -5  -2 8.94472 3.64452   1-0.29585 0.09198-0.27711 0.03956 0.96771-0.98984
  -3  -5  -1 21.3637 2.43777   1-0.38698 0.17127-0.02441-0.21692 0.98447-0.95258
  -3  -5   0 15.0525 5.38744   1-0.45428 0.22673 0.20198-0.44709 0.94314-0.85722
  -3  -5   1 18.6994 6.35142   1-0.49594 0.25655 0.37499-0.62388 0.87335-0.73340
  -3  -5   2 1218.76 22.7493   1-0.51901 0.26778 0.49561-0.74827 0.80149-0.60750
  -3  -5   3 10.8397 6.33762   1-0.53104 0.26797 0.57654-0.83298 0.74008-0.49206
  -3  -5   4 1683.15 27.3291   1-0.53711 0.26220 0.63025-0.89047 0.69216-0.39012
  -3  -5   5 17.8218 3.31534   1-0.54008 0.25333 0.66574-0.92974 0.65680-0.30072
  -3  -5   6 785.137 20.0729   1-0.54146 0.24287 0.68888-0.95666 0.63193-0.22183
  -3  -5   7 57.7491 5.13869   1-0.54202 0.23160 0.70343-0.97498 0.61552-0.15138
  -3  -5   8 394.596 16.1956   1-0.54216 0.21989 0.71178-0.98711 0.60584-0.08767
  -3  -5   9 63.3921 5.03493   1-0.54206 0.20795 0.71550-0.99461 0.60152-0.02932
  -3  -5  10 53.8174 4.76149   1-0.54180 0.19585 0.71561-0.99850 0.60149 0.02474
  -3  -6  10 103.278 9.09051   1-0.54045 0.20775 0.64850-0.99303 0.67372-0.04318
  -3  -6   9 93.6574  8.8255   1-0.54030 0.21943 0.64395-0.98470 0.67815-0.10164
  -3  -6   8 62.6895 5.33589   1-0.53969 0.23066 0.63490-0.97187 0.68690-0.16442
  -3  -6   7 249.801 14.1254   1-0.53842 0.24123 0.62015-0.95334 0.70081-0.23236
  -3  -6   6 69.3531  5.3832   1-0.53614 0.25080 0.59798-0.92740 0.72082-0.30640
  -3  -6   5 912.995 22.2715   1-0.53227 0.25876 0.56597-0.89161 0.74790-0.38751
  -3  -6   4 35.1859 3.83531   1-0.52581 0.26414 0.52070-0.84256 0.78282-0.47647
  -3  -6   3 1053.29 23.5181   1-0.51518 0.26535 0.45750-0.77558 0.82569-0.57336
  -3  -6   2 158.519 10.2132   1-0.49793 0.25995 0.37046-0.68477 0.87486-0.67656
  -3  -6   1  169.31 9.82441   1-0.47067 0.24453 0.25340-0.56393 0.92536-0.78109
  -3  -6   0  211.64 9.89858   1-0.42962 0.21532 0.10275-0.40950 0.96720-0.87696
  -3  -6  -1 13.1227  2.6897   1-0.37253 0.17006-0.07738-0.22559 0.98590-0.94969
  -3  -6  -2 32.6945 2.68724   1-0.30144 0.11081-0.27139-0.02780 0.96831-0.98613
  -3  -6  -3 42.2325 3.12719   1-0.22346 0.04467-0.45635 0.16093 0.91131-0.98316
  -3  -6  -4 154.327  7.9733   1-0.14748-0.01947-0.61342 0.32178 0.82430-0.95018
  -3  -6  -5 549.158 14.2718   1-0.07978-0.07532-0.73536 0.44750 0.72219-0.90210
  -3  -6  -6 28.2928 2.89213   1-0.02269-0.12058-0.82460 0.54052 0.61742-0.85136
  -3  -6  -7 1840.32 25.5644   1 0.02423-0.15566-0.88767 0.60736 0.51716-0.80514
  -3  -6  -8 59.9478 4.85408   1 0.06252-0.18211-0.93122 0.65469 0.42438-0.76639
  -3  -6  -9 788.294 17.8419   1 0.09389-0.20164-0.96062 0.68787 0.33964-0.73568
  -3  -6 -10 50.0351 3.85319   1 0.11983-0.21574-0.97978 0.71081 0.26239-0.71245
  -3  -6 -11 410.923 14.6103   1 0.14151-0.22557-0.99143 0.72623 0.19169-0.69579
  -3  -6 -12 109.347 8.26608   1 0.15982-0.23205-0.99743 0.73602 0.12659-0.68472
  -3  -6 -13 71.2365 6.07894   1 0.17545-0.23583-0.99910 0.74146 0.06618-0.67834
  -3  -7 -13 132.537 9.79078   1 0.15334-0.20048-0.99663 0.67736 0.13628-0.74413
  -3  -7 -12 100.905  7.7259   1 0.13523-0.19421-0.99015 0.66710 0.19993-0.75375
  -3  -7 -11 26.2136 3.77383   1 0.11422-0.18504-0.97844 0.65160 0.26788-0.76766
  -3  -7 -10 350.111 14.1204   1 0.08972-0.17238-0.96011 0.62949 0.34063-0.78638
  -3  -7  -9 33.1651 3.47606   1 0.06096-0.15546-0.93328 0.59889 0.41857-0.81030
  -3  -7  -8  935.05  20.153   1 0.02709-0.13343-0.89550 0.55733 0.50178-0.83948
  -3  -7  -7 0.35811 5.20179   1-0.01283-0.10535-0.84361 0.50166 0.58966-0.87332
  -3  -7  -6 490.821 14.4144   1-0.05960-0.07042-0.77396 0.42823 0.68038-0.91001
  -3  -7  -5 370.164  12.512   1-0.11352-0.02834-0.68294 0.33344 0.77023-0.94583
  -3  -7  -4 124.516 8.24205   1-0.17379 0.02009-0.56837 0.21509 0.85310-0.97468
  -3  -7  -3 413.253 13.0915   1-0.23794 0.07240-0.43155 0.07449 0.92100-0.98855
  -3  -7  -2  6.2015 4.17526   1-0.30173 0.12435-0.27904-0.08179 0.96622-0.97974
  -3  -7  -1 261.823  11.442   1-0.36023 0.17101-0.12225-0.24237 0.98478-0.94426
  -3  -7   0 94.2034 6.58714   1-0.40957 0.20851 0.02619-0.39459 0.97857-0.88403
  -3  -7   1 326.255  14.177   1-0.44815 0.23525 0.15673-0.52891 0.95434-0.80576
  -3  -7   2 278.962 13.4565   1-0.47660 0.25186 0.26509-0.64104 0.92032-0.71771
  -3  -7   3  18.873 6.47559   1-0.49673 0.26014 0.35143-0.73116 0.88345-0.62681
  -3  -7   4 662.755 20.6926   1-0.51060 0.26218 0.41838-0.80188 0.84831-0.53764
  -3  -7   5 22.2241 8.12276   1-0.52002 0.25976 0.46933-0.85661 0.81732-0.45262
  -3  -7   6 725.281 22.6098   1-0.52634 0.25424 0.50751-0.89857 0.79148-0.37275
  -3  -7   7 3.35782 7.25371   1-0.53053 0.24658 0.53562-0.93046 0.77091-0.29815
  -3  -7   8 88.1953 7.03194   1-0.53323 0.23745 0.55578-0.95439 0.75531-0.22852
  -3  -7   9 84.5219 7.68401   1-0.53488 0.22726 0.56960-0.97200 0.74419-0.16336
  -3  -8   8 14.0749 8.95672   1-0.52372 0.24118 0.47653-0.93680 0.81187-0.28076
  -3  -8   7 107.429 8.46539   1-0.51956 0.24886 0.45223-0.90871 0.82737-0.35030
  -3  -8   6 1.76851 7.84279   1-0.51361 0.25475 0.41999-0.87269 0.84660-0.42356
  -3  -8   5  366.05 16.9258   1-0.50524 0.25823 0.37812-0.82704 0.86939-0.50037
  -3  -8   4 16.5597 4.01935   1-0.49363 0.25845 0.32468-0.76983 0.89509-0.58011
  -3  -8   3 222.945 14.0281   1-0.47772 0.25438 0.25764-0.69901 0.92235-0.66140
  -3  -8   2 188.792 13.0202   1-0.45629 0.24479 0.17524-0.61283 0.94875-0.74183
  -3  -8   1 135.662 10.8282   1-0.42812 0.22847 0.07663-0.51044 0.97065-0.81776
  -3  -8   0 696.896 19.7012   1-0.39237 0.20455-0.03723-0.39281 0.98336-0.88450
  -3  -8  -1 58.1159 5.09079   1-0.34899 0.17301-0.16278-0.26348 0.98192-0.93709
  -3  -8  -2 986.942 21.7701   1-0.29914 0.13500-0.29385-0.12863 0.96251-0.97171
  -3  -8  -3 46.8801 3.66641   1-0.24518 0.09288-0.42273 0.00402 0.92389-0.98713
  -3  -8  -4 572.565 16.3766   1-0.19007 0.04961-0.54214 0.12721 0.86793-0.98519
  -3  -8  -5 98.2003 6.62583   1-0.13664 0.00802-0.64700 0.23585 0.79880-0.97009
  -3  -8  -6  90.304 6.76719   1-0.08693-0.02985-0.73504 0.32767 0.72151-0.94684
  -3  -8  -7 255.281 11.9567   1-0.04206-0.06288-0.80641 0.40282 0.64059-0.91994
  -3  -8  -8 16.0524 5.74766   1-0.00233-0.09077-0.86267 0.46286 0.55941-0.89279
  -3  -8  -9 570.457 17.2694   1 0.03246-0.11372-0.90601 0.50998 0.48014-0.86756
  -3  -8 -10 11.2825 6.55552   1 0.06276-0.13218-0.93864 0.54638 0.40399-0.84544
  -3  -8 -11 120.911 8.56382   1 0.08913-0.14671-0.96252 0.57404 0.33146-0.82694
  -3  -8 -12  68.041  5.5047   1 0.11210-0.15784-0.97930 0.59460 0.26265-0.81216
  -3  -9 -11 2.58859 8.00373   1 0.06675-0.11109-0.94586 0.49574 0.38331-0.87448
  -3  -9 -10 121.049 8.40851   1 0.03938-0.09556-0.91779 0.46389 0.45412-0.89125
  -3  -9  -9 37.5989 4.05077   1 0.00854-0.07655-0.88126 0.42358 0.52710-0.91020
  -3  -9  -8 212.513 11.4748   1-0.02606-0.05380-0.83484 0.37338 0.60142-0.93049
  -3  -9  -7 127.432 8.24773   1-0.06454-0.02715-0.77712 0.31188 0.67571-0.95076
  -3  -9  -6 75.6417 5.67742   1-0.10678 0.00324-0.70698 0.23797 0.74792-0.96893
  -3  -9  -5 291.142 12.9629   1-0.15222 0.03685-0.62401 0.15122 0.81532-0.98230
  -3  -9  -4 122.293 8.03739   1-0.19981 0.07260-0.52890 0.05234 0.87469-0.98765
  -3  -9  -3 854.742 21.5936   1-0.24797 0.10891-0.42393-0.05641 0.92289-0.98181
  -3  -9  -2-3.73518 6.63585   1-0.29476 0.14386-0.31291-0.17121 0.95751-0.96240
  -3  -9  -1 1386.80 27.7105   1-0.33827 0.17554-0.20074-0.28717 0.97764-0.92850
  -3  -9   0 133.516 9.38915   1-0.37698 0.20240-0.09245-0.39923 0.98412-0.88095
  -3  -9   1 258.034 14.4784   1-0.41002 0.22360 0.00774-0.50320 0.97928-0.82208
  -3  -9   2 82.7806 6.13335   1-0.43723 0.23897 0.09704-0.59628 0.96628-0.75505
  -3  -9   3 108.198  7.0963   1-0.45900 0.24891 0.17423-0.67724 0.94832-0.68306
  -3  -9   4 81.5869 6.42945   1-0.47604 0.25410 0.23929-0.74608 0.92816-0.60887
  -3  -9   5 35.0242 5.52926   1-0.48913 0.25536 0.29302-0.80359 0.90789-0.53457
  -3  -9   6  134.30 9.33442   1-0.49906 0.25345 0.33662-0.85097 0.88892-0.46156
  -3  -9   7 20.6705 9.82242   1-0.50649 0.24904 0.37139-0.88952 0.87208-0.39069
  -3 -10   6-6.37348 9.73565   1-0.48344 0.25107 0.25778-0.83378 0.92084-0.48918
  -3 -10   5 13.9667 9.42104   1-0.47240 0.25187 0.21387-0.78609 0.93588-0.55825
  -3 -10   4 69.6356  6.0706   1-0.45840 0.24970 0.16123-0.72966 0.95109-0.62749
  -3 -10   3 96.1852 8.68255   1-0.44087 0.24402 0.09921-0.66387 0.96517-0.69560
  -3 -10   2 143.109 11.1147   1-0.41931 0.23430 0.02758-0.58846 0.97644-0.76090
  -3 -10   1 66.5488 5.83842   1-0.39332 0.22015-0.05331-0.50379 0.98281-0.82131
  -3 -10   0 656.038 21.0395   1-0.36274 0.20141-0.14224-0.41109 0.98205-0.87458
  -3 -10  -1 1.08299 7.77198   1-0.32780 0.17831-0.23704-0.31251 0.97207-0.91862
  -3 -10  -2 1352.20 28.5339   1-0.28914 0.15148-0.33472-0.21105 0.95135-0.95193
  -3 -10  -3 10.8079 6.84715   1-0.24780 0.12199-0.43179-0.11020 0.91928-0.97389
  -3 -10  -4 536.491 18.8171   1-0.20510 0.09113-0.52481-0.01340 0.87635-0.98499
  -3 -10  -5 36.7121  4.0373   1-0.16240 0.06027-0.61091 0.07648 0.82398-0.98665
  -3 -10  -6 146.547 9.83174   1-0.12088 0.03059-0.68812 0.15746 0.76422-0.98092
  -3 -10  -7 29.6591 4.13781   1-0.08148 0.00303-0.75542 0.22854 0.69931-0.97004
  -3 -10  -8 155.967 11.4262   1-0.04477-0.02184-0.81265 0.28955 0.63136-0.95612
  -3 -10  -9 33.7257 4.17853   1-0.01105-0.04372-0.86027 0.34095 0.56212-0.94091
  -3 -10 -10 2.68523 6.94016   1 0.01961-0.06254-0.89907 0.38353 0.49292-0.92574
  -3 -11  -8 13.7675  6.8837   1-0.05921 0.00584-0.79603 0.21128 0.65198-0.97244
  -3 -11  -7 93.9953  7.8219   1-0.09393 0.02872-0.74046 0.15194 0.71440-0.98082
  -3 -11  -6 64.3346 5.16351   1-0.13058 0.05353-0.67677 0.08447 0.77334-0.98573
  -3 -11  -5 259.078 14.7539   1-0.16860 0.07971-0.60537 0.00929 0.82722-0.98558
  -3 -11  -4 16.9853 4.60249   1-0.20722 0.10650-0.52731-0.07255 0.87446-0.97879
  -3 -11  -3 418.482 18.2565   1-0.24555 0.13298-0.44425-0.15939 0.91370-0.96400
  -3 -11  -2 16.7734 6.67075   1-0.28259 0.15818-0.35838-0.24903 0.94406-0.94033
  -3 -11  -1 491.466 20.6627   1-0.31741 0.18116-0.27221-0.33898 0.96528-0.90752
  -3 -11   0 3.24466  8.9684   1-0.34926 0.20117-0.18825-0.42671 0.97780-0.86601
  -3 -11   1 182.691 13.8748   1-0.37764 0.21771-0.10872-0.51003 0.98267-0.81685
  -3 -11   2 28.7931 12.0637   1-0.40233 0.23056-0.03530-0.58722 0.98133-0.76148
  -3 -11   3 28.3809 12.2007   1-0.42336 0.23976 0.03091-0.65721 0.97537-0.70149
  -3 -11   4 3.87967 10.5538   1-0.44096 0.24551 0.08940-0.71949 0.96635-0.63844
  -3 -12   2 107.558 8.70078   1-0.38607 0.22754-0.09313-0.59104 0.98221-0.75805
  -3 -12   1 7.57339 9.75762   1-0.36267 0.21598-0.15995-0.52044 0.97968-0.80955
  -3 -12   0 189.573 12.6067   1-0.33623 0.20139-0.23155-0.44506 0.97170-0.85560
  -3 -12  -1    0.00 8.90999   1-0.30698 0.18397-0.30659-0.36625 0.95727-0.89520
  -3 -12  -2 145.004 11.1288   1-0.27529 0.16412-0.38337-0.28569 0.93563-0.92759
  -3 -12  -3 10.5707 7.87276   1-0.24173 0.14240-0.46003-0.20525 0.90646-0.95245
  -3 -12  -4 271.904 16.4327   1-0.20698 0.11950-0.53469-0.12681 0.86989-0.96991
  -3 -12  -5-2.63887 7.63675   1-0.17178 0.09613-0.60563-0.05209 0.82648-0.98053
  -3 -12  -6 103.924 7.54111   1-0.13683 0.07302-0.67149 0.01754 0.77716-0.98524
  -2 -12  -6-6.56232 8.09056   1-0.08212 0.11624-0.69557 0.02058 0.76221-0.99175
  -2 -12  -5 229.435 15.0626   1-0.11554 0.13781-0.63438-0.04438 0.81184-0.98735
  -2 -12  -4 3.24823 8.39526   1-0.14934 0.15978-0.56828-0.11426 0.85631-0.97779
  -2 -12  -3 3.24938 10.0468   1-0.18293 0.18152-0.49837-0.18795 0.89476-0.96221
  -2 -12  -2 3.92292 7.84585   1-0.21567 0.20242-0.42604-0.26405 0.92659-0.94001
  -2 -12  -1 7.98962 9.08031   1-0.24694 0.22186-0.35290-0.34098 0.95153-0.91092
  -2 -12   0 3.45404 8.26086   1-0.27620 0.23928-0.28059-0.41706 0.96970-0.87506
  -2 -12   1 197.224 15.3761   1-0.30305 0.25428-0.21067-0.49076 0.98158-0.83290
  -2 -12   2-7.65218  10.983   1-0.32720 0.26660-0.14448-0.56072 0.98793-0.78523
  -2 -12   3  327.63 20.7465   1-0.34856 0.27611-0.08306-0.62593 0.98973-0.73300
  -2 -11   5-2.30771  10.406   1-0.40000 0.29064 0.08883-0.74373 0.97477-0.61428
  -2 -11   4 335.633 19.1534   1-0.38398 0.28645 0.03565-0.68677 0.98276-0.67631
  -2 -11   3 3.72171 10.1241   1-0.36491 0.27923-0.02456-0.62278 0.98834-0.73591
  -2 -11   2  301.03 17.2387   1-0.34258 0.26874-0.09151-0.55205 0.99019-0.79180
  -2 -11   1-5.22773 9.28749   1-0.31690 0.25490-0.16443-0.47536 0.98697-0.84260
  -2 -11   0 58.7708 5.25036   1-0.28797 0.23780-0.24208-0.39393 0.97735-0.88702
  -2 -11  -1 11.2891 7.72414   1-0.25609 0.21777-0.32275-0.30947 0.96027-0.92397
  -2 -11  -2-16.8618 7.69175   1-0.22182 0.19533-0.40441-0.22404 0.93509-0.95281
  -2 -11  -3-1.15545 7.30774   1-0.18587 0.17122-0.48488-0.13979 0.90166-0.97342
  -2 -11  -4 119.033 9.22116   1-0.14906 0.14625-0.56208-0.05881 0.86041-0.98620
  -2 -11  -5 40.5753 4.77927   1-0.11222 0.12125-0.63427 0.01716 0.81226-0.99208
  -2 -11  -6 342.867 16.4193   1-0.07611 0.09698-0.70017 0.08683 0.75843-0.99228
  -2 -11  -7 2.89171 7.47382   1-0.04134 0.07406-0.75899 0.14943 0.70027-0.98815
  -2 -11  -8 244.927 14.3335   1-0.00836 0.05292-0.81042 0.20464 0.63912-0.98103
  -2 -10 -10-9.33705 7.26574   1 0.06624-0.01125-0.90541 0.36883 0.48571-0.94000
  -2 -10  -9 464.946 17.7415   1 0.03693 0.00622-0.86909 0.32873 0.55291-0.95317
  -2 -10  -8-6.75041 7.71938   1 0.00490 0.02641-0.82484 0.28070 0.62009-0.96631
  -2 -10  -7 330.951 16.0709   1-0.02980 0.04927-0.77200 0.22409 0.68612-0.97831
  -2 -10  -6 99.2862 8.23105   1-0.06694 0.07457-0.71019 0.15850 0.74957-0.98774
  -2 -10  -5  262.82 13.8152   1-0.10606 0.10185-0.63947 0.08400 0.80872-0.99285
  -2 -10  -4 398.397 16.4213   1-0.14644 0.13039-0.56056 0.00131 0.86167-0.99177
  -2 -10  -3  255.19 13.7708   1-0.18712 0.15923-0.47491-0.08812 0.90667-0.98274
  -2 -10  -2 47.7241 5.51203   1-0.22699 0.18726-0.38472-0.18209 0.94232-0.96436
  -2 -10  -1 42.5298 4.27635   1-0.26492 0.21335-0.29275-0.27783 0.96791-0.93592
  -2 -10   0 171.829  11.526   1-0.29992 0.23651-0.20197-0.37239 0.98357-0.89755
  -2 -10   1 507.241 19.8651   1-0.33127 0.25602-0.11512-0.46302 0.99022-0.85017
  -2 -10   2 331.969 16.9316   1-0.35860 0.27151-0.03444-0.54748 0.98938-0.79530
  -2 -10   3 435.826 19.1595   1-0.38185 0.28292 0.03859-0.62428 0.98291-0.73479
  -2 -10   4 19.1731 9.43865   1-0.40124 0.29047 0.10318-0.69265 0.97263-0.67049
  -2 -10   5 318.375 18.2601   1-0.41711 0.29450 0.15918-0.75243 0.96022-0.60404
  -2 -10   6-2.82992  8.7224   1-0.42992 0.29547 0.20688-0.80392 0.94701-0.53681
  -2 -10   7 199.971 15.7339   1-0.44012 0.29383 0.24685-0.84766 0.93404-0.46980
  -2  -9   8 125.226 10.1048   1-0.46255 0.29117 0.35496-0.89790 0.89026-0.37631
  -2  -9   7 15.1131 8.93735   1-0.45553 0.29600 0.32310-0.86226 0.90478-0.44485
  -2  -9   6 527.766 21.3258   1-0.44629 0.29860 0.28344-0.81883 0.92113-0.51524
  -2  -9   5 18.8358 9.35487   1-0.43430 0.29844 0.23492-0.76653 0.93865-0.58679
  -2  -9   4 396.623 18.4351   1-0.41892 0.29491 0.17657-0.70440 0.95623-0.65840
  -2  -9   3 191.828 13.3552   1-0.39952 0.28734 0.10766-0.63171 0.97228-0.72848
  -2  -9   2 286.367 15.0992   1-0.37548 0.27515 0.02801-0.54829 0.98468-0.79491
  -2  -9   1 93.1908 7.44122   1-0.34641 0.25791-0.06169-0.45480 0.99088-0.85514
  -2  -9   0 138.351 10.4073   1-0.31223 0.23558-0.15967-0.35305 0.98824-0.90653
  -2  -9  -1 100.035 7.36484   1-0.27340 0.20859-0.26295-0.24599 0.97448-0.94680
  -2  -9  -2  10.851 5.96395   1-0.23091 0.17793-0.36768-0.13748 0.94823-0.97458
  -2  -9  -3 123.377 7.73831   1-0.18616 0.14502-0.46968-0.03171 0.90941-0.98979
  -2  -9  -4 163.262 10.4803   1-0.14076 0.11147-0.56518 0.06757 0.85923-0.99364
  -2  -9  -5  179.16 11.1517   1-0.09625 0.07880-0.65140 0.15758 0.79990-0.98834
  -2  -9  -6 367.449 14.6003   1-0.05382 0.04820-0.72679 0.23674 0.73405-0.97652
  -2  -9  -7 67.1153 5.44742   1-0.01427 0.02050-0.79089 0.30462 0.66424-0.96074
  -2  -9  -8  631.24 18.2827   1 0.02197-0.00391-0.84412 0.36163 0.59268-0.94321
  -2  -9  -9 7.63748 6.57971   1 0.05481-0.02490-0.88739 0.40867 0.52101-0.92557
  -2  -9 -10 279.128 14.3232   1 0.08432-0.04257-0.92181 0.44687 0.45040-0.90899
  -2  -9 -11 36.9567 4.50837   1 0.11073-0.05715-0.94855 0.47739 0.38156-0.89419
  -2  -8 -12 46.1516 4.72971   1 0.15383-0.10165-0.97995 0.57422 0.26699-0.83795
  -2  -8 -11 148.492  11.573   1 0.13129-0.09095-0.96341 0.55389 0.33441-0.85134
  -2  -8 -10 192.453   12.52   1 0.10567-0.07717-0.94024 0.52695 0.40498-0.86789
  -2  -8  -9 793.198 20.5392   1 0.07653-0.05987-0.90909 0.49202 0.47855-0.88743
  -2  -8  -8 6.20031 5.77217   1 0.04346-0.03863-0.86836 0.44751 0.55463-0.90947
  -2  -8  -7 754.812 18.8546   1 0.00611-0.01312-0.81631 0.39169 0.63217-0.93298
  -2  -8  -6 168.385 9.84341   1-0.03566 0.01681-0.75125 0.32284 0.70942-0.95620
  -2  -8  -5 291.694 11.8891   1-0.08161 0.05091-0.67191 0.23972 0.78373-0.97648
  -2  -8  -4 212.471 10.5955   1-0.13093 0.08839-0.57805 0.14208 0.85162-0.99034
  -2  -8  -3 237.493 11.0257   1-0.18214 0.12777-0.47107 0.03133 0.90912-0.99381
  -2  -8  -2 455.772 14.6992   1-0.23314 0.16692-0.35443-0.08909 0.95266-0.98332
  -2  -8  -1 36.2047 3.77683   1-0.28153 0.20347-0.23344-0.21386 0.98001-0.95664
  -2  -8   0 343.358 13.6615   1-0.32517 0.23528-0.11425-0.33682 0.99115-0.91375
  -2  -8   1 417.779 15.5573   1-0.36267 0.26093-0.00253-0.45232 0.98820-0.85677
  -2  -8   2 186.168 11.9935   1-0.39352 0.27994 0.09767-0.55630 0.97471-0.78925
  -2  -8   3 347.921 15.6766   1-0.41802 0.29261 0.18432-0.64673 0.95465-0.71516
  -2  -8   4 132.008 9.29104   1-0.43697 0.29971 0.25711-0.72330 0.93154-0.63802
  -2  -8   5 750.838 22.8149   1-0.45133 0.30224 0.31689-0.78685 0.90804-0.56049
  -2  -8   6 12.1255 7.68186   1-0.46206 0.30112 0.36508-0.83882 0.88596-0.48437
  -2  -8   7 496.215 19.5851   1-0.46996 0.29719 0.40328-0.88080 0.86634-0.41073
  -2  -8   8 124.795  10.215   1-0.47571 0.29109 0.43302-0.91432 0.84970-0.34006
  -2  -8   9 65.5566 5.99869   1-0.47980 0.28335 0.45565-0.94073 0.83622-0.27255
  -2  -7  10  14.371 9.94969   1-0.49167 0.27013 0.54586-0.97307 0.77517-0.16178
  -2  -7   9 158.153 11.2371   1-0.48989 0.28019 0.53257-0.95601 0.78507-0.22571
  -2  -7   8 109.409 8.37964   1-0.48706 0.28920 0.51343-0.93309 0.79883-0.29350
  -2  -7   7   91.51 5.81896   1-0.48283 0.29681 0.48711-0.90298 0.81678-0.36548
  -2  -7   6 449.464 17.7154   1-0.47665 0.30247 0.45191-0.86401 0.83909-0.44182
  -2  -7   5 22.2576 3.97691   1-0.46775 0.30541 0.40577-0.81409 0.86560-0.52236
  -2  -7   4 982.033 24.0668   1-0.45511 0.30461 0.34624-0.75078 0.89553-0.60632
  -2  -7   3 71.8471 4.65445   1-0.43738 0.29872 0.27075-0.67152 0.92712-0.69194
  -2  -7   2 212.919 11.7969   1-0.41302 0.28620 0.17719-0.57418 0.95715-0.77600
  -2  -7   1 181.265 9.90836   1-0.38057 0.26559 0.06487-0.45808 0.98076-0.85364
  -2  -7   0 14.1643  5.3183   1-0.33916 0.23602-0.06419-0.32524 0.99186-0.91877
  -2  -7  -1  803.63 17.9105   1-0.28925 0.19795-0.20435-0.18130 0.98454-0.96548
  -2  -7  -2 47.1697  3.1769   1-0.23295 0.15349-0.34684-0.03503 0.95525-0.99022
  -2  -7  -3 328.283 11.4785   1-0.17371 0.10609-0.48200 0.10390 0.90441-0.99341
  -2  -7  -4 52.5091 4.22342   1-0.11524 0.05946-0.60215 0.22783 0.83621-0.97924
  -2  -7  -5 84.4132   6.651   1-0.06049 0.01655-0.70327 0.33273 0.75677-0.95384
  -2  -7  -6 1167.01 21.1896   1-0.01113-0.02097-0.78481 0.41805 0.67202-0.92312
  -2  -7  -7 69.3309 5.58453   1 0.03227-0.05253-0.84852 0.48553 0.58650-0.89162
  -2  -7  -8  520.14 15.4066   1 0.06991-0.07833-0.89707 0.53786 0.50308-0.86223
  -2  -7  -9 18.3586   3.392   1 0.10235-0.09893-0.93325 0.57782 0.42331-0.83650
  -2  -7 -10 126.934 9.66699   1 0.13030-0.11504-0.95953 0.60788 0.34782-0.81504
  -2  -7 -11  150.79  10.817   1 0.15442-0.12732-0.97793 0.63006 0.27668-0.79793
  -2  -7 -12 79.7317 5.74934   1 0.17532-0.13638-0.99003 0.64593 0.20968-0.78495
  -2  -7 -13 114.534 9.78441   1 0.19350-0.14272-0.99703 0.65672 0.14645-0.77576
  -2  -6 -13 18.2832 7.96555   1 0.21437-0.17684-0.99993 0.72125 0.08182-0.71543
  -2  -6 -12 322.202 14.3116   1 0.19835-0.17265-0.99733 0.71488 0.14255-0.72213
  -2  -6 -11 187.904 10.9707   1 0.17972-0.16587-0.99035 0.70412 0.20753-0.73308
  -2  -6 -10 161.104 10.1774   1 0.15793-0.15591-0.97779 0.68778 0.27744-0.74896
  -2  -6  -9 552.617 15.4177   1 0.13222-0.14204-0.95801 0.66422 0.35296-0.77046
  -2  -6  -8 10.3705 4.57466   1 0.10165-0.12332-0.92871 0.63114 0.43467-0.79813
  -2  -6  -7 781.145 16.7776   1 0.06511-0.09862-0.88677 0.58543 0.52274-0.83217
  -2  -6  -6 64.9471 5.07905   1 0.02138-0.06673-0.82813 0.52301 0.61645-0.87185
  -2  -6  -5 661.221  14.495   1-0.03058-0.02661-0.74797 0.43908 0.71334-0.91471
  -2  -6  -4 351.333 11.0405   1-0.09102 0.02200-0.64171 0.32903 0.80818-0.95553
  -2  -6  -3 3.65452 4.14111   1-0.15849 0.07763-0.50724 0.19079 0.89237-0.98568
  -2  -6  -2 1017.96 18.0167   1-0.22900 0.13630-0.34822 0.02798 0.95520-0.99449
  -2  -6  -1  1.5309 4.16449   1-0.29648 0.19194-0.17596-0.14805 0.98810-0.97335
  -2  -6   0 785.609 17.1419   1-0.35489 0.23851-0.00679-0.32100 0.98949-0.92071
  -2  -6   1 51.6362 4.00331   1-0.40084 0.27262 0.14464-0.47621 0.96588-0.84307
  -2  -6   2 108.286 7.17216   1-0.43427 0.29421 0.27043-0.60578 0.92781-0.75097
  -2  -6   3 629.141 17.5956   1-0.45730 0.30540 0.36960-0.70873 0.88495-0.65408
  -2  -6   4 13.8163 6.54796   1-0.47264 0.30890 0.44525-0.78815 0.84374-0.55884
  -2  -6   5  756.34 19.9238   1-0.48267 0.30708 0.50180-0.84848 0.80753-0.46860
  -2  -6   6 62.4789 4.71817   1-0.48914 0.30171 0.54346-0.89392 0.77756-0.38460
  -2  -6   7 406.971 16.2788   1-0.49326 0.29400 0.57369-0.92792 0.75389-0.30690
  -2  -6   8 291.938 15.2183   1-0.49584 0.28474 0.59511-0.95312 0.73607-0.23505
  -2  -6   9 104.497 7.96819   1-0.49737 0.27443 0.60969-0.97148 0.72343-0.16838
  -2  -6  10 223.674 15.7176   1-0.49817 0.26339 0.61885-0.98442 0.71528-0.10619
  -2  -6  11 22.7475 8.98222   1-0.49845 0.25182 0.62365-0.99300 0.71097-0.04786
  -2  -5  11 406.861 18.5705   1-0.50132 0.24145 0.69062-0.99832 0.64496 0.01384
  -2  -5  10 70.3543 5.30129   1-0.50153 0.25350 0.68982-0.99374 0.64574-0.04097
  -2  -5   9 147.891  11.293   1-0.50148 0.26529 0.68535-0.98550 0.65049-0.09974
  -2  -5   8 105.067 7.85166   1-0.50106 0.27672 0.67627-0.97264 0.66004-0.16333
  -2  -5   7 15.6464 5.53182   1-0.50007 0.28756 0.66119-0.95378 0.67547-0.23279
  -2  -5   6 182.555 10.5158   1-0.49812 0.29745 0.63811-0.92693 0.69800-0.30935
  -2  -5   5  35.077  3.3161   1-0.49453 0.30571 0.60405-0.88908 0.72901-0.39439
  -2  -5   4 1100.10 21.2153   1-0.48811 0.31112 0.55462-0.83588 0.76970-0.48911
  -2  -5   3 415.689 13.7141   1-0.47677 0.31162 0.48360-0.76108 0.82039-0.59383
  -2  -5   2  108.26 7.58785   1-0.45716 0.30386 0.38283-0.65653 0.87892-0.70639
  -2  -5   1 2216.81 27.7269   1-0.42448 0.28301 0.24383-0.51376 0.93788-0.81938
  -2  -5   0 0.86144 3.82025   1-0.37366 0.24403 0.06317-0.32931 0.98199-0.91752
  -2  -5  -1 2336.31  25.398   1-0.30305 0.18527-0.14880-0.11357 0.99072-0.98028
  -2  -5  -2 8.18582 3.10197   1-0.21858 0.11263-0.36496 0.10637 0.95051-0.99410
  -2  -5  -3 2604.31 25.4992   1-0.13209 0.03798-0.55479 0.29998 0.86661-0.96424
  -2  -5  -4 62.7801 4.37022   1-0.05403-0.02824-0.70217 0.45114 0.75824-0.90989
  -2  -5  -5 882.324 15.6329   1 0.01107-0.08150-0.80770 0.56045 0.64407-0.84976
  -2  -5  -6 929.767  16.379   1 0.06340-0.12199-0.88002 0.63654 0.53508-0.79480
  -2  -5  -7 2.48876 4.31065   1 0.10508-0.15183-0.92840 0.68870 0.43553-0.74927
  -2  -5  -8 305.911 10.5644   1 0.13847-0.17338-0.96013 0.72421 0.34599-0.71377
  -2  -5  -9 32.7374 2.90335   1 0.16556-0.18863-0.98030 0.74816 0.26556-0.68736
  -2  -5 -10 98.4042 6.66203   1 0.18787-0.19909-0.99230 0.76394 0.19288-0.66871
  -2  -5 -11 36.8987 3.72373   1 0.20649-0.20588-0.99836 0.77378 0.12664-0.65650
  -2  -5 -12 113.767 8.39143   1 0.22223-0.20978-0.99997 0.77916 0.06569-0.64958
  -2  -5 -13 462.891  17.204   1 0.23568-0.21139-0.99812 0.78109 0.00908-0.64701
  -2  -5 -14-7.43464 8.98079   1 0.24726-0.21113-0.99349 0.78024-0.04395-0.64801
  -2  -4 -14 390.646 16.1011   1 0.26575-0.24286-0.98217 0.83056-0.11852-0.57774
  -2  -4 -13 7.79021 6.71922   1 0.25665-0.24560-0.99002 0.83464-0.07087-0.57137
  -2  -4 -12 544.306 16.8332   1 0.24606-0.24685-0.99588 0.83672-0.02008-0.56813
  -2  -4 -11 18.0675 3.28901   1 0.23364-0.24627-0.99931 0.83637 0.03463-0.56881
  -2  -4 -10  14.721 2.61998   1 0.21889-0.24336-0.99965 0.83293 0.09431-0.57446
  -2  -4  -9 415.343 12.2351   1 0.20108-0.23739-0.99581 0.82532 0.16037-0.58648
  -2  -4  -8 54.2651 4.50589   1 0.17914-0.22729-0.98608 0.81180 0.23469-0.60677
  -2  -4  -7 73.0737 5.53305   1 0.15143-0.21142-0.96753 0.78948 0.31977-0.63782
  -2  -4  -6 269.889 8.46635   1 0.11544-0.18727-0.93518 0.75334 0.41870-0.68273
  -2  -4  -5 130.027 6.05149   1 0.06737-0.15104-0.88033 0.69472 0.53463-0.74462
  -2  -4  -4 2615.43 23.7529   1 0.00199-0.09750-0.78836 0.59897 0.66835-0.82432
  -2  -4  -3 276.401 7.98653   1-0.08597-0.02138-0.63791 0.44474 0.81153-0.91346
  -2  -4  -2 3760.62 27.9504   1-0.19534 0.07615-0.41097 0.21403 0.93514-0.98304
  -2  -4  -1 1.76103 3.25016   1-0.30854 0.17751-0.12414-0.07658 0.99248-0.98635
  -2  -4   0 3212.13 28.8624   1-0.39801 0.25514 0.15713-0.36163 0.96390-0.90374
  -2  -4   1 366.619 10.7576   1-0.45242 0.29771 0.37486-0.58314 0.88357-0.76938
  -2  -4   2 1660.78 23.1545   1-0.48016 0.31361 0.52096-0.73302 0.79549-0.62728
  -2  -4   3 84.6522 6.53305   1-0.49301 0.31462 0.61381-0.82965 0.72113-0.49888
  -2  -4   4  49.628 3.62304   1-0.49861 0.30838 0.67232-0.89193 0.66484-0.38856
  -2  -4   5  136.34 8.43873   1-0.50086 0.29879 0.70928-0.93267 0.62463-0.29432
  -2  -4   6-5.57898 5.21865   1-0.50163 0.28772 0.73248-0.95965 0.59726-0.21292
  -2  -4   7 302.959 12.4618   1-0.50175 0.27600 0.74653-0.97748 0.57980-0.14143
  -2  -4   8 58.8906 5.21749   1-0.50162 0.26403 0.75424-0.98896 0.56996-0.07755
  -2  -4   9 16.1781 7.30176   1-0.50139 0.25196 0.75733-0.99583 0.56600-0.01957
  -2  -4  10  532.67 18.4779   1-0.50113 0.23986 0.75691-0.99919 0.56665 0.03381
  -2  -4  11 6.46686 7.46728   1-0.50082 0.22771 0.75370-0.99976 0.57095 0.08354
  -2  -4  12 378.842 18.1876   1-0.50047 0.21552 0.74819-0.99802 0.57817 0.13035
  -2  -3  12  21.827 8.31147   1-0.49676 0.19856 0.80286-0.99105 0.50293 0.20128
  -2  -3  11 471.073  17.993   1-0.49660 0.21024 0.81126-0.99567 0.48975 0.16043
  -2  -3  10 43.5435 4.30954   1-0.49644 0.22192 0.81803-0.99867 0.47879 0.11736
  -2  -3   9 74.2042 5.52955   1-0.49635 0.23367 0.82293-0.99979 0.47065 0.07147
  -2  -3   8 77.6134 6.24045   1-0.49640 0.24557 0.82555-0.99863 0.46618 0.02191
  -2  -3   7 7.55582 5.26648   1-0.49669 0.25769 0.82522-0.99453 0.46661-0.03255
  -2  -3   6 49.2401 4.14748   1-0.49727 0.27012 0.82087-0.98640 0.47370-0.09367
  -2  -3   5 164.866  7.7995   1-0.49819 0.28288 0.81059-0.97234 0.49013-0.16413
  -2  -3   4 10.5909 4.27314   1-0.49927 0.29580 0.79086-0.94883 0.52006-0.24809
  -2  -3   3 1805.17 21.2586   1-0.49978 0.30815 0.75476-0.90895 0.56996-0.35202
  -2  -3   2 166.809 7.04132   1-0.49711 0.31731 0.68765-0.83806 0.64946-0.48556
  -2  -3   1 5016.62 35.8631   1-0.48286 0.31491 0.55767-0.70430 0.76878-0.65891
  -2  -3   0 462.383 10.8785   1-0.43333 0.27722 0.30481-0.44767 0.91604-0.86020
  -2  -3  -1 6632.76 35.5489   1-0.31162 0.16735-0.10592-0.03316 0.99348-0.99167
  -2  -3  -2 551.969 9.94845   1-0.14149 0.00905-0.52095 0.38565 0.88607-0.93828
  -2  -3  -3 6187.85 32.5116   1-0.00394-0.11665-0.77336 0.64184 0.68609-0.79234
  -2  -3  -4 182.774 6.16251   1 0.08349-0.19224-0.89551 0.76776 0.50655-0.66682
  -2  -3  -5 2488.79 21.3906   1 0.13846-0.23538-0.95341 0.82945 0.36757-0.58187
  -2  -3  -6 2.91596 3.03035   1 0.17517-0.26025-0.98140 0.86121 0.25987-0.52821
  -2  -3  -7 505.255  11.402   1 0.20135-0.27459-0.99448 0.87807 0.17340-0.49576
  -2  -3  -8 84.0184 5.95748   1 0.22109-0.28249-0.99940 0.88677 0.10121-0.47761
  -2  -3  -9 2.81547 4.28839   1 0.23663-0.28618-0.99940 0.89054 0.03888-0.46931
  -2  -3 -10 66.7176  4.7814   1 0.24927-0.28698-0.99614 0.89107-0.01644-0.46801
  -2  -3 -11 129.213 8.62587   1 0.25980-0.28567-0.99055 0.88925-0.06666-0.47183
  -2  -3 -12 46.2228 4.16068   1 0.26873-0.28276-0.98313 0.88561-0.11304-0.47948
  -2  -3 -13 329.629  14.084   1 0.27640-0.27859-0.97420 0.88046-0.15649-0.49006
  -2  -3 -14 13.4164 7.84103   1 0.28302-0.27337-0.96395 0.87399-0.19765-0.50293
  -2  -2 -14 224.111 13.6297   1 0.29836-0.30196-0.93808 0.90977-0.27957-0.42532
  -2  -2 -13 3.99088 7.24572   1 0.29403-0.30947-0.94964 0.91754-0.24570-0.40516
  -2  -2 -12 441.984 15.3387   1 0.28909-0.31637-0.96026 0.92438-0.21067-0.38616
  -2  -2 -11 9.18024 4.91792   1 0.28345-0.32257-0.96994 0.93029-0.17415-0.36864
  -2  -2 -10  412.02 12.7773   1 0.27696-0.32792-0.97865 0.93522-0.13565-0.35311
  -2  -2  -9 9.13664 3.86625   1 0.26942-0.33222-0.98629 0.93908-0.09445-0.34029
  -2  -2  -8 131.249  6.7881   1 0.26048-0.33512-0.99267 0.94168-0.04942-0.33129
  -2  -2  -7 163.723  6.7611   1 0.24954-0.33602-0.99744 0.94267 0.00127-0.32794
  -2  -2  -6 1570.33 17.5213   1 0.23552-0.33384-0.99977 0.94122 0.06078-0.33342
  -2  -2  -5 74.4437  4.2322   1 0.21622-0.32638-0.99769 0.93536 0.13510-0.35372
  -2  -2  -4 2741.22   19.83   1 0.18652-0.30852-0.98562 0.91952 0.23681-0.40139
  -2  -2  -3 1060.72 11.8002   1 0.13207-0.26591-0.94381 0.87393 0.39559-0.50614
  -2  -2  -2 9803.87 36.3257   1 0.00301-0.14868-0.77843 0.70477 0.68038-0.73690
  -2  -2  -1 5.18684 2.99463   1-0.30488 0.14736-0.11551 0.03807 0.99359-0.99609
  -2  -2   0 7308.35 38.7261   1-0.48508 0.31573 0.59544-0.67665 0.73872-0.68718
  -2  -2   1 711.203 11.2806   1-0.49657 0.31537 0.80098-0.88597 0.50591-0.40034
  -2  -2   2 2108.90 19.0936   1-0.49062 0.29758 0.86242-0.95119 0.40014-0.24054
  -2  -2   3 60.3008 4.35183   1-0.48605 0.28117 0.88545-0.97800 0.35200-0.13837
  -2  -2   4 1002.84  14.947   1-0.48365 0.26693 0.89444-0.99077 0.33146-0.06381
  -2  -2   5 93.3335 6.09751   1-0.48277 0.25421 0.89686-0.99697 0.32585-0.00416
  -2  -2   6  157.47  7.6826   1-0.48286 0.24247 0.89557-0.99945 0.32911 0.04661
  -2  -2   7 2.63943 4.28014   1-0.48356 0.23132 0.89184-0.99950 0.33805 0.09170
  -2  -2   8 276.939  11.022   1-0.48461 0.22053 0.88631-0.99775 0.35084 0.13294
  -2  -2   9 12.5778 5.98796   1-0.48585 0.20993 0.87932-0.99454 0.36634 0.17147
  -2  -2  10  422.10   15.22   1-0.48716 0.19940 0.87107-0.99007 0.38383 0.20801
  -2  -2  11-9.67723 7.09424   1-0.48845 0.18885 0.86167-0.98444 0.40282 0.24305
  -2  -2  12 260.571 14.1407   1-0.48966 0.17822 0.85118-0.97773 0.42297 0.27694
  -2  -1  12-1.95692 7.02175   1-0.47925 0.15457 0.89214-0.95704 0.33998 0.35561
  -2  -1  11 292.124 12.9256   1-0.47645 0.16361 0.90361-0.96474 0.31222 0.32934
  -2  -1  10 20.4625 3.67977   1-0.47332 0.17232 0.91424-0.97159 0.28433 0.30320
  -2  -1   9  373.93 13.1166   1-0.46986 0.18070 0.92404-0.97761 0.25628 0.27722
  -2  -1   8 2.47411 4.81101   1-0.46608 0.18876 0.93304-0.98284 0.22800 0.25147
  -2  -1   7 215.831 9.10372   1-0.46195 0.19647 0.94127-0.98728 0.19942 0.22602
  -2  -1   6 332.336 9.94178   1-0.45744 0.20380 0.94874-0.99097 0.17039 0.20102
  -2  -1   5 464.615 10.6696   1-0.45251 0.21071 0.95547-0.99393 0.14070 0.17668
  -2  -1   4 35.6265  3.3088   1-0.44707 0.21711 0.96150-0.99618 0.10994 0.15341
  -2  -1   3 1621.51 16.4341   1-0.44091 0.22279 0.96685-0.99775 0.07728 0.13204
  -2  -1   2 18.7814 1.35098   1-0.43356 0.22728 0.97157-0.99870 0.04079 0.11450
  -2  -1   1 3158.22 19.3066   1-0.42349 0.22905 0.97567-0.99902-0.00555 0.10681
  -2  -1   0 199.201 4.89926   1-0.40209 0.21949 0.97762-0.99719-0.09361 0.14083
  -2  -1  -1 2966.24 23.8438   1 0.30597-0.47673-0.57236 0.55657-0.77791 0.77111
  -2  -1  -2 191.081 5.12152   1 0.28145-0.44037-0.97987 0.96785-0.12898 0.06814
  -2  -1  -3 3311.68 20.4712   1 0.27738-0.42446-0.98368 0.97544-0.10890-0.00597
  -2  -1  -4 5.01101 2.28721   1 0.27906-0.41430-0.98178 0.97733-0.11920-0.04969
  -2  -1  -5 2288.60 19.8887   1 0.28219-0.40559-0.97812 0.97744-0.13765-0.08528
  -2  -1  -6 37.4349 3.20763   1 0.28579-0.39735-0.97334 0.97644-0.15945-0.11751
  -2  -1  -7 240.832 8.19515   1 0.28950-0.38922-0.96763 0.97451-0.18295-0.14804
  -2  -1  -8 445.016 11.5427   1 0.29316-0.38104-0.96108 0.97173-0.20742-0.17759
  -2  -1  -9 548.665 13.4866   1 0.29670-0.37274-0.95369 0.96812-0.23252-0.20653
  -2  -1 -10 18.1245 2.76438   1 0.30006-0.36426-0.94548 0.96370-0.25803-0.23505
  -2  -1 -11 582.157 16.2191   1 0.30321-0.35557-0.93645 0.95844-0.28382-0.26328
  -2  -1 -12-0.80919 6.24171   1 0.30612-0.34664-0.92659 0.95236-0.30983-0.29130
  -2  -1 -13 324.778 14.8653   1 0.30878-0.33746-0.91587 0.94542-0.33600-0.31917
  -2  -1 -14 20.2123 7.49493   1 0.31117-0.32801-0.90428 0.93761-0.36229-0.34691
  -2   0 -14 254.001 13.9821   1 0.32099-0.35107-0.86274 0.95771-0.44376-0.26975
  -2   0 -13  55.084  4.6036   1 0.32006-0.36199-0.87315 0.96434-0.42482-0.23465
  -2   0 -12 566.631 17.4983   1 0.31907-0.37283-0.88240 0.96981-0.40722-0.19823
  -2   0 -11 23.7533 3.48331   1 0.31808-0.38368-0.89039 0.97402-0.39133-0.16009
  -2   0 -10 692.079 16.4896   1 0.31718-0.39463-0.89699 0.97685-0.37770-0.11969
  -2   0  -9 515.223 13.5289   1 0.31649-0.40578-0.90195 0.97803-0.36712-0.07623
  -2   0  -8 182.312  8.0595   1 0.31618-0.41730-0.90483 0.97713-0.36083-0.02850
  -2   0  -7 630.073  13.039   1 0.31646-0.42942-0.90485 0.97337-0.36076 0.02546
  -2   0  -6 744.297 13.1041   1 0.31764-0.44244-0.90049 0.96523-0.37022 0.08896
  -2   0  -5 171.591 6.29472   1 0.32011-0.45676-0.88842 0.94939-0.39521 0.16797
  -2   0  -4 2764.37 22.1467   1 0.32407-0.47256-0.86054 0.91772-0.44754 0.27434
  -2   0  -3 48.6686 3.78214   1 0.32761-0.48794-0.79287 0.84628-0.55227 0.43310
  -2   0  -2 8470.11 41.1645   1 0.31313-0.48529-0.60000 0.64963-0.75608 0.69094
  -2   0  -1 45.4756 3.35207   1 0.18009-0.36409-0.03989 0.08575-0.99180 0.98068
  -2   0   0 4932.93 25.7367   1-0.09792-0.09792 0.62931-0.58723-0.80478 0.84769
  -2   0   1 93.9979 4.04506   1-0.25749 0.04980 0.87461-0.83632-0.50844 0.60538
  -2   0   2 1645.12 15.0027   1-0.32921 0.10969 0.94633-0.91182-0.32224 0.47321
  -2   0   3 116.184 4.67219   1-0.36771 0.13634 0.97026-0.93952-0.20200 0.40701
  -2   0   4 1027.61 14.0272   1-0.39202 0.14881 0.97791-0.95095-0.11552 0.37456
  -2   0   5 393.081 9.54832   1-0.40920 0.15415 0.97860-0.95542-0.04766 0.36073
  -2   0   6 2.54069 3.61529   1-0.42229 0.15541 0.97566-0.95625 0.00905 0.35805
  -2   0   7 534.391  12.915   1-0.43280 0.15408 0.97047-0.95484 0.05862 0.36251
  -2   0   8 566.049 14.9103   1-0.44153 0.15097 0.96369-0.95184 0.10335 0.37181
  -2   0   9  28.189 3.23171   1-0.44896 0.14656 0.95563-0.94755 0.14467 0.38451
  -2   0  10  476.36 15.2849   1-0.45537 0.14113 0.94646-0.94217 0.18350 0.39972
  -2   0  11 16.7121 7.08026   1-0.46095 0.13487 0.93627-0.93576 0.22046 0.41679
  -2   0  12  203.03  12.339   1-0.46583 0.12790 0.92510-0.92837 0.25597 0.43531
  -2   1  12 35.4243 4.21341   1-0.44989 0.09873 0.94996-0.89158 0.17309 0.51388
  -2   1  11 447.266 16.0624   1-0.44260 0.10327 0.95953-0.89737 0.13024 0.50271
  -2   1  10 52.7122 4.07252   1-0.43415 0.10666 0.96763-0.90169 0.08481 0.49410
  -2   1   9 410.094 13.5237   1-0.42427 0.10862 0.97402-0.90430 0.03608 0.48880
  -2   1   8 382.209  12.158   1-0.41256 0.10876 0.97829-0.90480-0.01695 0.48780
  -2   1   7 366.863 11.1042   1-0.39844 0.10647 0.97976-0.90249-0.07571 0.49253
  -2   1   6 715.783 13.8487   1-0.38096 0.10084 0.97725-0.89620-0.14226 0.50504
  -2   1   5 17.7535 1.95557   1-0.35861 0.09032 0.96860-0.88377-0.21968 0.52844
  -2   1   4  355.16 8.79558   1-0.32878 0.07234 0.94971-0.86110-0.31262 0.56735
  -2   1   3 1727.58 17.4861   1-0.28688 0.04227 0.91221-0.81982-0.42784 0.62854
  -2   1   2  476.77 9.05383   1-0.22466-0.00811 0.83834-0.74218-0.57370 0.72037
  -2   1   1 1862.06 17.4238   1-0.12891-0.09202 0.69147-0.59153-0.75242 0.84506
  -2   1   0 545.366 9.66743   1 0.01027-0.21935 0.41662-0.31290-0.92832 0.96693
  -2   1  -1 483.622 9.86266   1 0.16377-0.36102 0.02082 0.08667-0.99638 0.98096
  -2   1  -2 937.228 14.4356   1 0.26726-0.45267-0.34113 0.45240-0.91345 0.84399
  -2   1  -3 2300.94 23.7293   1 0.31169-0.48526-0.56818 0.68323-0.78115 0.65767
  -2   1  -4  862.95 14.6155   1 0.32630-0.48802-0.69173 0.81056-0.67196 0.49445
  -2   1  -5 1914.67  21.931   1 0.32998-0.47987-0.75883 0.88144-0.59646 0.36491
  -2   1  -6 627.906 13.2213   1 0.33017-0.46822-0.79635 0.92274-0.54739 0.26182
  -2   1  -7 126.504 7.29646   1 0.32946-0.45567-0.81755 0.94772-0.51694 0.17733
  -2   1  -8 669.889 15.1133   1 0.32870-0.44307-0.82906 0.96300-0.49944 0.10581
  -2   1  -9 393.608  12.733   1 0.32813-0.43066-0.83436 0.97209-0.49113 0.04347
  -2   1 -10  445.53 14.8072   1 0.32779-0.41848-0.83541 0.97691-0.48948-0.01222
  -2   1 -11  443.26 15.6942   1 0.32762-0.40647-0.83334 0.97862-0.49278-0.06295
  -2   1 -12 154.621 11.2241   1 0.32757-0.39458-0.82884 0.97789-0.49983-0.10993
  -2   1 -13 447.823 17.6381   1 0.32758-0.38274-0.82234 0.97518-0.50980-0.15399
  -2   1 -14 14.5219 8.68874   1 0.32757-0.37090-0.81414 0.97075-0.52206-0.19576
  -2   2 -14 147.197 10.3584   1 0.33086-0.38743-0.75949 0.97775-0.59562-0.12651
  -2   2 -13  61.089 5.06114   1 0.33130-0.39971-0.76478 0.97926-0.58902-0.07908
  -2   2 -12 377.821 16.1479   1 0.33166-0.41191-0.76769 0.97839-0.58534-0.02873
  -2   2 -11 341.493  14.652   1 0.33194-0.42403-0.76772 0.97464-0.58529 0.02525
  -2   2 -10 275.313 12.9246   1 0.33214-0.43607-0.76416 0.96730-0.58977 0.08377
  -2   2  -9 421.735 13.9733   1 0.33218-0.44795-0.75590 0.95527-0.60000 0.14803
  -2   2  -8 58.3187 4.73954   1 0.33187-0.45948-0.74125 0.93683-0.61757 0.21962
  -2   2  -7 682.449  15.848   1 0.33082-0.47027-0.71752 0.90933-0.64452 0.30060
  -2   2  -6 140.439 8.26398   1 0.32817-0.47946-0.68039 0.86842-0.68340 0.39352
  -2   2  -5 1562.95 22.5472   1 0.32218-0.48531-0.62281 0.80706-0.73689 0.50104
  -2   2  -4 2136.87 25.5398   1 0.30934-0.48431-0.53358 0.71405-0.80636 0.62453
  -2   2  -3  559.43 13.0583   1 0.28309-0.46990-0.39674 0.57344-0.88776 0.75996
  -2   2  -2 3417.71 28.7814   1 0.23363-0.43228-0.19677 0.36968-0.96345 0.88968
  -2   2  -1 25.3016 2.31477   1 0.15320-0.36369 0.06230 0.10684-0.99746 0.97773
  -2   2   0 2107.51 20.1073   1 0.04866-0.27099 0.33656-0.17120-0.95713 0.99143
  -2   2   1 249.353 7.39692   1-0.05770-0.17647 0.56716-0.40558-0.85038 0.93870
  -2   2   2 1729.40  18.737   1-0.14760-0.09841 0.72942-0.57161-0.71557 0.85793
  -2   2   3  923.14 14.0996   1-0.21675-0.04110 0.83322-0.67920-0.58310 0.77949
  -2   2   4 534.442   11.07   1-0.26856-0.00113 0.89728-0.74703-0.46496 0.71537
  -2   2   5 626.759 12.9967   1-0.30769 0.02616 0.93627-0.78980-0.36265 0.66709
  -2   2   6 34.4585 2.65781   1-0.33792 0.04455 0.95954-0.81684-0.27407 0.63255
  -2   2   7 351.556 11.1745   1-0.36186 0.05665 0.97267-0.83376-0.19652 0.60903
  -2   2   8 222.657 9.85798   1-0.38125 0.06420 0.97901-0.84388-0.12761 0.59415
  -2   2   9 277.099 11.8699   1-0.39729 0.06840 0.98058-0.84922-0.06545 0.58602
  -2   2  10 415.868   14.43   1-0.41077 0.07004 0.97863-0.85105-0.00859 0.58319
  -2   2  11 117.417  7.8984   1-0.42224 0.06967 0.97397-0.85016 0.04407 0.58456
  -2   2  12 212.091 12.8757   1-0.43210 0.06769 0.96710-0.84707 0.09336 0.58930
  -2   3  12 14.7806 7.77985   1-0.41318 0.03553 0.97737-0.79570 0.01854 0.65981
  -2   3  11 226.434 12.5027   1-0.40080 0.03499 0.98077-0.79532-0.03596 0.66028
  -2   3  10  581.30 17.4791   1-0.38643 0.03246 0.98113-0.79191-0.09420 0.66449
  -2   3   9 58.4981 4.25701   1-0.36960 0.02747 0.97770-0.78470-0.15695 0.67321
  -2   3   8 873.842 18.5591   1-0.34970 0.01941 0.96937-0.77259-0.22514 0.68737
  -2   3   7 16.1609 2.42332   1-0.32588 0.00743 0.95449-0.75393-0.29987 0.70807
  -2   3   6  426.60 11.8276   1-0.29700-0.00961 0.93062-0.72628-0.38232 0.73648
  -2   3   5 45.7134 4.03536   1-0.26155-0.03323 0.89415-0.68604-0.47355 0.77368
  -2   3   4 1555.04 20.6315   1-0.21761-0.06532 0.83984-0.62795-0.57393 0.82004
  -2   3   3 1186.54  17.358   1-0.16312-0.10797 0.76054-0.54487-0.68196 0.87404
  -2   3   2  815.96 14.3503   1-0.09659-0.16267 0.64791-0.42846-0.79213 0.93018
  -2   3   1 1773.79 20.4183   1-0.01886-0.22855 0.49572-0.27249-0.89264 0.97666
  -2   3   0  32.963 2.96266   1 0.06466-0.30024 0.30672-0.07971-0.96600 0.99599
  -2   3  -1 1339.96 18.6525   1 0.14403-0.36776 0.09861 0.13218-0.99702 0.97298
  -2   3  -2  191.29 8.30829   1 0.20937-0.42126-0.10109 0.33565-0.98421 0.90614
  -2   3  -3 1740.53 23.8267   1 0.25648-0.45653-0.27026 0.50860-0.94110 0.80899
  -2   3  -4 1659.53 24.4157   1 0.28726-0.47547-0.40123 0.64335-0.88556 0.69943
  -2   3  -5 986.459 19.6219   1 0.30618-0.48256-0.49738 0.74327-0.83062 0.59045
  -2   3  -6 1473.44 24.3469   1 0.31744-0.48197-0.56611 0.81579-0.78272 0.48852
  -2   3  -7 44.6418  3.6448   1 0.32402-0.47671-0.61459 0.86805-0.74390 0.39568
  -2   3  -8 404.383 14.1514   1 0.32780-0.46866-0.64842 0.90565-0.71401 0.31175
  -2   3  -9 28.8121 3.60793   1 0.32993-0.45894-0.67159 0.93260-0.69204 0.23575
  -2   3 -10 921.016 22.6677   1 0.33106-0.44823-0.68690 0.95169-0.67681 0.16649
  -2   3 -11  76.513 6.17284   1 0.33156-0.43689-0.69626 0.96482-0.66721 0.10286
  -2   3 -12 381.652 17.0056   1 0.33164-0.42514-0.70099 0.97333-0.66227 0.04389
  -2   3 -13 115.355 8.37271   1 0.33144-0.41309-0.70202 0.97814-0.66118-0.01123
  -2   4 -13 25.4507 9.65736   1 0.32835-0.42325-0.63564 0.97340-0.72557 0.04885
  -2   4 -12 90.5549  7.7747   1 0.32805-0.43479-0.63072 0.96471-0.72993 0.10724
  -2   4 -11 311.675 15.9313   1 0.32720-0.44577-0.62146 0.95166-0.73801 0.16935
  -2   4 -10 172.994 12.3569   1 0.32559-0.45600-0.60684 0.93327-0.75039 0.23576
  -2   4  -9 757.509 20.6015   1 0.32292-0.46517-0.58552 0.90817-0.76770 0.30710
  -2   4  -8 62.0831 4.75324   1 0.31870-0.47279-0.55565 0.87452-0.79051 0.38395
  -2   4  -7 936.516 21.6613   1 0.31218-0.47812-0.51480 0.82989-0.81922 0.46668
  -2   4  -6  142.24 9.55679   1 0.30225-0.48003-0.45981 0.77113-0.85368 0.55517
  -2   4  -5 1430.48 25.3431   1 0.28731-0.47692-0.38689 0.69443-0.89272 0.64825
  -2   4  -4 130.772 8.53302   1 0.26521-0.46667-0.29208 0.59584-0.93335 0.74290
  -2   4  -3 894.999 18.6107   1 0.23353-0.44683-0.17253 0.47252-0.96985 0.83344
  -2   4  -2 1671.21 23.5766   1 0.19030-0.41544-0.02878 0.32499-0.99373 0.91134
  -2   4  -1 34.1872 2.54556   1 0.13529-0.37227 0.13277 0.15965-0.99540 0.96704
  -2   4   0 2207.18  25.274   1 0.07113-0.31995 0.29963-0.01098-0.96822 0.99389
  -2   4   1 298.485 9.66576   1 0.00296-0.26361 0.45692-0.17205-0.91224 0.99194
  -2   4   2 402.821 11.0995   1-0.06357-0.20893 0.59315-0.31205-0.83416 0.96790
  -2   4   3 1076.46 18.1442   1-0.12430-0.16004 0.70336-0.42605-0.74356 0.93132
  -2   4   4 253.612 9.33136   1-0.17733-0.11885 0.78829-0.51475-0.64892 0.89072
  -2   4   5 909.899 17.5831   1-0.22250-0.08552 0.85160-0.58184-0.55591 0.85173
  -2   4   6 186.981 9.08075   1-0.26055-0.05930 0.89769-0.63171-0.46750 0.81736
  -2   4   7 534.572 15.0111   1-0.29257-0.03912 0.93052-0.66832-0.38485 0.78874
  -2   4   8 89.5255 6.80706   1-0.31961-0.02393 0.95323-0.69481-0.30809 0.76601
  -2   4   9 507.369 16.3487   1-0.34258-0.01279 0.96821-0.71356-0.23682 0.74877
  -2   4  10 128.857 9.58726   1-0.36224-0.00497 0.97720-0.72633-0.17047 0.73645
  -2   4  11 140.279  9.1078   1-0.37918 0.00013 0.98147-0.73438-0.10842 0.72843
  -2   4  12 36.1949 4.75112   1-0.39387 0.00297 0.98193-0.73862-0.05008 0.72412
  -2   5  11 18.0115 8.05498   1-0.35816-0.03414 0.97773-0.66899-0.17252 0.78822
  -2   5  10 337.033 15.6266   1-0.33911-0.04135 0.96896-0.65645-0.23674 0.79841
  -2   5   9-6.06663 6.85157   1-0.31727-0.05135 0.95481-0.63852-0.30469 0.81232
  -2   5   8 952.572 20.7408   1-0.29212-0.06466 0.93403-0.61396-0.37664 0.83024
  -2   5   7 53.1155 4.17488   1-0.26308-0.08185 0.90500-0.58116-0.45269 0.85227
  -2   5   6 1042.84 20.3937   1-0.22953-0.10357 0.86571-0.53808-0.53261 0.87815
  -2   5   5   99.71 7.61179   1-0.19085-0.13041 0.81376-0.48236-0.61553 0.90704
  -2   5   4 968.194 18.7004   1-0.14661-0.16281 0.74659-0.41141-0.69965 0.93713
  -2   5   3 146.963 8.19969   1-0.09682-0.20076 0.66192-0.32296-0.78185 0.96531
  -2   5   2  619.01 14.7203   1-0.04226-0.24348 0.55865-0.21591-0.85757 0.98699
  -2   5   1 772.591  16.219   1 0.01520-0.28910 0.43802-0.09151-0.92117 0.99656
  -2   5   0 69.9796  5.3739   1 0.07265-0.33471 0.30457 0.04572-0.96729 0.98865
  -2   5  -1 1814.20 25.5448   1 0.12666-0.37688 0.16586 0.18821-0.99268 0.96002
  -2   5  -2 492.549 14.4319   1 0.17422-0.41260 0.03078 0.32707-0.99765 0.91095
  -2   5  -3 329.788 12.6855   1 0.21361-0.44015-0.09294 0.45457-0.98585 0.84512
  -2   5  -4 921.944 20.8261   1 0.24457-0.45927-0.20052 0.56593-0.96281 0.76806
  -2   5  -5 174.412 10.7681   1 0.26797-0.47083-0.29036 0.65954-0.93406 0.68527
  -2   5  -6 1181.69 24.7368   1 0.28516-0.47618-0.36318 0.73614-0.90396 0.60115
  -2   5  -7 33.1473 3.91542   1 0.29754-0.47672-0.42093 0.79767-0.87542 0.51857
  -2   5  -8 1206.96 26.8153   1 0.30634-0.47368-0.46595 0.84646-0.85006 0.43919
  -2   5  -9 6.39502 7.26804   1 0.31252-0.46802-0.50047 0.88476-0.82864 0.36373
  -2   5 -10 479.701 18.8593   1 0.31678-0.46044-0.52642 0.91450-0.81132 0.29238
  -2   5 -11 -7.2379  7.9562   1 0.31965-0.45147-0.54539 0.93724-0.79797 0.22500
  -2   5 -12 92.2991 7.61271   1 0.32147-0.44145-0.55861 0.95424-0.78831 0.16131
  -2   6 -11 131.632  10.349   1 0.30964-0.45470-0.46957 0.92306-0.84790 0.27062
  -2   6 -10 40.7471 5.26096   1 0.30555-0.46245-0.44729 0.89700-0.86093 0.33767
  -2   6  -9 921.567 25.6506   1 0.29983-0.46857-0.41809 0.86403-0.87694 0.40772
  -2   6  -8-1.67668 8.27083   1 0.29202-0.47260-0.38073 0.82289-0.89577 0.48058
  -2   6  -7 1326.53 29.0999   1 0.28148-0.47391-0.33379 0.77217-0.91692 0.55576
  -2   6  -6  43.755 4.56314   1 0.26747-0.47174-0.27578 0.71038-0.93941 0.63228
  -2   6  -5 758.584 21.3764   1 0.24911-0.46521-0.20538 0.63621-0.96158 0.70848
  -2   6  -4  29.624 3.67918   1 0.22549-0.45344-0.12179 0.54883-0.98098 0.78191
  -2   6  -3 685.142 18.6249   1 0.19587-0.43565-0.02518 0.44845-0.99440 0.84936
  -2   6  -2 90.6513 6.49598   1 0.15991-0.41153 0.08270 0.33680-0.99818 0.90717
  -2   6  -1 76.6207 5.92077   1 0.11797-0.38143 0.19831 0.21740-0.98892 0.95194
  -2   6   0 215.573 10.1815   1 0.07124-0.34654 0.31658 0.09536-0.96439 0.98145
  -2   6   1 356.821 12.7565   1 0.02162-0.30876 0.43176-0.02360-0.92428 0.99537
  -2   6   2 15.1255 5.57914   1-0.02869-0.27029 0.53869-0.13431-0.87026 0.99538
  -2   6   3 494.191 14.9248   1-0.07764-0.23319 0.63373-0.23313-0.80547 0.98461
  -2   6   4-1.47616 4.89586   1-0.12368-0.19898 0.71512-0.31829-0.73356 0.96674
  -2   6   5 990.183 20.7463   1-0.16590-0.16860 0.78270-0.38966-0.65795 0.94516
  -2   6   6 10.1321 5.91002   1-0.20394-0.14240 0.83743-0.44817-0.58134 0.92258
  -2   6   7 1398.39 25.9995   1-0.23783-0.12035 0.88078-0.49530-0.50563 0.90090
  -2   6   8 39.7971 3.75022   1-0.26783-0.10219 0.91439-0.53267-0.43199 0.88128
  -2   6   9 367.261 15.1663   1-0.29431-0.08755 0.93978-0.56185-0.36104 0.86437
  -2   6  10  26.803 4.20087   1-0.31768-0.07602 0.95831-0.58416-0.29306 0.85042
  -2   6  11  66.612 6.17909   1-0.33831-0.06723 0.97111-0.60073-0.22806 0.83945
  -2   7  10 124.875 9.48695   1-0.29833-0.10861 0.94680-0.51100-0.33998 0.89303
  -2   7   9 10.5397 7.72652   1-0.27404-0.12107 0.92480-0.48522-0.40691 0.90592
  -2   7   8 516.207 17.8562   1-0.24692-0.13634 0.89605-0.45270-0.47578 0.92077
  -2   7   7 1.80145 6.10903   1-0.21674-0.15468 0.85950-0.41237-0.54613 0.93709
  -2   7   6 1145.04 24.5044   1-0.18333-0.17626 0.81407-0.36316-0.61715 0.95408
  -2   7   5 101.375 7.85686   1-0.14665-0.20110 0.75875-0.30406-0.68761 0.97050
  -2   7   4 702.482 18.9231   1-0.10688-0.22903 0.69280-0.23434-0.75578 0.98465
  -2   7   3 1.25664 5.57285   1-0.06452-0.25955 0.61606-0.15381-0.81950 0.99433
  -2   7   2 243.339 11.7219   1-0.02042-0.29181 0.52918-0.06315-0.87630 0.99711
  -2   7   1 1.25498 5.27491   1 0.02421-0.32459 0.43390 0.03590-0.92377 0.99055
  -2   7   0 11.0121 5.22179   1 0.06790-0.35644 0.33309 0.14050-0.96001 0.97276
  -2   7  -1 35.7415 3.78229   1 0.10915-0.38586 0.23037 0.24699-0.98410 0.94281
  -2   7  -2  163.60 10.3943   1 0.14669-0.41156 0.12968 0.35146-0.99633 0.90101
  -2   7  -3-2.51082 5.79125   1 0.17968-0.43271 0.03454 0.45038-0.99813 0.84879
  -2   7  -4 502.844 17.8454   1 0.20775-0.44894-0.05241 0.54110-0.99173 0.78835
  -2   7  -5 20.1581 7.70561   1 0.23100-0.46035-0.12959 0.62206-0.97959 0.72218
  -2   7  -6 1221.74 28.7508   1 0.24984-0.46735-0.19644 0.69269-0.96409 0.65265
  -2   7  -7 119.309 10.3437   1 0.26482-0.47049-0.25317 0.75319-0.94719 0.58172
  -2   7  -8 964.605 26.7987   1 0.27657-0.47040-0.30044 0.80425-0.93037 0.51087
  -2   7  -9-7.01051 8.71521   1 0.28566-0.46764-0.33919 0.84678-0.91466 0.44113
  -2   7 -10 212.056 15.2893   1 0.29259-0.46273-0.37040 0.88176-0.90068 0.37312
  -2   8  -9 320.611 18.7035   1 0.27055-0.46578-0.26403 0.83326-0.94360 0.46576
  -2   8  -8 11.5816 9.98939   1 0.26053-0.46760-0.22497 0.79042-0.95609 0.53228
  -2   8  -7 809.332 26.6542   1 0.24800-0.46691-0.17843 0.74010-0.96881 0.59903
  -2   8  -6 70.9329 6.30807   1 0.23251-0.46326-0.12387 0.68176-0.98080 0.66505
  -2   8  -5 884.842 26.6074   1 0.21366-0.45625-0.06101 0.61512-0.99080 0.72908
  -2   8  -4 42.8402 4.94173   1 0.19108-0.44551 0.01004 0.54030-0.99726 0.78957
  -2   8  -3 279.789 14.7202   1 0.16458-0.43085 0.08859 0.45797-0.99844 0.84478
  -2   8  -2  51.398  4.5506   1 0.13416-0.41227 0.17331 0.36947-0.99259 0.89296
  -2   8  -1 15.9035 3.60904   1 0.10015-0.39010 0.26217 0.27683-0.97822 0.93262
  -2   8   0 139.481 10.2496   1 0.06318-0.36497 0.35263 0.18260-0.95434 0.96278
  -2   8   1 23.2314 3.62587   1 0.02414-0.33777 0.44188 0.08956-0.92072 0.98318
  -2   8   2 34.8948 4.16639   1-0.01590-0.30957 0.52727 0.00040-0.87786 0.99436
  -2   8   3 381.736 15.1425   1-0.05588-0.28143 0.60657-0.08268-0.82698 0.99750
  -2   8   4 43.9112 4.22707   1-0.09486-0.25429 0.67823-0.15812-0.76968 0.99424
  -2   8   5 1007.68 24.4337   1-0.13209-0.22890 0.74141-0.22507-0.70775 0.98633
  -2   8   6 95.9675   7.854   1-0.16707-0.20576 0.79589-0.28333-0.64286 0.97548
  -2   8   7 835.722 22.7376   1-0.19951-0.18516 0.84192-0.33314-0.57647 0.96312
  -2   8   8 9.33663  8.0357   1-0.22933-0.16718 0.88006-0.37506-0.50973 0.95041
  -2   8   9 316.443 15.6804   1-0.25654-0.15181 0.91102-0.40980-0.44349 0.93819
  -2   9   8 210.442 13.0152   1-0.21482-0.19493 0.86693-0.30029-0.53540 0.97177
  -2   9   7 19.5697 7.09459   1-0.18573-0.21218 0.82825-0.25783-0.59855 0.98089
  -2   9   6 446.323  18.358   1-0.15452-0.23155 0.78265-0.20845-0.66065 0.98896
  -2   9   5 37.0819 4.98969   1-0.12137-0.25286 0.72991-0.15193-0.72069 0.99496
  -2   9   4 626.397 20.9696   1-0.08659-0.27580 0.67004-0.08829-0.77748 0.99772
  -2   9   3 50.9771 4.52126   1-0.05065-0.29990 0.60346-0.01793-0.82973 0.99595
  -2   9   2 56.2373 5.60774   1-0.01416-0.32455 0.53102 0.05829-0.87617 0.98835
  -2   9   1 170.542 12.2896   1 0.02212-0.34900 0.45406 0.13903-0.91567 0.97382
  -2   9   0 37.9827 4.27207   1 0.05742-0.37245 0.37431 0.22256-0.94747 0.95159
  -2   9  -1 245.113 14.8506   1 0.09094-0.39413 0.29378 0.30686-0.97125 0.92135
  -2   9  -2 19.4051 4.08396   1 0.12204-0.41339 0.21455 0.38988-0.98723 0.88329
  -2   9  -3 107.513 7.71213   1 0.15022-0.42974 0.13852 0.46969-0.99610 0.83813
  -2   9  -4 384.038 18.2203   1 0.17523-0.44290 0.06726 0.54472-0.99891 0.78691
  -2   9  -5 14.1966 10.4805   1 0.19698-0.45281 0.00190 0.61386-0.99692 0.73089
  -2   9  -6  649.60 25.1103   1 0.21557-0.45956-0.05688 0.67642-0.99143 0.67137
  -2   9  -7-2.94801 9.77747   1 0.23122-0.46337-0.10881 0.73213-0.98366 0.60957
  -2   9  -8 273.591 17.6903   1 0.24421-0.46452-0.15395 0.78104-0.97465 0.54653
  -2  10  -6 23.7648 9.89409   1 0.19899-0.45623 0.00551 0.67567-0.99727 0.67289
  -2  10  -5 349.207 20.0266   1 0.18084-0.44991 0.06030 0.61710-0.99905 0.72871
  -2  10  -4 19.1977 5.22093   1 0.15998-0.44089 0.12046 0.55316-0.99748 0.78117
  -2  10  -3 234.499 15.7867   1 0.13638-0.42914 0.18536 0.48449-0.99157 0.82929
  -2  10  -2 33.7362 5.07082   1 0.11014-0.41474 0.25404 0.41203-0.98040 0.87215
  -2  10  -1 5.04644 9.05377   1 0.08150-0.39793 0.32526 0.33703-0.96318 0.90896
  -2  10   0 27.8469 4.81382   1 0.05082-0.37909 0.39755 0.26096-0.93942 0.93923
  -2  10   1 18.9787 8.37193   1 0.01861-0.35872 0.46933 0.18540-0.90894 0.96278
  -2  10   2 99.4418   7.686   1-0.01455-0.33740 0.53906 0.11189-0.87192 0.97980
  -2  10   3 169.871 13.4844   1-0.04806-0.31574 0.60535 0.04182-0.82889 0.99080
  -2  10   4 17.5705 4.18114   1-0.08131-0.29432 0.66708-0.02368-0.78062 0.99656
  -2  10   5 389.086 18.4851   1-0.11381-0.27367 0.72343-0.08381-0.72805 0.99801
  -2  10   6    0.00 8.59775   1-0.14513-0.25419 0.77392-0.13808-0.67216 0.99615
  -2  11   3 19.3001 11.4098   1-0.04756-0.32948 0.61121 0.09761-0.82517 0.98277
  -2  11   2 75.6688 6.15557   1-0.01663-0.34857 0.55043 0.16217-0.86556 0.96912
  -2  11   1 104.373 7.82679   1 0.01389-0.36725 0.48697 0.22941-0.90068 0.95022
  -2  11   0-0.69199  8.0995   1 0.04351-0.38503 0.42196 0.29819-0.93019 0.92569
  -2  11  -1 135.068  11.047   1 0.07180-0.40148 0.35663 0.36730-0.95396 0.89544
  -2  11  -2 79.7682 6.50455   1 0.09835-0.41619 0.29220 0.43551-0.97215 0.85959
  -2  11  -3 94.3454 7.16383   1 0.12287-0.42887 0.22984 0.50165-0.98514 0.81855
  -1  11  -4 90.0776 8.82428   1 0.20605-0.40229 0.12132 0.59291-0.99867 0.75659
  -1  11  -3 254.728 16.7552   1 0.18419-0.39227 0.18181 0.52864-0.99361 0.80556
  -1  11  -2  8.3234 9.14944   1 0.15983-0.37975 0.24617 0.46050-0.98394 0.84992
  -1  11  -1 593.028 23.0273   1 0.13312-0.36488 0.31339 0.38951-0.96892 0.88893
  -1  11   0-3.22576 8.96273   1 0.10435-0.34795 0.38222 0.31690-0.94799 0.92203
  -1  11   1  566.41 22.6414   1 0.07392-0.32936 0.45128 0.24406-0.92084 0.94891
  -1  11   2 9.53906 7.38894   1 0.04233-0.30961 0.51917 0.17240-0.88748 0.96959
  -1  11   3 415.661 19.6082   1 0.01010-0.28922 0.58454 0.10324-0.84823 0.98437
  -1  11   4 58.1105  5.1687   1-0.02221-0.26875 0.64625 0.03775-0.80366 0.99382
  -1  11   5 130.397 10.4621   1-0.05412-0.24868 0.70341-0.02318-0.75451 0.99870
  -1  10   8 18.7209 8.27354   1-0.15362-0.17145 0.85137-0.24412-0.57384 0.98443
  -1  10   7 21.8507 8.00905   1-0.12400-0.18923 0.80968-0.19865-0.63499 0.99156
  -1  10   6 18.8613 7.98129   1-0.09254-0.20885 0.76140-0.14660-0.69445 0.99699
  -1  10   5 27.5361  4.6743   1-0.05949-0.23007 0.70651-0.08792-0.75120 0.99971
  -1  10   4 321.591  16.326   1-0.02521-0.25251 0.64525-0.02289-0.80413 0.99860
  -1  10   3 19.3764 4.18577   1 0.00979-0.27566 0.57826 0.04788-0.85208 0.99252
  -1  10   2 960.659 25.1829   1 0.04487-0.29891 0.50656 0.12336-0.89401 0.98043
  -1  10   1-15.8113 8.67493   1 0.07937-0.32156 0.43155 0.20215-0.92910 0.96148
  -1  10   0 973.219 25.6997   1 0.11256-0.34292 0.35491 0.28256-0.95688 0.93523
  -1  10  -1 5.32404 7.73563   1 0.14382-0.36233 0.27849 0.36277-0.97729 0.90161
  -1  10  -2 874.011 25.2499   1 0.17262-0.37929 0.20405 0.44098-0.99073 0.86103
  -1  10  -3 8.55233 10.3393   1 0.19861-0.39345 0.13317 0.51564-0.99796 0.81422
  -1  10  -4 193.703 13.0905   1 0.22162-0.40462 0.06712 0.58547-0.99999 0.76223
  -1  10  -5 20.7647 5.49754   1 0.24164-0.41279 0.00675 0.64962-0.99796 0.70616
  -1  10  -6 21.6754 9.48382   1 0.25878-0.41810-0.04745 0.70759-0.99300 0.64717
  -1  10  -7 23.6353  10.086   1 0.27326-0.42073-0.09530 0.75922-0.98614 0.58628
  -1   9  -8 2.11865 9.55352   1 0.30156-0.42395-0.20664 0.81270-0.96114 0.51156
  -1   9  -7    0.00 10.5818   1 0.28993-0.42416-0.16386 0.76613-0.97231 0.57676
  -1   9  -6 1.35399 8.01035   1 0.27565-0.42172-0.11379 0.71229-0.98293 0.64142
  -1   9  -5 28.9642 5.04784   1 0.25835-0.41626-0.05614 0.65086-0.99197 0.70449
  -1   9  -4 3.81977 8.68245   1 0.23771-0.40746 0.00906 0.58189-0.99813 0.76467
  -1   9  -3 550.995 19.6856   1 0.21352-0.39511 0.08136 0.50580-0.99993 0.82050
  -1   9  -2 24.9397 4.31126   1 0.18572-0.37915 0.15979 0.42360-0.99583 0.87043
  -1   9  -1 785.811 22.7024   1 0.15448-0.35975 0.24279 0.33682-0.98443 0.91306
  -1   9   0 8.07268 6.38201   1 0.12026-0.33737 0.32830 0.24753-0.96466 0.94732
  -1   9   1  913.16 23.3802   1 0.08373-0.31268 0.41395 0.15810-0.93600 0.97270
  -1   9   2 43.9812 4.09626   1 0.04576-0.28655 0.49732 0.07095-0.89858 0.98930
  -1   9   3 630.569 19.9356   1 0.00729-0.25992 0.57623-0.01173-0.85312 0.99787
  -1   9   4-16.0492 7.83428   1-0.03078-0.23369 0.64896-0.08824-0.80085 0.99963
  -1   9   5 77.2271 4.95413   1-0.06768-0.20863 0.71438-0.15744-0.74324 0.99606
  -1   9   6 1.51547 6.36976   1-0.10284-0.18531 0.77193-0.21876-0.68183 0.98868
  -1   9   7-4.10444 6.48968   1-0.13585-0.16414 0.82153-0.27215-0.61805 0.97892
  -1   9   8 30.0034 4.27482   1-0.16653-0.14530 0.86347-0.31787-0.55309 0.96799
  -1   9   9 34.3569 4.27112   1-0.19479-0.12889 0.89826-0.35643-0.48791 0.95684
  -1   8  10 225.092 14.1188   1-0.23689-0.08538 0.93856-0.46215-0.38932 0.91660
  -1   8   9 2.99341 7.22975   1-0.21111-0.09932 0.91230-0.43212-0.45634 0.92959
  -1   8   8 78.3127 5.45613   1-0.18255-0.11604 0.87899-0.39503-0.52469 0.94391
  -1   8   7 11.4042 5.82394   1-0.15108-0.13567 0.83771-0.34997-0.59370 0.95889
  -1   8   6 29.7241 3.82501   1-0.11664-0.15827 0.78759-0.29607-0.66237 0.97353
  -1   8   5 97.5843 7.14471   1-0.07937-0.18370 0.72795-0.23266-0.72930 0.98643
  -1   8   4 298.045 13.0403   1-0.03961-0.21162 0.65853-0.15946-0.79273 0.99583
  -1   8   3 8.22158 5.72427   1 0.00200-0.24139 0.57967-0.07681-0.85059 0.99966
  -1   8   2 676.451 18.5625   1 0.04450-0.27205 0.49254 0.01409-0.90077 0.99581
  -1   8   1 101.789 7.30054   1 0.08672-0.30243 0.39923 0.11118-0.94143 0.98243
  -1   8   0 1215.60 24.7968   1 0.12736-0.33122 0.30262 0.21156-0.97137 0.95835
  -1   8  -1 33.8821 3.91365   1 0.16520-0.35723 0.20602 0.31194-0.99033 0.92327
  -1   8  -2  764.38 21.5871   1 0.19931-0.37950 0.11269 0.40905-0.99903 0.87794
  -1   8  -3 18.9757 3.60198   1 0.22913-0.39748 0.02539 0.50013-0.99901 0.82389
  -1   8  -4 206.763 13.1994   1 0.25449-0.41100-0.05394 0.58323-0.99229 0.76314
  -1   8  -5 89.3259 5.72879   1 0.27558-0.42025-0.12421 0.65729-0.98100 0.69782
  -1   8  -6    0.00 8.44118   1 0.29277-0.42560-0.18514 0.72200-0.96708 0.62987
  -1   8  -7 2.49232 8.45185   1 0.30657-0.42755-0.23699 0.77762-0.95212 0.56089
  -1   8  -8  61.593 6.09178   1 0.31748-0.42663-0.28036 0.82477-0.93735 0.49208
  -1   8  -9 15.2173 8.85189   1 0.32601-0.42332-0.31605 0.86424-0.92358 0.42428
  -1   8 -10 193.805 12.8649   1 0.33257-0.41803-0.34488 0.89685-0.91136 0.35803
  -1   7 -11 212.815 15.5336   1 0.34968-0.41007-0.44068 0.93478-0.86342 0.26037
  -1   7 -10  14.613 9.18513   1 0.34571-0.41794-0.41991 0.91024-0.87486 0.32584
  -1   7  -9 285.604 15.6625   1 0.34023-0.42429-0.39282 0.87936-0.88892 0.39393
  -1   7  -8 42.3036 5.19418   1 0.33282-0.42872-0.35834 0.84111-0.90544 0.46448
  -1   7  -7 29.3412  4.3961   1 0.32297-0.43072-0.31530 0.79429-0.92400 0.53707
  -1   7  -6 150.285 10.4076   1 0.31007-0.42965-0.26247 0.73768-0.94380 0.61090
  -1   7  -5 152.114 10.4966   1 0.29338-0.42480-0.19873 0.67016-0.96352 0.68465
  -1   7  -4 48.7822 4.43012   1 0.27215-0.41541-0.12330 0.59096-0.98123 0.75639
  -1   7  -3 282.434 13.4846   1 0.24571-0.40082-0.03615 0.50002-0.99437 0.82356
  -1   7  -2 33.7564 3.40566   1 0.21367-0.38061 0.06169 0.39841-0.99994 0.88316
  -1   7  -1 1185.58 23.2579   1 0.17611-0.35489 0.16776 0.28856-0.99494 0.93219
  -1   7   0 1.50663 4.85289   1 0.13374-0.32436 0.27825 0.17429-0.97703 0.96831
  -1   7   1 1412.67 23.8417   1 0.08791-0.29038 0.38849 0.06028-0.94516 0.99048
  -1   7   2 6.96447 4.50425   1 0.04039-0.25470 0.49378-0.04879-0.89990 0.99925
  -1   7   3 680.036 17.1308   1-0.00698-0.21917 0.59025-0.14904-0.84325 0.99663
  -1   7   4 29.7395 3.18284   1-0.05261-0.18537 0.67543-0.23799-0.77808 0.98549
  -1   7   5 294.067 11.8084   1-0.09539-0.15444 0.74828-0.31463-0.70745 0.96889
  -1   7   6 134.024 9.32867   1-0.13465-0.12701 0.80895-0.37908-0.63409 0.94956
  -1   7   7-4.41378 5.74506   1-0.17018-0.10332 0.85834-0.43225-0.56013 0.92963
  -1   7   8 42.4273 3.95579   1-0.20202-0.08332 0.89771-0.47539-0.48706 0.91059
  -1   7   9 351.893 14.9652   1-0.23041-0.06678 0.92840-0.50986-0.41583 0.89339
  -1   7  10 0.96568  6.9301   1-0.25564-0.05339 0.95169-0.53692-0.34696 0.87855
  -1   7  11 155.728 9.80719   1-0.27805-0.04282 0.96871-0.55772-0.28069 0.86631
  -1   6  12 144.226 10.9473   1-0.31645-0.00301 0.98618-0.64062-0.16570 0.80966
  -1   6  11    0.00 6.87764   1-0.29793-0.00969 0.97807-0.62873-0.22875 0.81868
  -1   6  10 237.356 12.0623   1-0.27684-0.01895 0.96492-0.61180-0.29509 0.83099
  -1   6   9 93.4615 6.83708   1-0.25275-0.03119 0.94567-0.58877-0.36492 0.84679
  -1   6   8 145.286 9.50845   1-0.22520-0.04691 0.91896-0.55829-0.43830 0.86614
  -1   6   7 383.192  13.344   1-0.19366-0.06660 0.88315-0.51870-0.51499 0.88880
  -1   6   6 151.063 9.64257   1-0.15765-0.09077 0.83631-0.46808-0.59431 0.91409
  -1   6   5  203.06  9.6783   1-0.11681-0.11977 0.77637-0.40436-0.67485 0.94060
  -1   6   4 695.487 15.9658   1-0.07109-0.15365 0.70140-0.32562-0.75424 0.96595
  -1   6   3 78.9366 5.35476   1-0.02097-0.19194 0.61027-0.23071-0.82899 0.98668
  -1   6   2 747.218 16.4045   1 0.03230-0.23336 0.50338-0.12004-0.89469 0.99835
  -1   6   1 9.05411 4.38209   1 0.08659-0.27581 0.38346 0.00366-0.94675 0.99638
  -1   6   0 1660.79 24.3251   1 0.13920-0.31658 0.25578 0.13512-0.98164 0.97724
  -1   6  -1 43.6496 3.28955   1 0.18741-0.35295 0.12732 0.26735-0.99815 0.93972
  -1   6  -2 1175.40 22.0716   1 0.22919-0.38290 0.00514 0.39332-0.99789 0.88542
  -1   6  -3 138.507 8.98315   1 0.26363-0.40549-0.10533 0.50756-0.98461 0.81811
  -1   6  -4  804.43 20.5112   1 0.29085-0.42088-0.20103 0.60704-0.96295 0.74243
  -1   6  -5 128.438 9.57813   1 0.31170-0.42988-0.28123 0.69102-0.93723 0.66267
  -1   6  -6 150.275 10.1995   1 0.32730-0.43364-0.34677 0.76034-0.91077 0.58218
  -1   6  -7 332.138 15.0584   1 0.33878-0.43328-0.39929 0.81663-0.88579 0.50317
  -1   6  -8 201.011 12.3261   1 0.34712-0.42978-0.44067 0.86179-0.86357 0.42692
  -1   6  -9  30.827 4.63953   1 0.35310-0.42392-0.47272 0.89763-0.84472 0.35404
  -1   6 -10 540.847 20.4971   1 0.35732-0.41630-0.49704 0.92572-0.82943 0.28472
  -1   6 -11-3.70941 8.83017   1 0.36019-0.40733-0.51492 0.94737-0.81760 0.21886
  -1   5 -12 9.32432 8.27014   1 0.36947-0.39153-0.59857 0.97317-0.75528 0.10682
  -1   5 -11 122.904 9.37647   1 0.36851-0.40241-0.58956 0.96037-0.76261 0.16819
  -1   5 -10 65.3569 5.34549   1 0.36677-0.41251-0.57546 0.94250-0.77378 0.23338
  -1   5  -9 156.618 11.2366   1 0.36398-0.42155-0.55512 0.91838-0.78926 0.30289
  -1   5  -8 589.434 18.1926   1 0.35970-0.42912-0.52700 0.88648-0.80947 0.37713
  -1   5  -7 3.52257 5.94026   1 0.35331-0.43457-0.48910 0.84480-0.83467 0.45636
  -1   5  -6 538.629 16.7981   1 0.34392-0.43702-0.43893 0.79085-0.86469 0.54042
  -1   5  -5 640.573 17.3004   1 0.33026-0.43520-0.37352 0.72167-0.89860 0.62836
  -1   5  -4 280.298 12.1267   1 0.31069-0.42747-0.28978 0.63415-0.93416 0.71794
  -1   5  -3 1629.82 25.0746   1 0.28333-0.41195-0.18528 0.52587-0.96723 0.80505
  -1   5  -2 439.668 12.7019   1 0.24649-0.38695-0.05967 0.39648-0.99160 0.88345
  -1   5  -1 1796.98 23.6731   1 0.19945-0.35174 0.08356 0.24947-0.99976 0.94563
  -1   5   0 4.56427  3.4067   1 0.14337-0.30751 0.23625 0.09301-0.98518 0.98509
  -1   5   1 2069.04 24.1438   1 0.08152-0.25750 0.38703-0.06155-0.94528 0.99922
  -1   5   2 535.938 12.5182   1 0.01837-0.20619 0.52494-0.20324-0.88275 0.99072
  -1   5   3 2882.71 28.8183   1-0.04197-0.15769 0.64283-0.32491-0.80413 0.96613
  -1   5   4 100.513 6.64681   1-0.09677-0.11472 0.73838-0.42424-0.71694 0.93297
  -1   5   5 630.753 14.2275   1-0.14492-0.07842 0.81286-0.50249-0.62737 0.89743
  -1   5   6 571.228 14.2503   1-0.18641-0.04877 0.86930-0.56271-0.53949 0.86358
  -1   5   7 2.26599 4.49716   1-0.22187-0.02515 0.91112-0.60832-0.45553 0.83365
  -1   5   8  506.47 14.7667   1-0.25212-0.00674 0.94141-0.64238-0.37640 0.80854
  -1   5   9 108.196 8.30009   1-0.27799 0.00730 0.96268-0.66742-0.30224 0.78842
  -1   5  10 78.6896 7.07027   1-0.30023 0.01769 0.97686-0.68539-0.23282 0.77303
  -1   5  11 207.091 11.9122   1-0.31943 0.02505 0.98545-0.69775-0.16771 0.76195
  -1   5  12 3.52978 7.92497   1-0.33611 0.02989 0.98951-0.70560-0.10641 0.75468
  -1   4  13-6.34351 7.20949   1-0.36895 0.06413 0.98584-0.76734 0.01539 0.69122
  -1   4  12 209.615 12.1077   1-0.35646 0.06348 0.98906-0.76678-0.03930 0.69188
  -1   4  11  195.67 11.3708   1-0.34204 0.06091 0.98922-0.76317-0.09743 0.69598
  -1   4  10 73.8347 5.17014   1-0.32529 0.05600 0.98564-0.75581-0.15966 0.70418
  -1   4   9 553.558 15.5558   1-0.30568 0.04822 0.97730-0.74369-0.22672 0.71721
  -1   4   8  2.8783 4.60127   1-0.28249 0.03687 0.96279-0.72540-0.29946 0.73592
  -1   4   7  587.31 14.0646   1-0.25481 0.02103 0.94007-0.69890-0.37876 0.76118
  -1   4   6 95.8085 6.17272   1-0.22145-0.00049 0.90624-0.66130-0.46531 0.79371
  -1   4   5 667.637  13.749   1-0.18098-0.02911 0.85726-0.60854-0.55928 0.83365
  -1   4   4 1365.72 18.7091   1-0.13188-0.06637 0.78784-0.53534-0.65948 0.87982
  -1   4   3 1055.54 16.1382   1-0.07300-0.11342 0.69181-0.43554-0.76210 0.92841
  -1   4   2 2285.19 22.7037   1-0.00455-0.17002 0.56405-0.30399-0.85924 0.97152
  -1   4   1 278.557 8.45629   1 0.07044-0.23318 0.40428-0.14044-0.93870 0.99694
  -1   4   0 1452.02 18.4956   1 0.14557-0.29646 0.22158 0.04604-0.98753 0.99175
  -1   4  -1 191.725  7.9175   1 0.21284-0.35189 0.03433 0.23706-0.99925 0.94944
  -1   4  -2 2465.76 26.4566   1 0.26650-0.39371-0.13738 0.41255-0.97848 0.87463
  -1   4  -3 1133.29  19.278   1 0.30529-0.42066-0.28081 0.55976-0.93755 0.77968
  -1   4  -4 3159.48 33.4835   1 0.33142-0.43495-0.39299 0.67572-0.88922 0.67731
  -1   4  -5 626.642 16.0092   1 0.34827-0.43997-0.47730 0.76380-0.84222 0.57628
  -1   4  -6 177.593 9.91382   1 0.35889-0.43874-0.53925 0.82953-0.80100 0.48103
  -1   4  -7 881.958 20.0564   1 0.36548-0.43349-0.58414 0.87820-0.76711 0.39312
  -1   4  -8 9.65601 5.52195   1 0.36952-0.42570-0.61624 0.91408-0.74058 0.31255
  -1   4  -9 541.044 17.4271   1 0.37195-0.41628-0.63872 0.94033-0.72074 0.23868
  -1   4 -10  159.84 11.4043   1 0.37333-0.40583-0.65388 0.95927-0.70674 0.17065
  -1   4 -11 139.205 10.9308   1 0.37403-0.39468-0.66335 0.97252-0.69773 0.10761
  -1   4 -12 199.472 13.7728   1 0.37423-0.38305-0.66832 0.98127-0.69293 0.04878
  -1   4 -13-1.85517 7.79759   1 0.37408-0.37105-0.66961 0.98634-0.69169-0.00649
  -1   3 -13 146.175 9.96182   1 0.37540-0.35913-0.73283 0.98792-0.62466-0.06921
  -1   3 -12 122.389 8.59479   1 0.37580-0.37137-0.73520 0.98651-0.62188-0.01796
  -1   3 -11   62.81 4.68141   1 0.37605-0.38346-0.73460 0.98213-0.62256 0.03675
  -1   3 -10 653.908 18.4704   1 0.37611-0.39536-0.73032 0.97407-0.62748 0.09570
  -1   3  -9 9.88216  5.4915   1 0.37621-0.40716-0.72129 0.96126-0.63766 0.15991
  -1   3  -8 650.051 16.7701   1 0.37548-0.41828-0.70608 0.94227-0.65436 0.23064
  -1   3  -7 6.34047 4.91583   1 0.37385-0.42851-0.68233 0.91474-0.67913 0.30945
  -1   3  -6 1123.60 19.6493   1 0.37057-0.43707-0.64651 0.87513-0.71378 0.39812
  -1   3  -5 604.258 14.1731   1 0.36419-0.44254-0.59320 0.81805-0.76000 0.49838
  -1   3  -4 2624.13 27.9326   1 0.35210-0.44230-0.51438 0.73545-0.81843 0.61084
  -1   3  -3 2506.68 26.1991   1 0.32983-0.43188-0.39920 0.61649-0.88619 0.73264
  -1   3  -2 607.531 12.1502   1 0.29086-0.40477-0.23667 0.45018-0.95258 0.85305
  -1   3  -1 1607.78  18.011   1 0.22891-0.35467-0.02486 0.23459-0.99543 0.94994
  -1   3   0 8.49624 1.39838   1 0.14431-0.28192 0.21579-0.00984-0.98830 0.99683
  -1   3   1 1870.45 17.9387   1 0.04864-0.19810 0.44487-0.24270-0.92185 0.98441
  -1   3   2 771.542 12.0526   1-0.04215-0.11917 0.62917-0.43078-0.81378 0.93038
  -1   3   3 2217.67 20.9243   1-0.11850-0.05466 0.76085-0.56624-0.69099 0.86163
  -1   3   4 1751.48 19.1665   1-0.17896-0.00605 0.84907-0.65824-0.57171 0.79637
  -1   3   5 366.269 9.37205   1-0.22601 0.02914 0.90648-0.71942-0.46337 0.74207
  -1   3   6 1085.71 16.8766   1-0.26281 0.05409 0.94320-0.75992-0.36725 0.69998
  -1   3   7 9.44498 4.26285   1-0.29205 0.07148 0.96613-0.78663-0.28217 0.66893
  -1   3   8 731.076  15.858   1-0.31570 0.08328 0.97969-0.80397-0.20634 0.64713
  -1   3   9 35.9596 3.06892   1-0.33519 0.09092 0.98668-0.81474-0.13802 0.63284
  -1   3  10 874.861 19.6716   1-0.35149 0.09536 0.98890-0.82074-0.07574 0.62460
  -1   3  11 236.911 12.2404   1-0.36530 0.09733 0.98752-0.82314-0.01835 0.62124
  -1   3  12 20.9537 7.78382   1-0.37713 0.09730 0.98330-0.82269 0.03509 0.62183
  -1   3  13  131.08  8.9765   1-0.38734 0.09566 0.97675-0.81992 0.08530 0.62565
  -1   2  13-4.90331 7.43624   1-0.40462 0.12618 0.96164-0.86646 0.16021 0.55506
  -1   2  12 111.046  7.8847   1-0.39679 0.13020 0.97094-0.87198 0.11562 0.54561
  -1   2  11 386.093 14.0334   1-0.38772 0.13298 0.97861-0.87587 0.06837 0.53882
  -1   2  10 96.0232  6.7939   1-0.37714 0.13426 0.98435-0.87783 0.01780 0.53537
  -1   2   9 1023.44  19.434   1-0.36466 0.13363 0.98771-0.87741-0.03702 0.53616
  -1   2   8 35.2615 2.86793   1-0.34971 0.13053 0.98795-0.87388-0.09735 0.54245
  -1   2   7 882.059 15.3583   1-0.33143 0.12410 0.98389-0.86603-0.16492 0.55600
  -1   2   6  3.1402   2.968   1-0.30848 0.11300 0.97344-0.85181-0.24219 0.57923
  -1   2   5 1774.07 18.8188   1-0.27876 0.09513 0.95298-0.82756-0.33252 0.61553
  -1   2   4 33.8979 2.80268   1-0.23883 0.06705 0.91579-0.78660-0.44035 0.66932
  -1   2   3 2630.07 20.0759   1-0.18317 0.02325 0.84934-0.71637-0.57030 0.74524
  -1   2   2 681.678  9.9702   1-0.10393-0.04415 0.73109-0.59434-0.72270 0.84362
  -1   2   1 231.033 5.84454   1 0.00545-0.14167 0.52879-0.38826-0.87952 0.94641
  -1   2   0 1740.89 15.1622   1 0.13560-0.25998 0.22921-0.08490-0.98594 0.99879
  -1   2  -1 76.5831 4.48208   1 0.25037-0.36289-0.10499 0.25308-0.98468 0.94349
  -1   2  -2 1446.87 16.5671   1 0.32126-0.42193-0.37468 0.52655-0.89836 0.80314
  -1   2  -3 1874.98 20.3078   1 0.35491-0.44373-0.55015 0.70580-0.79343 0.64418
  -1   2  -4  249.87 8.36187   1 0.36869-0.44566-0.65557 0.81500-0.70552 0.50224
  -1   2  -5 3111.58 27.8438   1 0.37375-0.43886-0.71849 0.88169-0.64102 0.38371
  -1   2  -6 218.129 8.26718   1 0.37526-0.42853-0.75647 0.92345-0.59647 0.28513
  -1   2  -7 1448.54 21.3666   1 0.37544-0.41685-0.77939 0.95015-0.56711 0.20174
  -1   2  -8 10.9286 4.64187   1 0.37517-0.40474-0.79275 0.96730-0.54902 0.12962
  -1   2  -9 1022.26 19.8867   1 0.37483-0.39254-0.79971 0.97803-0.53932 0.06588
  -1   2 -10 61.4641 5.25908   1 0.37451-0.38038-0.80211 0.98422-0.53592 0.00846
  -1   2 -11 849.105 20.9207   1 0.37426-0.36827-0.80113 0.98701-0.53736-0.04414
  -1   2 -12 146.649 11.4516   1 0.37403-0.35619-0.79747 0.98714-0.54256-0.09297
  -1   2 -13  8.3724 7.32585   1 0.37381-0.34412-0.79163 0.98507-0.55074-0.13883
  -1   2 -14 80.8531  5.7255   1 0.37354-0.33200-0.78391 0.98113-0.56129-0.18231
  -1   1 -14 1.62259 7.89363   1 0.36879-0.31401-0.83460 0.97018-0.48736-0.25192
  -1   1 -13 78.6729 6.48827   1 0.36836-0.32544-0.84466 0.97646-0.47089-0.21436
  -1   1 -12 227.327 12.1312   1 0.36789-0.33681-0.85339 0.98141-0.45603-0.17519
  -1   1 -11  58.023 5.38226   1 0.36743-0.34821-0.86066 0.98490-0.44324-0.13395
  -1   1 -10 974.239 20.0122   1 0.36707-0.35970-0.86625 0.98670-0.43312-0.09004
  -1   1  -9 79.0819 5.43313   1 0.36691-0.37138-0.86980 0.98648-0.42653-0.04259
  -1   1  -8 1342.80 20.1116   1 0.36706-0.38339-0.87073 0.98363-0.42476 0.00966
  -1   1  -7 10.3194 3.99417   1 0.36767-0.39585-0.86803 0.97715-0.42971 0.06865
  -1   1  -6 2664.96 24.3597   1 0.36888-0.40891-0.85986 0.96520-0.44447 0.13744
  -1   1  -5 40.0961 3.19163   1 0.37071-0.42259-0.84256 0.94412-0.47408 0.22108
  -1   1  -4 3760.28 25.0185   1 0.37266-0.43639-0.80830 0.90608-0.52721 0.32824
  -1   1  -3 24.6054 1.77253   1 0.37199-0.44758-0.73831 0.83232-0.61862 0.47368
  -1   1  -2 1010.55 12.3974   1 0.35693-0.44437-0.58435 0.67457-0.76749 0.67659
  -1   1  -1 1084.39 11.2135   1 0.28558-0.38486-0.24182 0.32826-0.95101 0.91414
  -1   1   0 50.0184 2.60337   1 0.10521-0.21634 0.29667-0.21400-0.97163 0.98879
  -1   1   1 561.736 7.44627   1-0.08640-0.03658 0.69500-0.61611-0.75745 0.82864
  -1   1   2 1491.95 12.4447   1-0.20293 0.06809 0.86954-0.79443-0.53475 0.65998
  -1   1   3 734.141 9.65075   1-0.26837 0.12168 0.94035-0.86902-0.37221 0.55146
  -1   1   4 2434.28 19.0109   1-0.30844 0.14990 0.97057-0.90302-0.25436 0.48765
  -1   1   5  113.43 5.22786   1-0.33547 0.16508 0.98331-0.91954-0.16413 0.45145
  -1   1   6 2461.72 22.7456   1-0.35515 0.17291 0.98744-0.92745-0.09111 0.43246
  -1   1   7 5.93858 4.16178   1-0.37033 0.17624 0.98675-0.93054-0.02929 0.42467
  -1   1   8 1495.35 21.0954   1-0.38254 0.17659 0.98303-0.93060 0.02494 0.42448
  -1   1   9 143.751 8.23669   1-0.39265 0.17485 0.97718-0.92852 0.07381 0.42964
  -1   1  10 606.205 16.2506   1-0.40120 0.17155 0.96969-0.92481 0.11878 0.43870
  -1   1  11 130.122 9.51301   1-0.40854 0.16704 0.96084-0.91974 0.16083 0.45068
  -1   1  12 72.2622 5.66292   1-0.41489 0.16154 0.95078-0.91346 0.20063 0.46491
  -1   1  13  120.46  8.5796   1-0.42041 0.15521 0.93960-0.90606 0.23868 0.48089
  -1   0  13 34.8172 4.44601   1-0.43410 0.18214 0.91011-0.93822 0.31900 0.40489
  -1   0  12 42.3492 4.14607   1-0.43065 0.19053 0.92207-0.94639 0.28803 0.38182
  -1   0  11 110.854 8.86118   1-0.42673 0.19847 0.93315-0.95370 0.25642 0.35940
  -1   0  10 27.0163 3.19194   1-0.42231 0.20590 0.94339-0.96016 0.22398 0.33781
  -1   0   9 793.414 16.9838   1-0.41732 0.21276 0.95279-0.96578 0.19045 0.31730
  -1   0   8 4.25153 4.63301   1-0.41167 0.21896 0.96135-0.97056 0.15545 0.29828
  -1   0   7 2967.26 27.2578   1-0.40519 0.22433 0.96904-0.97447 0.11837 0.28132
  -1   0   6 104.798  5.4174   1-0.39762 0.22862 0.97580-0.97745 0.07827 0.26739
  -1   0   5 2932.30 22.6936   1-0.38849 0.23133 0.98144-0.97932 0.03351 0.25812
  -1   0   4 439.233 8.18144   1-0.37685 0.23155 0.98554-0.97963-0.01899 0.25659
  -1   0   3 1716.67 13.9527   1-0.36063 0.22717 0.98681-0.97712-0.08572 0.26929
  -1   0   2 23.3614 1.76861   1-0.33412 0.21252 0.98066-0.96720-0.18285 0.31238
  -1   0   1 954.583 7.84815   1-0.27574 0.16599 0.94280-0.92556-0.36242 0.43793
  -1   0   0 429.964  5.4411   1-0.04895-0.04895 0.62067-0.59965-0.81870 0.84017
  -1   0  -1 365.336 6.24007   1 0.35790-0.44395-0.61463 0.63943-0.74272 0.71016
  -1   0  -2 179.779 4.15467   1 0.36401-0.43821-0.88034 0.90892-0.40668 0.32009
  -1   0  -3 2992.95 17.3796   1 0.35338-0.41573-0.92695 0.95931-0.30257 0.16194
  -1   0  -4 1819.28 15.3918   1 0.34851-0.39900-0.94010 0.97623-0.26663 0.07197
  -1   0  -5 2435.35 19.6724   1 0.34693-0.38557-0.94337 0.98329-0.25706 0.00838
  -1   0  -6 47.8226 3.50008   1 0.34709-0.37388-0.94233 0.98603-0.26022-0.04250
  -1   0  -7 3502.77 28.2854   1 0.34819-0.36313-0.93884 0.98632-0.27044-0.08631
  -1   0  -8 31.2072 2.47419   1 0.34982-0.35291-0.93367 0.98492-0.28497-0.12581
  -1   0  -9 1708.54 23.0854   1 0.35170-0.34294-0.92717 0.98221-0.30233-0.16248
  -1   0 -10 73.2768 5.51639   1 0.35369-0.33307-0.91954 0.97836-0.32164-0.19721
  -1   0 -11 396.075 13.9832   1 0.35567-0.32321-0.91087 0.97346-0.34235-0.23053
  -1   0 -12 56.2327 4.98177   1 0.35758-0.31326-0.90121 0.96758-0.36410-0.26281
  -1   0 -13 53.0876  4.5652   1 0.35935-0.30318-0.89058 0.96074-0.38664-0.29430
  -1   0 -14 65.3316 5.23549   1 0.36095-0.29293-0.87900 0.95293-0.40980-0.32517
  -1  -1 -14 34.6932 4.56325   1 0.35015-0.26890-0.91634 0.92863-0.33021-0.40045
  -1  -1 -13 7.53759 6.94011   1 0.34693-0.27752-0.92842 0.93692-0.29998-0.37665
  -1  -1 -12 110.081 8.69344   1 0.34327-0.28572-0.93963 0.94435-0.26923-0.35337
  -1  -1 -11-0.70352 5.14586   1 0.33915-0.29345-0.94999 0.95094-0.23780-0.33076
  -1  -1 -10 732.305 16.3116   1 0.33453-0.30068-0.95954 0.95671-0.20550-0.30903
  -1  -1  -9 14.3631 2.41179   1 0.32932-0.30732-0.96827 0.96166-0.17201-0.28849
  -1  -1  -8 3645.47 30.4824   1 0.32341-0.31326-0.97619 0.96580-0.13686-0.26961
  -1  -1  -7 157.691 6.38948   1 0.31659-0.31829-0.98325 0.96909-0.09929-0.25315
  -1  -1  -6 4181.50 27.4442   1 0.30850-0.32206-0.98938 0.97144-0.05799-0.24042
  -1  -1  -5 319.579 7.23542   1 0.29844-0.32385-0.99433 0.97261-0.01053-0.23384
  -1  -1  -4 1621.56 13.8148   1 0.28486-0.32212-0.99737 0.97186 0.04819-0.23853
  -1  -1  -3  7.0602 0.90487   1 0.26359-0.31270-0.99581 0.96653 0.13095-0.26726
  -1  -1  -2 1219.63 9.07033   1 0.21898-0.27994-0.97525 0.94218 0.27975-0.36203
  -1  -1  -1  68.804 2.58298   1 0.04015-0.11296-0.76339 0.72655 0.69709-0.72533
  -1  -1   0 169.211  4.5257   1-0.44460 0.35994 0.61855-0.65917 0.72853-0.70274
  -1  -1   1 19.7783 1.68213   1-0.44507 0.34856 0.89034-0.93474 0.36203-0.28221
  -1  -1   2 1664.12 12.9019   1-0.43376 0.32540 0.92865-0.97683 0.26653-0.13268
  -1  -1   3 163.268 4.95926   1-0.42944 0.30923 0.93827-0.99023 0.23757-0.04969
  -1  -1   4 1682.52 16.3381   1-0.42848 0.29641 0.93981-0.99555 0.23278 0.00913
  -1  -1   5 2.12524  2.8776   1-0.42917 0.28525 0.93782-0.99734 0.23931 0.05664
  -1  -1   6 3435.12   27.85   1-0.43071 0.27494 0.93376-0.99706 0.25201 0.09796
  -1  -1   7 26.8092 2.37864   1-0.43269 0.26507 0.92824-0.99532 0.26845 0.13555
  -1  -1   8 1840.39 23.9014   1-0.43488 0.25541 0.92152-0.99238 0.28732 0.17072
  -1  -1   9 24.2284  2.8674   1-0.43713 0.24581 0.91375-0.98838 0.30785 0.20422
  -1  -1  10 134.837 9.19887   1-0.43934 0.23617 0.90500-0.98341 0.32958 0.23653
  -1  -1  11 32.8209 3.59559   1-0.44145 0.22643 0.89529-0.97749 0.35218 0.26795
  -1  -1  12 98.9583 7.57771   1-0.44341 0.21653 0.88466-0.97063 0.37545 0.29871
  -1  -1  13-4.56615 7.29951   1-0.44517 0.20644 0.87308-0.96283 0.39925 0.32895
  -1  -2  13 6.40812 8.16878   1-0.45327 0.22778 0.82887-0.98027 0.47756 0.25494
  -1  -2  12 14.3764 7.23597   1-0.45274 0.23910 0.83900-0.98661 0.46058 0.21790
  -1  -2  11 97.8302 5.99124   1-0.45215 0.25036 0.84783-0.99166 0.44515 0.17929
  -1  -2  10 81.2088  6.4093   1-0.45158 0.26164 0.85524-0.99530 0.43172 0.13870
  -1  -2   9 684.744 16.8772   1-0.45111 0.27302 0.86104-0.99732 0.42087 0.09551
  -1  -2   8 127.017 7.84299   1-0.45084 0.28461 0.86489-0.99739 0.41347 0.04888
  -1  -2   7 2583.93 27.7597   1-0.45091 0.29652 0.86624-0.99496 0.41077-0.00245
  -1  -2   6 33.0406 2.60463   1-0.45146 0.30893 0.86413-0.98907 0.41471-0.06043
  -1  -2   5 4007.71 29.9086   1-0.45268 0.32200 0.85678-0.97794 0.42840-0.12815
  -1  -2   4 29.0007 2.20983   1-0.45467 0.33584 0.84061-0.95800 0.45708-0.21085
  -1  -2   3 1338.15 14.9957   1-0.45703 0.35005 0.80776-0.92136 0.50995-0.31775
  -1  -2   2 166.609 5.70472   1-0.45719 0.36207 0.73868-0.84850 0.60337-0.46521
  -1  -2   1 230.604 6.74914   1-0.44265 0.35937 0.58022-0.68626 0.76039-0.67626
  -1  -2   0 417.742 7.49718   1-0.36484 0.29341 0.21022-0.31248 0.95583-0.92574
  -1  -2  -1 27.4888  2.0602   1-0.16642 0.10684-0.36415 0.26566 0.95413-0.97807
  -1  -2  -2 37.3439 2.28792   1 0.02660-0.07433-0.74770 0.65299 0.71431-0.79228
  -1  -2  -3 1076.72 10.8294   1 0.13582-0.17169-0.90155 0.81062 0.49227-0.62427
  -1  -2  -4  66.549 3.60613   1 0.19575-0.21977-0.96131 0.87416 0.33639-0.52242
  -1  -2  -5 2864.79 20.9246   1 0.23239-0.24456-0.98592 0.90255 0.22446-0.46452
  -1  -2  -6 6.20756  2.7045   1 0.25722-0.25754-0.99561 0.91602 0.13872-0.43281
  -1  -2  -7 3464.07 27.4902   1 0.27543-0.26389-0.99793 0.92212 0.06907-0.41720
  -1  -2  -8 36.2874 3.22252   1 0.28955-0.26617-0.99608 0.92405 0.00982-0.41198
  -1  -2  -9 1832.62 23.3109   1 0.30097-0.26574-0.99157 0.92332-0.04240-0.41379
  -1  -2 -10 106.329 7.22138   1 0.31048-0.26339-0.98514 0.92067-0.08967-0.42055
  -1  -2 -11 186.768 9.75608   1 0.31855-0.25961-0.97722 0.91652-0.13333-0.43092
  -1  -2 -12 6.30142 6.22713   1 0.32549-0.25470-0.96802 0.91110-0.17429-0.44400
  -1  -2 -13 71.3357 5.28957   1 0.33151-0.24887-0.95767 0.90453-0.21318-0.45914
  -1  -2 -14 5.93246 6.52122   1 0.33675-0.24226-0.94625 0.89689-0.25044-0.47591
  -1  -3 -14 8.99221 7.02953   1 0.32121-0.21349-0.96876 0.85776-0.17235-0.54969
  -1  -3 -13  62.108 6.02794   1 0.31372-0.21784-0.97845 0.86367-0.12855-0.53946
  -1  -3 -12 165.891   10.37   1 0.30504-0.22101-0.98658 0.86802-0.08222-0.53176
  -1  -3 -11 124.681 8.91289   1 0.29493-0.22275-0.99288 0.87054-0.03270-0.52724
  -1  -3 -10 754.431 16.8659   1 0.28301-0.22269-0.99696 0.87084 0.02087-0.52678
  -1  -3  -9 131.262 7.50428   1 0.26876-0.22029-0.99816 0.86826 0.07973-0.53161
  -1  -3  -8 2214.96 24.6572   1 0.25137-0.21475-0.99538 0.86170 0.14555-0.54340
  -1  -3  -7 8.41872 3.40628   1 0.22958-0.20481-0.98676 0.84930 0.22075-0.56456
  -1  -3  -6 3789.04 27.6515   1 0.20138-0.18847-0.96896 0.82772 0.30870-0.59848
  -1  -3  -5 12.9538 1.36802   1 0.16347-0.16240-0.93578 0.79077 0.41402-0.64977
  -1  -3  -4 1470.81  15.389   1 0.11038-0.12116-0.87536 0.72656 0.54205-0.72377
  -1  -3  -3 10.4117 1.24474   1 0.03384-0.05648-0.76543 0.61286 0.69512-0.82280
  -1  -3  -2 11.4865 1.18935   1-0.07448 0.03999-0.57120 0.41484 0.85874-0.93240
  -1  -3  -1 611.796 9.48035   1-0.20826 0.16192-0.27078 0.11064 0.97828-0.99790
  -1  -3   0 3.48012 2.83857   1-0.33000 0.27181 0.07734-0.24125 0.98558-0.95118
  -1  -3   1 121.995 5.60759   1-0.40545 0.33541 0.36155-0.52924 0.89748-0.80904
  -1  -3   2 414.706 10.1256   1-0.44038 0.35849 0.54435-0.71581 0.78764-0.64517
  -1  -3   3 295.105 8.91062   1-0.45411 0.36036 0.65214-0.82738 0.69628-0.49978
  -1  -3   4 3537.84  29.922   1-0.45884 0.35325 0.71539-0.89441 0.63006-0.37953
  -1  -3   5 17.4554 2.25229   1-0.46009 0.34264 0.75304-0.93585 0.58489-0.28032
  -1  -3   6 2080.33 25.4306   1-0.46008 0.33079 0.77549-0.96208 0.55548-0.19688
  -1  -3   7 23.6264 2.94414   1-0.45973 0.31858 0.78841-0.97877 0.53762-0.12499
  -1  -3   8 1000.44 20.2013   1-0.45934 0.30634 0.79498-0.98913 0.52827-0.06161
  -1  -3   9 59.3335  5.0943   1-0.45903 0.29418 0.79709-0.99501 0.52529-0.00460
  -1  -3  10 295.704 13.3586   1-0.45879 0.28209 0.79586-0.99757 0.52716 0.04757
  -1  -3  11 66.6256 4.83856   1-0.45861 0.27006 0.79203-0.99751 0.53277 0.09598
  -1  -3  12 22.7874 7.75113   1-0.45844 0.25804 0.78605-0.99531 0.54134 0.14144
  -1  -3  13 113.161 9.49479   1-0.45824 0.24598 0.77823-0.99127 0.55227 0.18455
  -1  -4  12 219.574 13.5352   1-0.46058 0.27342 0.72713-0.99804 0.61617 0.07093
  -1  -4  11 158.775 11.8677   1-0.46096 0.28564 0.72963-0.99675 0.61316 0.01991
  -1  -4  10  182.39 12.4068   1-0.46120 0.29774 0.72918-0.99253 0.61362-0.03458
  -1  -4   9 530.963  16.992   1-0.46128 0.30967 0.72509-0.98465 0.61837-0.09336
  -1  -4   8 8.27585   5.243   1-0.46109 0.32133 0.71631-0.97210 0.62845-0.15748
  -1  -4   7 915.386 19.5155   1-0.46045 0.33254 0.70130-0.95331 0.64519-0.22825
  -1  -4   6 19.0931 2.77015   1-0.45894 0.34288 0.67769-0.92592 0.67023-0.30732
  -1  -4   5 2000.20 26.8276   1-0.45580 0.35159 0.64182-0.88627 0.70550-0.39663
  -1  -4   4 7.22065  4.6609   1-0.44954 0.35719 0.58803-0.82871 0.75288-0.49803
  -1  -4   3 1537.96 21.8054   1-0.43743 0.35692 0.50779-0.74468 0.81315-0.61233
  -1  -4   2 528.661 12.7091   1-0.41467 0.34602 0.38942-0.62253 0.88334-0.73656
  -1  -4   1 146.067  6.7945   1-0.37422 0.31742 0.22105-0.45038 0.95183-0.85907
  -1  -4   0 778.221 13.2109   1-0.30939 0.26444 0.00114-0.22669 0.99435-0.95563
  -1  -4  -1 4.55784 2.61033   1-0.22118 0.18808-0.24666 0.02489 0.98273-0.99804
  -1  -4  -2 531.106 10.1775   1-0.12293 0.10168-0.47813 0.26013 0.90934-0.97869
  -1  -4  -3 86.2241 4.81246   1-0.03153 0.02214-0.66000 0.44579 0.79558-0.91895
  -1  -4  -4 23.9802 1.86655   1 0.04398-0.04153-0.78716 0.57672 0.66995-0.84735
  -1  -4  -5 3268.63 26.6634   1 0.10304-0.08873-0.87089 0.66423 0.55009-0.78153
  -1  -4  -6  48.912 3.62477   1 0.14864-0.12249-0.92461 0.72173 0.44242-0.72789
  -1  -4  -7 1758.88 21.5929   1 0.18417-0.14617-0.95852 0.75942 0.34749-0.68699
  -1  -4  -8-3.24254 3.97129   1 0.21235-0.16249-0.97935 0.78403 0.26374-0.65727
  -1  -4  -9 867.416 17.5756   1 0.23513-0.17342-0.99133 0.79978 0.18919-0.63676
  -1  -4 -10 54.8007 4.44116   1 0.25389-0.18033-0.99711 0.80935 0.12206-0.62365
  -1  -4 -11  480.00 14.8424   1 0.26960-0.18418-0.99839 0.81441 0.06085-0.61648
  -1  -4 -12  167.11 10.0092   1 0.28291-0.18565-0.99625 0.81605 0.00440-0.61406
  -1  -4 -13 60.8534 5.42239   1 0.29431-0.18520-0.99141 0.81499-0.04820-0.61549
  -1  -4 -14 178.345 11.9793   1 0.30416-0.18319-0.98435 0.81170-0.09767-0.62005
  -1  -5 -13 351.487 15.2331   1 0.27411-0.15176-0.99767 0.75960 0.02618-0.68556
  -1  -5 -12 209.341 11.9169   1 0.26012-0.14963-0.99857 0.75672 0.08360-0.68895
  -1  -5 -11 132.595 9.67241   1 0.24387-0.14522-0.99587 0.75024 0.14505-0.69637
  -1  -5 -10 496.842 15.0447   1 0.22482-0.13803-0.98860 0.73920 0.21129-0.70858
  -1  -5  -9  9.2208 5.08042   1 0.20229-0.12735-0.97543 0.72224 0.28320-0.72646
  -1  -5  -8 898.005 17.5679   1 0.17537-0.11227-0.95436 0.69739 0.36171-0.75093
  -1  -5  -7 9.95823 4.44313   1 0.14286-0.09161-0.92257 0.66183 0.44764-0.78283
  -1  -5  -6 1013.05 17.1152   1 0.10329-0.06390-0.87608 0.61155 0.54135-0.82251
  -1  -5  -5 299.982 9.21424   1 0.05504-0.02750-0.80949 0.54119 0.64197-0.86910
  -1  -5  -4 859.577 14.9682   1-0.00327 0.01896-0.71636 0.44428 0.74609-0.91918
  -1  -5  -3 1823.44 20.7339   1-0.07172 0.07556-0.59082 0.31496 0.84610-0.96516
  -1  -5  -2  241.24 8.25466   1-0.14763 0.13962-0.43152 0.15188 0.92958-0.99461
  -1  -5  -1 1344.56 18.2875   1-0.22458 0.20472-0.24673-0.03669 0.98252-0.99352
  -1  -5   0 62.9152 4.33947   1-0.29408 0.26237-0.05523-0.23197 0.99700-0.95397
  -1  -5   1 1230.22 19.3395   1-0.34970 0.30613 0.12143-0.41240 0.97698-0.87992
  -1  -5   2 598.434 14.6274   1-0.38979 0.33437 0.26906-0.56381 0.93529-0.78419
  -1  -5   3 310.727 11.5036   1-0.41661 0.34934 0.38416-0.68269 0.88555-0.68043
  -1  -5   4 1515.01 24.6153   1-0.43374 0.35463 0.47021-0.77253 0.83716-0.57800
  -1  -5   5 10.1183 2.94973   1-0.44442 0.35345 0.53309-0.83919 0.79484-0.48165
  -1  -5   6 830.974 19.7748   1-0.45099 0.34816 0.57842-0.88829 0.76018-0.39296
  -1  -5   7 12.6795 6.12477   1-0.45497 0.34030 0.61067-0.92432 0.73315-0.31190
  -1  -5   8 636.617 19.2829   1-0.45734 0.33082 0.63315-0.95059 0.71303-0.23775
  -1  -5   9 0.97117 6.33121   1-0.45868 0.32031 0.64824-0.96946 0.69891-0.16960
  -1  -5  10  166.75 12.9085   1-0.45935 0.30912 0.65763-0.98262 0.68989-0.10654
  -1  -5  11 228.445 14.5991   1-0.45954 0.29746 0.66249-0.99126 0.68515-0.04777
  -1  -5  12 3.08046 8.90675   1-0.45939 0.28546 0.66370-0.99624 0.68402 0.00740
  -1  -6  11 51.1607 5.76345   1-0.45485 0.30601 0.59239-0.98280 0.74830-0.10661
  -1  -6  10 144.367 9.56492   1-0.45390 0.31691 0.58340-0.97003 0.75568-0.16802
  -1  -6   9  121.56 9.23309   1-0.45219 0.32705 0.56929-0.95215 0.76697-0.23335
  -1  -6   8 14.8579 3.80672   1-0.44941 0.33613 0.54889-0.92796 0.78268-0.30309
  -1  -6   7 398.631 15.7526   1-0.44515 0.34372 0.52058-0.89588 0.80327-0.37770
  -1  -6   6 33.4577 3.69672   1-0.43876 0.34918 0.48232-0.85384 0.82900-0.45747
  -1  -6   5 405.022 14.8559   1-0.42930 0.35157 0.43149-0.79923 0.85974-0.54224
  -1  -6   4 362.972  13.344   1-0.41546 0.34958 0.36500-0.72895 0.89452-0.63105
  -1  -6   3 469.851 14.7203   1-0.39552 0.34149 0.27957-0.63975 0.93099-0.72155
  -1  -6   2 1787.28 26.7155   1-0.36749 0.32531 0.17267-0.52907 0.96480-0.80939
  -1  -6   1 911.927 18.4221   1-0.32960 0.29927 0.04404-0.39666 0.98935-0.88797
  -1  -6   0 2141.88 26.4559   1-0.28119 0.26271-0.10244-0.24640 0.99672-0.94938
  -1  -6  -1 11.5158 4.23178   1-0.22362 0.21700-0.25791-0.08715 0.98026-0.98695
  -1  -6  -2 1648.03 21.9837   1-0.16049 0.16571-0.41031 0.06902 0.93769-0.99841
  -1  -6  -3 443.566 11.8286   1-0.09650 0.11357-0.54839 0.21089 0.87232-0.98707
  -1  -6  -4 917.942 16.9537   1-0.03587 0.06480-0.66525 0.33152 0.79131-0.96010
  -1  -6  -5 603.549 13.8659   1 0.01878 0.02200-0.75903 0.42909 0.70248-0.92530
  -1  -6  -6 123.352 7.45433   1 0.06648-0.01385-0.83148 0.50531 0.61201-0.88886
  -1  -6  -7 542.513 14.1761   1 0.10739-0.04291-0.88593 0.56355 0.52384-0.85471
  -1  -6  -8 25.6241 2.83632   1 0.14221-0.06588-0.92596 0.60735 0.43998-0.82489
  -1  -6  -9  601.47 16.3753   1 0.17185-0.08367-0.95469 0.63986 0.36121-0.80015
  -1  -6 -10 7.89142 5.49574   1 0.19716-0.09712-0.97463 0.66357 0.28755-0.78053
  -1  -6 -11 209.228 11.7265   1 0.21887-0.10699-0.98769 0.68042 0.21870-0.76570
  -1  -6 -12 284.045 13.6768   1 0.23761-0.11388-0.99533 0.69184 0.15416-0.75520
  -1  -6 -13  42.797 4.57723   1 0.25388-0.11829-0.99859 0.69888 0.09344-0.74851
  -1  -7 -12 55.8156 4.93096   1 0.21612-0.07915-0.98833 0.62320 0.21560-0.81232
  -1  -7 -11 79.1181 6.43607   1 0.19545-0.07033-0.97614 0.60722 0.28154-0.82423
  -1  -7 -10  167.61 11.0805   1 0.17181-0.05854-0.95798 0.58528 0.35104-0.83970
  -1  -7  -9 11.8928 4.85521   1 0.14473-0.04331-0.93251 0.55603 0.42419-0.85882
  -1  -7  -8 361.904 12.9142   1 0.11366-0.02410-0.89808 0.51783 0.50084-0.88144
  -1  -7  -7 185.468 9.96081   1 0.07810-0.00038-0.85274 0.46871 0.58037-0.90694
  -1  -7  -6 73.7539 6.03127   1 0.03761 0.02825-0.79432 0.40650 0.66149-0.93402
  -1  -7  -5 764.878  16.956   1-0.00792 0.06193-0.72076 0.32917 0.74190-0.96040
  -1  -7  -4  264.78 10.3555   1-0.05809 0.10025-0.63069 0.23532 0.81815-0.98263
  -1  -7  -3 1739.87 24.9073   1-0.11171 0.14203-0.52426 0.12512 0.88575-0.99619
  -1  -7  -2 509.018 13.9937   1-0.16669 0.18516-0.40399 0.00106 0.93987-0.99628
  -1  -7  -1 2252.53 28.5244   1-0.22025 0.22686-0.27507-0.13163 0.97663-0.97901
  -1  -7   0 189.986 9.30296   1-0.26952 0.26428-0.14469-0.26580 0.99452-0.94286
  -1  -7   1 1425.40 24.8022   1-0.31231 0.29521-0.02025-0.39402 0.99496-0.88928
  -1  -7   2 530.644 16.5164   1-0.34757 0.31862 0.09242-0.51046 0.98178-0.82206
  -1  -7   3 587.194 18.3974   1-0.37539 0.33460 0.19002-0.61184 0.95978-0.74603
  -1  -7   4  111.98 8.00318   1-0.39663 0.34399 0.27171-0.69731 0.93350-0.66572
  -1  -7   5 187.603 12.1018   1-0.41247 0.34797 0.33832-0.76770 0.90642-0.58461
  -1  -7   6 270.795 14.2367   1-0.42408 0.34773 0.39158-0.82474 0.88086-0.50502
  -1  -7   7    0.00 7.70553   1-0.43248 0.34429 0.43344-0.87038 0.85816-0.42829
  -1  -7   8 287.779 15.0375   1-0.43849 0.33844 0.46580-0.90652 0.83894-0.35504
  -1  -7   9 112.625   8.839   1-0.44271 0.33081 0.49028-0.93478 0.82338-0.28544
  -1  -7  10 43.5963 5.15424   1-0.44558 0.32183 0.50826-0.95653 0.81137-0.21940
  -1  -8  10 111.976 8.94576   1-0.43501 0.32450 0.43350-0.94342 0.85770-0.26142
  -1  -8   9 38.9377 5.11283   1-0.43103 0.33236 0.41258-0.91872 0.86933-0.32708
  -1  -8   8 215.388  15.496   1-0.42551 0.33870 0.38524-0.88760 0.88365-0.39543
  -1  -8   7  18.556 8.32273   1-0.41804 0.34308 0.35039-0.84898 0.90050-0.46631
  -1  -8   6 18.5208 7.33912   1-0.40810 0.34499 0.30683-0.80163 0.91945-0.53930
  -1  -8   5 88.3519 7.59407   1-0.39503 0.34377 0.25326-0.74429 0.93967-0.61355
  -1  -8   4 341.107 15.4588   1-0.37808 0.33867 0.18854-0.67578 0.95981-0.68771
  -1  -8   3 147.963 11.8053   1-0.35647 0.32891 0.11186-0.59533 0.97783-0.75977
  -1  -8   2  589.55 18.4471   1-0.32951 0.31381 0.02321-0.50290 0.99108-0.82705
  -1  -8   1 120.547 9.05919   1-0.29681 0.29296-0.07627-0.39964 0.99643-0.88643
  -1  -8   0 1531.03 26.2161   1-0.25849 0.26649-0.18396-0.28817 0.99080-0.93484
  -1  -8  -1 10.1616 4.91266   1-0.21534 0.23519-0.29583-0.17252 0.97184-0.96991
  -1  -8  -2 1504.11 25.6958   1-0.16880 0.20050-0.40701-0.05756 0.93859-0.99069
  -1  -8  -3 138.829 8.97666   1-0.12072 0.16427-0.51267 0.05188 0.89179-0.99792
  -1  -8  -4 623.659 17.0768   1-0.07300 0.12840-0.60896 0.15194 0.83364-0.99380
  -1  -8  -5 61.9042  4.6043   1-0.02723 0.09448-0.69348 0.24025 0.76718-0.98137
  -1  -8  -6 557.049 16.0083   1 0.01549 0.06361-0.76536 0.31590 0.69555-0.96378
  -1  -8  -7 63.8505 4.84063   1 0.05456 0.03640-0.82488 0.37921 0.62151-0.94377
  -1  -8  -8 6.61958 5.42593   1 0.08979 0.01301-0.87307 0.43117 0.54715-0.92344
  -1  -8  -9 177.168 10.2895   1 0.12128-0.00663-0.91125 0.47313 0.47393-0.90425
  -1  -8 -10 168.206 10.9753   1 0.14929-0.02279-0.94082 0.50648 0.40272-0.88707
  -1  -8 -11 39.7707 4.41005   1 0.17415-0.03579-0.96309 0.53253 0.33400-0.87239
  -1  -8 -12  113.28  8.9195   1 0.19619-0.04598-0.97919 0.55241 0.26797-0.86038
  -1  -9 -11 148.488 11.3841   1 0.15525-0.00366-0.94998 0.45778 0.37692-0.91099
  -1  -9 -10  25.183 4.23938   1 0.12978 0.00997-0.92466 0.42867 0.44393-0.92397
  -1  -9  -9 79.9808 5.81254   1 0.10151 0.02638-0.89233 0.39256 0.51239-0.93840
  -1  -9  -8 6.94642 6.46676   1 0.07029 0.04575-0.85204 0.34850 0.58168-0.95365
  -1  -9  -7  99.527 8.11166   1 0.03605 0.06814-0.80289 0.29557 0.65082-0.96876
  -1  -9  -6 69.6293  4.9836   1-0.00113 0.09347-0.74412 0.23302 0.71844-0.98235
  -1  -9  -5 404.993 15.5743   1-0.04091 0.12140-0.67539 0.16051 0.78277-0.99265
  -1  -9  -4 44.6546 3.94486   1-0.08268 0.15131-0.59694 0.07828 0.84172-0.99757
  -1  -9  -3 565.867 17.5229   1-0.12550 0.18228-0.50987-0.01256 0.89310-0.99492
  -1  -9  -2-4.86198 5.94649   1-0.16817 0.21310-0.41623-0.10998 0.93495-0.98274
  -1  -9  -1 748.987 19.8934   1-0.20936 0.24244-0.31891-0.21109 0.96596-0.95971
  -1  -9   0-10.7278 5.95494   1-0.24780 0.26903-0.22129-0.31249 0.98575-0.92548
  -1  -9   1 493.626 17.6881   1-0.28250 0.29188-0.12676-0.41079 0.99501-0.88070
  -1  -9   2 50.7721 4.47504   1-0.31284 0.31037-0.03822-0.50311 0.99525-0.82691
  -1  -9   3 253.996 14.5592   1-0.33865 0.32433 0.04228-0.58739 0.98856-0.76619
  -1  -9   4 19.2517 9.00417   1-0.36008 0.33391 0.11360-0.66249 0.97712-0.70072
  -1  -9   5 53.8416  6.3017   1-0.37753 0.33950 0.17539-0.72806 0.96295-0.63252
  -1  -9   6 0.62718 7.55221   1-0.39151 0.34163 0.22791-0.78436 0.94771-0.56324
  -1  -9   7 148.891 10.7899   1-0.40255 0.34082 0.27181-0.83204 0.93263-0.49413
  -1  -9   8  18.552 9.41692   1-0.41116 0.33758 0.30789-0.87189 0.91860-0.42607
  -1 -10   7  0.7096 9.70356   1-0.38646 0.33797 0.19760-0.81947 0.95648-0.51367
  -1 -10   6 34.0447 5.39755   1-0.37469 0.33805 0.15432-0.77241 0.96785-0.57907
  -1 -10   5 19.1329 8.31291   1-0.36022 0.33544 0.10364-0.71795 0.97867-0.64392
  -1 -10   4 59.2344 6.36559   1-0.34268 0.32975 0.04526-0.65579 0.98784-0.70712
  -1 -10   3  16.727 4.63923   1-0.32174 0.32066-0.02079-0.58597 0.99403-0.76735
  -1 -10   2 406.684 18.7009   1-0.29717 0.30794-0.09402-0.50896 0.99573-0.82308
  -1 -10   1 59.0557 5.02799   1-0.26894 0.29156-0.17340-0.42580 0.99135-0.87272
  -1 -10   0 332.816 15.7909   1-0.23724 0.27171-0.25729-0.33812 0.97945-0.91486
  -1 -10  -1 9.24658 6.77615   1-0.20255 0.24887-0.34357-0.24807 0.95899-0.94844
  -1 -10  -2 628.428 19.2494   1-0.16558 0.22375-0.42977-0.15809 0.92948-0.97296
  -1 -10  -3 22.2152 8.59798   1-0.12724 0.19727-0.51341-0.07067 0.89111-0.98861
  -1 -10  -4 429.891 17.3367   1-0.08850 0.17037-0.59231 0.01201 0.84468-0.99622
  -1 -10  -5 19.9863 3.55255   1-0.05027 0.14399-0.66476 0.08824 0.79149-0.99706
  -1 -10  -6 118.963 8.15535   1-0.01331 0.11888-0.72967 0.15693 0.73309-0.99269
  -1 -10  -7-4.10654 6.73209   1 0.02180 0.09562-0.78655 0.21758 0.67103-0.98466
  -1 -10  -8 20.8209 4.23788   1 0.05470 0.07458-0.83537 0.27019 0.60675-0.97441
  -1 -10  -9-1.06433 6.97922   1 0.08519 0.05594-0.87648 0.31507 0.54145-0.96314
  -1 -11  -8  3.4973 7.68874   1 0.04251 0.10000-0.82299 0.19616 0.62422-0.98757
  -1 -11  -7-9.27345 7.68913   1 0.01113 0.11953-0.77536 0.14475 0.68416-0.99348
  -1 -11  -6-4.04982 7.20283   1-0.02192 0.14073-0.72100 0.08661 0.74152-0.99680
  -1 -11  -5 251.485 14.8188   1-0.05627 0.16323-0.66013 0.02196 0.79514-0.99640
  -1 -11  -4 5.17931 7.39216   1-0.09141 0.18652-0.59334-0.04861 0.84387-0.99109
  -1 -11  -3 370.354 17.2945   1-0.12673 0.20999-0.52163-0.12409 0.88660-0.97979
  -1 -11  -2-2.87375 7.98467   1-0.16153 0.23294-0.44641-0.20310 0.92246-0.96163
  -1 -11  -1 172.605 12.6928   1-0.19507 0.25463-0.36936-0.28392 0.95094-0.93607
  -1 -11   0 7.80163 7.51955   1-0.22670 0.27441-0.29236-0.36471 0.97193-0.90303
  -1 -11   1 359.924 17.0806   1-0.25588 0.29173-0.21724-0.44361 0.98581-0.86288
  -1 -11   2 13.3097 9.26914   1-0.28222 0.30623-0.14563-0.51899 0.99333-0.81636
  -1 -11   3 140.208 10.9664   1-0.30555 0.31770-0.07884-0.58956 0.99551-0.76451
  -1 -11   4 13.3693 9.96488   1-0.32584 0.32614-0.01779-0.65439 0.99351-0.70848
  -1 -11   5 20.3708 10.0377   1-0.34320 0.33165 0.03703-0.71299 0.98850-0.64944
  -1 -12   3 47.4922 6.26297   1-0.28989 0.31528-0.13299-0.59705 0.99378-0.75848
  -1 -12   2 272.177  16.871   1-0.26776 0.30500-0.19406-0.53221 0.98855-0.80727
  -1 -12   1-2.80761 10.7828   1-0.24311 0.29220-0.25899-0.46350 0.97860-0.85136
  -1 -12   0 324.367 17.7268   1-0.21609 0.27704-0.32672-0.39199 0.96319-0.88998
  -1 -12  -1-1.96463 8.85901   1-0.18702 0.25982-0.39598-0.31894 0.94175-0.92257
  -1 -12  -2 421.964 18.5497   1-0.15632 0.24096-0.46536-0.24579 0.91402-0.94887
  -1 -12  -3 18.1043 9.59034   1-0.12447 0.22097-0.53340-0.17397 0.88002-0.96890
  -1 -12  -4 281.963 17.2838   1-0.09205 0.20040-0.59877-0.10482 0.84010-0.98301
  -1 -12  -5 9.81669 10.6937   1-0.05960 0.17980-0.66032-0.03949 0.79486-0.99181
  -1 -12  -6 18.9854 10.1209   1-0.02763 0.15968-0.71716 0.02113 0.74510-0.99608
   0 -12  -4 102.634 7.83314   1-0.03520 0.24144-0.62630-0.09832 0.82135-0.98574
   0 -12  -3 38.5597 5.46624   1-0.06641 0.26080-0.56526-0.16313 0.86240-0.97276
   0 -12  -2 91.5209 7.74748   1-0.09725 0.27979-0.50141-0.23076 0.89816-0.95448
   0 -12  -1 2.01765 8.79472   1-0.12723 0.29793-0.43586-0.30009 0.92824-0.93053
   0 -12   0  26.028 9.68663   1-0.15589 0.31474-0.36986-0.36986 0.95251-0.90077
   0 -12   1  72.791 6.11988   1-0.18283 0.32982-0.30469-0.43882 0.97108-0.86531
   0 -12   2 88.7405 6.94361   1-0.20772 0.34286-0.24152-0.50577 0.98434-0.82453
   0 -11   5 -4.6045 10.9609   1-0.28492 0.37127-0.01459-0.68239 0.99687-0.67929
   0 -11   4  450.48 22.3222   1-0.26645 0.36465-0.07027-0.62293 0.99874-0.73519
   0 -11   3 205.761 15.4062   1-0.24524 0.35529-0.13138-0.55804 0.99716-0.78764
   0 -11   2 83.9289 7.67306   1-0.22124 0.34314-0.19726-0.48838 0.99111-0.83562
   0 -11   1 140.935 11.0679   1-0.19457 0.32832-0.26691-0.41495 0.97965-0.87819
   0 -11   0 4.26291 8.71937   1-0.16547 0.31108-0.33904-0.33904 0.96200-0.91458
   0 -11  -1 86.9452 5.55569   1-0.13434 0.29180-0.41213-0.26217 0.93767-0.94428
   0 -11  -2 18.3772 8.73269   1-0.10171 0.27102-0.48456-0.18597 0.90651-0.96714
   0 -11  -3 209.936 13.9333   1-0.06817 0.24933-0.55475-0.11200 0.86874-0.98340
   0 -11  -4 231.136 15.3087   1-0.03435 0.22737-0.62130-0.04167 0.82492-0.99362
   0 -11  -5 110.871 9.07182   1-0.00085 0.20572-0.68309 0.02390 0.77589-0.99862
   0 -11  -6 465.679 19.6847   1 0.03181 0.18490-0.73934 0.08393 0.72260-0.99936
   0 -11  -7 18.0736 7.66799   1 0.06323 0.16533-0.78959 0.13796 0.66608-0.99687
   0 -10  -9 333.899 16.0132   1 0.13328 0.10575-0.88235 0.29992 0.52777-0.97093
   0 -10  -8-4.88074 7.68849   1 0.10425 0.12293-0.84419 0.25799 0.59135-0.98048
   0 -10  -7 477.922 19.3056   1 0.07304 0.14229-0.79907 0.20908 0.65400-0.98911
   0 -10  -6 61.7657 5.64422   1 0.03982 0.16366-0.74667 0.15291 0.71473-0.99581
   0 -10  -5 523.748 18.7791   1 0.00487 0.18675-0.68700 0.08946 0.77233-0.99937
   0 -10  -4  44.378 4.48284   1-0.03133 0.21110-0.62041 0.01908 0.82548-0.99849
   0 -10  -3 149.596 11.5074   1-0.06817 0.23609-0.54771-0.05739 0.87285-0.99183
   0 -10  -2 5.22583 7.42732   1-0.10490 0.26097-0.47023-0.13865 0.91327-0.97822
   0 -10  -1 11.2695 3.72634   1-0.14070 0.28492-0.38972-0.22294 0.94590-0.95681
   0 -10   0 18.3069 7.18362   1-0.17476 0.30713-0.30822-0.30822 0.97036-0.92725
   0 -10   1 116.379 8.59052   1-0.20640 0.32692-0.22787-0.39235 0.98684-0.88969
   0 -10   2 13.7016  7.2717   1-0.23510 0.34377-0.15065-0.47335 0.99600-0.84482
   0 -10   3 537.796 21.2677   1-0.26057 0.35738-0.07820-0.54958 0.99892-0.79371
   0 -10   4 78.8625 6.36738   1-0.28272 0.36768-0.01172-0.61984 0.99688-0.73763
   0 -10   5 664.808 24.5114   1-0.30164 0.37476 0.04809-0.68343 0.99122-0.67795
   0 -10   6 26.7899 5.49101   1-0.31756 0.37883 0.10093-0.74005 0.98320-0.61590
   0 -10   7 261.049  16.632   1-0.33077 0.38018 0.14684-0.78974 0.97391-0.55257
   0  -9   9  13.192  9.1849   1-0.36544 0.37791 0.29098-0.87979 0.93040-0.40531
   0  -9   8 349.372 18.6441   1-0.35744 0.38176 0.25819-0.84322 0.94236-0.47130
   0  -9   7-10.4552 8.05629   1-0.34727 0.38345 0.21844-0.79970 0.95524-0.53822
   0  -9   6 551.968 20.8621   1-0.33453 0.38255 0.17106-0.74853 0.96836-0.60536
   0  -9   5  80.346 7.37834   1-0.31876 0.37864 0.11549-0.68918 0.98071-0.67175
   0  -9   4  699.81 23.1364   1-0.29955 0.37128 0.05144-0.62135 0.99099-0.73606
   0  -9   3 2.29214 8.26442   1-0.27652 0.36010-0.02095-0.54519 0.99760-0.79670
   0  -9   2 268.601 13.7366   1-0.24947 0.34490-0.10095-0.46141 0.99873-0.85186
   0  -9   1 15.3593 5.96615   1-0.21844 0.32572-0.18714-0.37143 0.99258-0.89974
   0  -9   0 36.2206  4.1038   1-0.18377 0.30290-0.27740-0.27740 0.97762-0.93882
   0  -9  -1 8.27728 6.75838   1-0.14614 0.27712-0.36905-0.18196 0.95291-0.96814
   0  -9  -2 54.0556 4.52515   1-0.10649 0.24933-0.45922-0.08802 0.91826-0.98752
   0  -9  -3 17.4071 5.97268   1-0.06593 0.22062-0.54518 0.00172 0.87427-0.99756
   0  -9  -4 540.027 17.2603   1-0.02556 0.19209-0.62470 0.08502 0.82225-0.99957
   0  -9  -5 15.6831 6.45776   1 0.01368 0.16470-0.69626 0.16036 0.76390-0.99526
   0  -9  -6 538.642 17.6879   1 0.05105 0.13919-0.75910 0.22698 0.70106-0.98645
   0  -9  -7  13.114 3.66028   1 0.08606 0.11603-0.81307 0.28472 0.63544-0.97486
   0  -9  -8 438.059 17.5394   1 0.11846 0.09548-0.85848 0.33391 0.56849-0.96194
   0  -9  -9  37.105 4.31454   1 0.14816 0.07763-0.89595 0.37516 0.50136-0.94884
   0  -9 -10 275.864 14.8542   1 0.17521 0.06243-0.92622 0.40922 0.43486-0.93637
   0  -8 -11  195.17  12.546   1 0.21708 0.01918-0.96150 0.50992 0.33052-0.89037
   0  -8 -10 1.94442 6.90884   1 0.19303 0.03138-0.94026 0.48490 0.39747-0.90329
   0  -8  -9 833.925 21.8811   1 0.16614 0.04642-0.91232 0.45318 0.46650-0.91829
   0  -8  -8 8.66072 5.93749   1 0.13615 0.06456-0.87661 0.41369 0.53717-0.93493
   0  -8  -7 959.744 22.0952   1 0.10286 0.08599-0.83200 0.36530 0.60870-0.95243
   0  -8  -6 25.3531 3.17609   1 0.06622 0.11078-0.77742 0.30694 0.67990-0.96960
   0  -8  -5 372.179 13.7416   1 0.02637 0.13878-0.71204 0.23778 0.74907-0.98474
   0  -8  -4 110.928  6.9189   1-0.01624 0.16954-0.63557 0.15753 0.81402-0.99566
   0  -8  -3 735.475 18.4931   1-0.06077 0.20222-0.54857 0.06675 0.87222-0.99982
   0  -8  -2 260.299  11.359   1-0.10600 0.23559-0.45270-0.03289 0.92112-0.99469
   0  -8  -1 163.871  10.173   1-0.15043 0.26818-0.35079-0.13858 0.95868-0.97821
   0  -8   0  256.72 11.7954   1-0.19251 0.29840-0.24658-0.24658 0.98381-0.94932
   0  -8   1 782.977  20.307   1-0.23088 0.32492-0.14411-0.35282 0.99673-0.90821
   0  -8   2 211.928 12.2811   1-0.26462 0.34681-0.04710-0.45361 0.99884-0.85628
   0  -8   3 811.032 22.3709   1-0.29333 0.36367 0.04164-0.54613 0.99238-0.79580
   0  -8   4 13.2532 3.86041   1-0.31708 0.37558 0.12042-0.62869 0.97996-0.72934
   0  -8   5 560.328 19.7318   1-0.33630 0.38294 0.18863-0.70068 0.96401-0.65936
   0  -8   6    5.73 8.49895   1-0.35156 0.38635 0.24647-0.76229 0.94660-0.58791
   0  -8   7  691.37 22.9839   1-0.36350 0.38644 0.29462-0.81423 0.92926-0.51654
   0  -8   8 3.04054 7.71601   1-0.37272 0.38380 0.33406-0.85745 0.91306-0.44631
   0  -8   9 382.505 18.1058   1-0.37973 0.37897 0.36580-0.89297 0.89866-0.37788
   0  -8  10 11.9866 7.99106   1-0.38498 0.37237 0.39083-0.92177 0.88642-0.31161
   0  -7  11 9.87266 9.19094   1-0.39978 0.36207 0.48277-0.95585 0.83450-0.20997
   0  -7  10 146.641 10.7663   1-0.39693 0.37108 0.46607-0.93537 0.84486-0.27436
   0  -7   9 6.97559 7.66788   1-0.39280 0.37880 0.44344-0.90896 0.85827-0.34180
   0  -7   8  530.36 19.8423   1-0.38703 0.38488 0.41378-0.87552 0.87475-0.41232
   0  -7   7 8.44705 6.29114   1-0.37912 0.38882 0.37577-0.83374 0.89416-0.48575
   0  -7   6  788.70 21.8587   1-0.36843 0.38999 0.32795-0.78213 0.91596-0.56159
   0  -7   5 121.134 7.99549   1-0.35417 0.38758 0.26876-0.71917 0.93915-0.63881
   0  -7   4 706.862 19.5458   1-0.33543 0.38068 0.19683-0.64346 0.96199-0.71569
   0  -7   3 410.718 14.9961   1-0.31125 0.36836 0.11132-0.55416 0.98192-0.78964
   0  -7   2 788.135 19.3399   1-0.28087 0.34983 0.01247-0.45154 0.99555-0.85730
   0  -7   1 538.226 15.7001   1-0.24397 0.32478-0.09782-0.33747 0.99906-0.91485
   0  -7   0 78.6306 5.89964   1-0.20098 0.29364-0.21575-0.21575 0.98896-0.95878
   0  -7  -1 631.083 16.1942   1-0.15319 0.25770-0.33595-0.09178 0.96306-0.98691
   0  -7  -2 503.151 13.9127   1-0.10264 0.21900-0.45243 0.02848 0.92120-0.99909
   0  -7  -3 418.286  12.987   1-0.05162 0.17984-0.55992 0.13975 0.86533-0.99725
   0  -7  -4 652.836 16.3393   1-0.00224 0.14231-0.65486 0.23847 0.79883-0.98477
   0  -7  -5 241.692 10.6241   1 0.04398 0.10793-0.73565 0.32304 0.72551-0.96549
   0  -7  -6 647.571 16.4472   1 0.08618 0.07758-0.80234 0.39351 0.64885-0.94286
   0  -7  -7 80.5547 5.52533   1 0.12407 0.05155-0.85603 0.45098 0.57155-0.91959
   0  -7  -8 627.404 17.1688   1 0.15771 0.02976-0.89832 0.49704 0.49544-0.89752
   0  -7  -9   1.668   5.838   1 0.18742 0.01190-0.93090 0.53341 0.42163-0.87774
   0  -7 -10 381.168 15.1673   1 0.21359-0.00242-0.95536 0.56164 0.35069-0.86082
   0  -7 -11  15.549 6.97407   1 0.23665-0.01363-0.97305 0.58311 0.28282-0.84699
   0  -7 -12 117.633 9.09593   1 0.25699-0.02212-0.98511 0.59895 0.21801-0.83621
   0  -6 -12 20.4008  6.8767   1 0.27696-0.05533-0.99157 0.66706 0.16182-0.78433
   0  -6 -11 219.187 12.3704   1 0.25827-0.04848-0.98357 0.65528 0.22569-0.79417
   0  -6 -10 295.736 13.2375   1 0.23680-0.03886-0.97032 0.63825 0.29333-0.80778
   0  -6  -9  759.15 18.9594   1 0.21205-0.02597-0.95058 0.61473 0.36507-0.82549
   0  -6  -8 99.5439 7.82975   1 0.18342-0.00919-0.92274 0.58311 0.44106-0.84744
   0  -6  -7 892.001 18.6444   1 0.15027 0.01211-0.88478 0.54137 0.52114-0.87349
   0  -6  -6 412.476 12.2838   1 0.11192 0.03861-0.83425 0.48706 0.60457-0.90289
   0  -6  -5  782.93  16.125   1 0.06788 0.07080-0.76846 0.41749 0.68967-0.93396
   0  -6  -4  321.41 10.3132   1 0.01805 0.10878-0.68490 0.33015 0.77342-0.96368
   0  -6  -3 814.791 16.0338   1-0.03689 0.15186-0.58217 0.22364 0.85122-0.98745
   0  -6  -2 590.044 13.8319   1-0.09515 0.19827-0.46116 0.09885 0.91727-0.99947
   0  -6  -1 54.4328 4.55985   1-0.15378 0.24506-0.32619-0.03990 0.96580-0.99396
   0  -6   0 1072.17 18.7616   1-0.20920 0.28862-0.18493-0.18493 0.99309-0.96723
   0  -6   1 408.412 12.6787   1-0.25815 0.32572-0.04670-0.32694 0.99910-0.91920
   0  -6   2 337.287 12.0054   1-0.29873 0.35445 0.08023-0.45765 0.98746-0.85353
   0  -6   3 1186.74 22.6704   1-0.33059 0.37446 0.19065-0.57185 0.96392-0.77595
   0  -6   4 229.982 11.5461   1-0.35458 0.38660 0.28275-0.66773 0.93429-0.69230
   0  -6   5 668.163 18.5712   1-0.37212 0.39229 0.35724-0.74601 0.90322-0.60720
   0  -6   6 193.749 11.5232   1-0.38470 0.39302 0.41618-0.80872 0.87376-0.52370
   0  -6   7 818.667 21.9191   1-0.39360 0.39006 0.46201-0.85832 0.84762-0.44353
   0  -6   8  199.10 12.3958   1-0.39982 0.38443 0.49707-0.89717 0.82557-0.36744
   0  -6   9 551.794 19.7669   1-0.40410 0.37687 0.52340-0.92727 0.80776-0.29561
   0  -6  10 117.876 9.57434   1-0.40697 0.36788 0.54261-0.95026 0.79405-0.22787
   0  -6  11 119.361 9.79344   1-0.40880 0.35785 0.55601-0.96744 0.78413-0.16391
   0  -5  12 44.1212 5.07337   1-0.41563 0.33960 0.63368-0.98725 0.72024-0.05030
   0  -5  11 59.8215 5.21201   1-0.41533 0.35115 0.62871-0.97850 0.72469-0.10878
   0  -5  10 394.443 16.5891   1-0.41448 0.36215 0.61937-0.96538 0.73294-0.17107
   0  -5   9 199.311 12.0256   1-0.41289 0.37242 0.60463-0.94687 0.74561-0.23777
   0  -5   8 336.183 14.3765   1-0.41025 0.38162 0.58310-0.92155 0.76335-0.30954
   0  -5   7 60.6137 5.14299   1-0.40604 0.38927 0.55286-0.88754 0.78679-0.38701
   0  -5   6 1056.30 22.3157   1-0.39951 0.39459 0.51137-0.84227 0.81635-0.47061
   0  -5   5 486.438 14.7049   1-0.38948 0.39641 0.45532-0.78244 0.85193-0.56022
   0  -5   4 1581.59 25.1377   1-0.37426 0.39304 0.38070-0.70404 0.89232-0.65464
   0  -5   3 1151.64   20.60   1-0.35159 0.38222 0.28330-0.60286 0.93434-0.75069
   0  -5   2 210.703 9.03714   1-0.31889 0.36138 0.16014-0.47592 0.97190-0.84228
   0  -5   1 1120.65 18.2302   1-0.27412 0.32845 0.01196-0.32396 0.99589-0.92030
   0  -5   0 3.46761 3.05369   1-0.21716 0.28334-0.15411-0.15411 0.99623-0.97467
   0  -5  -1 1114.08 16.8469   1-0.15103 0.22906-0.32446 0.02002 0.96628-0.99875
   0  -5  -2 31.6421 2.26567   1-0.08133 0.17122-0.48342 0.18276 0.90679-0.99330
   0  -5  -3 991.742  16.116   1-0.01398 0.11572-0.61949 0.32261 0.82543-0.96597
   0  -5  -4 1121.06 17.4221   1 0.04693 0.06665-0.72832 0.43522 0.73238-0.92695
   0  -5  -5 620.639 13.4601   1 0.09971 0.02573-0.81131 0.52199 0.63627-0.88487
   0  -5  -6 1365.14 20.2072   1 0.14438-0.00709-0.87262 0.58707 0.54258-0.84521
   0  -5  -7    0.00 4.51717   1 0.18186-0.03272-0.91687 0.63511 0.45404-0.81070
   0  -5  -8 337.034 11.5018   1 0.21330-0.05230-0.94812 0.67013 0.37160-0.78230
   0  -5  -9 154.835 9.53373   1 0.23979-0.06695-0.96951 0.69530 0.29524-0.75997
   0  -5 -10 575.956 16.1211   1 0.26228-0.07758-0.98340 0.71297 0.22446-0.74322
   0  -5 -11 119.245 9.25239   1 0.28150-0.08495-0.99149 0.72484 0.15864-0.73143
   0  -5 -12 133.707 8.64941   1 0.29806-0.08966-0.99501 0.73214 0.09711-0.72393
   0  -5 -13 138.002 9.24462   1 0.31241-0.09216-0.99485 0.73576 0.03927-0.72013
   0  -4 -13 3.95024 7.77605   1 0.33170-0.12469-0.98992 0.79247-0.02974-0.65543
   0  -4 -12 397.549 15.5466   1 0.31967-0.12451-0.99386 0.79264 0.02413-0.65527
   0  -4 -11 55.6128  4.1126   1 0.30570-0.12239-0.99490 0.78990 0.08168-0.65878
   0  -4 -10 572.916 16.2019   1 0.28934-0.11788-0.99231 0.78352 0.14367-0.66674
   0  -4  -9 285.996 11.0241   1 0.27000-0.11039-0.98503 0.77246 0.21106-0.68010
   0  -4  -8 182.489 8.75677   1 0.24684-0.09908-0.97149 0.75515 0.28497-0.69998
   0  -4  -7 879.326 16.1016   1 0.21873-0.08282-0.94934 0.72922 0.36667-0.72764
   0  -4  -6 5.46614 3.48475   1 0.18414-0.06009-0.91506 0.69116 0.45736-0.76431
   0  -4  -5 1156.43 16.5971   1 0.14113-0.02892-0.86345 0.63577 0.55772-0.81063
   0  -4  -4 754.908 13.0579   1 0.08743 0.01292-0.78724 0.55578 0.66668-0.86556
   0  -4  -3 289.525 8.02535   1 0.02124 0.06726-0.67754 0.44230 0.77932-0.92417
   0  -4  -2 1001.77  14.029   1-0.05710 0.13375-0.52689 0.28787 0.88414-0.97496
   0  -4  -1 88.6173 4.61419   1-0.14257 0.20737-0.33643 0.09363 0.96291-0.99969
   0  -4   0  348.70 8.90255   1-0.22487 0.27782-0.12329-0.12329 0.99838-0.98113
   0  -4   1 41.3286  3.3484   1-0.29311 0.33420 0.08336-0.33371 0.98730-0.91602
   0  -4   2 997.192 16.4767   1-0.34226 0.37151 0.25890-0.51303 0.94334-0.81803
   0  -4   3 747.808 15.3953   1-0.37413 0.39152 0.39438-0.65230 0.88577-0.70643
   0  -4   4 306.962 10.6916   1-0.39348 0.39903 0.49325-0.75495 0.82871-0.59534
   0  -4   5 1301.63 21.5871   1-0.40484 0.39853 0.56345-0.82893 0.77912-0.49172
   0  -4   6-4.89323 4.74107   1-0.41138 0.39323 0.61267-0.88192 0.73910-0.39766
   0  -4   7  671.84 16.9561   1-0.41510 0.38509 0.64681-0.91984 0.70841-0.31295
   0  -4   8 387.004 13.7916   1-0.41715 0.37529 0.67011-0.94692 0.68596-0.23646
   0  -4   9 318.503 13.4587   1-0.41823 0.36451 0.68543-0.96602 0.67046-0.16693
   0  -4  10 623.552   19.50   1-0.41870 0.35313 0.69477-0.97914 0.66073-0.10317
   0  -4  11 74.0168 6.46415   1-0.41877 0.34136 0.69947-0.98762 0.65576-0.04416
   0  -4  12 211.369 13.3267   1-0.41858 0.32931 0.70049-0.99241 0.65472 0.01091
   0  -4  13-4.90786 8.32168   1-0.41816 0.31704 0.69847-0.99418 0.65692 0.06273
   0  -3  13 352.888 16.6978   1-0.41783 0.30348 0.75821-0.99227 0.58811 0.12724
   0  -3  12   42.42 4.85269   1-0.41822 0.31571 0.76353-0.99382 0.58127 0.08004
   0  -3  11 468.846 16.7158   1-0.41854 0.32789 0.76651-0.99302 0.57738 0.02990
   0  -3  10 215.831 12.3358   1-0.41881 0.34001 0.76666-0.98938 0.57714-0.02389
   0  -3   9 187.102 10.4155   1-0.41902 0.35207 0.76324-0.98218 0.58150-0.08228
   0  -3   8 412.711 13.4074   1-0.41910 0.36400 0.75515-0.97032 0.59170-0.14651
   0  -3   7 335.802 11.2728   1-0.41888 0.37563 0.74067-0.95205 0.60941-0.21825
   0  -3   6 1271.35 20.2148   1-0.41796 0.38657 0.71704-0.92465 0.63681-0.29968
   0  -3   5  161.36 7.71218   1-0.41549 0.39595 0.67977-0.88360 0.67663-0.39354
   0  -3   4 830.788 15.1306   1-0.40966 0.40197 0.62143-0.82148 0.73185-0.50279
   0  -3   3 2836.50 26.3909   1-0.39673 0.40089 0.52999-0.72626 0.80414-0.62911
   0  -3   2 3.51438  3.3906   1-0.36963 0.38564 0.38803-0.58052 0.88925-0.76825
   0  -3   1 1179.58 14.6573   1-0.31753 0.34539 0.17860-0.36731 0.96770-0.90074
   0  -3   0 1.46796 2.89156   1-0.23233 0.27205-0.09247-0.09247 0.99956-0.98662
   0  -3  -1 1032.58 11.9796   1-0.12296 0.17452-0.37445 0.19329 0.95104-0.99214
   0  -3  -2 3.76594 2.59071   1-0.01442 0.07783-0.60471 0.42734 0.83553-0.93066
   0  -3  -3 2781.18 21.1151   1 0.07510 0.00017-0.76207 0.58847 0.69583-0.84499
   0  -3  -4 502.865 9.58368   1 0.14276-0.05565-0.86049 0.69067 0.56204-0.76523
   0  -3  -5 380.846 9.10838   1 0.19295-0.09399-0.92021 0.75418 0.44447-0.70170
   0  -3  -6 1389.90 17.6589   1 0.23069-0.11987-0.95603 0.79378 0.34346-0.65471
   0  -3  -7 164.169 7.05006   1 0.25978-0.13711-0.97703 0.81856 0.25634-0.62162
   0  -3  -8 649.584 14.2117   1 0.28281-0.14829-0.98854 0.83384 0.18018-0.59950
   0  -3  -9 95.7972 7.06854   1 0.30148-0.15511-0.99368 0.84276 0.11252-0.58587
   0  -3 -10 172.999 9.37572   1 0.31694-0.15871-0.99435 0.84721 0.05146-0.57884
   0  -3 -11 365.299 13.7301   1 0.32994-0.15986-0.99171 0.84835-0.00444-0.57697
   0  -3 -12 33.7543 3.98143   1 0.34102-0.15909-0.98650 0.84691-0.05626-0.57919
   0  -3 -13  551.17 18.5842   1 0.35054-0.15676-0.97919 0.84339-0.10481-0.58466
   0  -2 -14 273.453 14.7023   1 0.37425-0.18186-0.95042 0.88004-0.22474-0.52308
   0  -2 -13 6.92815 7.95984   1 0.36819-0.18765-0.96155 0.88739-0.18463-0.50916
   0  -2 -12 568.266  17.177   1 0.36120-0.19252-0.97142 0.89348-0.14258-0.49718
   0  -2 -11 35.9678 3.56111   1 0.35311-0.19627-0.97989 0.89818-0.09807-0.48765
   0  -2 -10  441.03 13.1715   1 0.34367-0.19868-0.98676 0.90127-0.05044-0.48125
   0  -2  -9 66.6827 4.85941   1 0.33251-0.19938-0.99167 0.90240 0.00127-0.47893
   0  -2  -8 2.97203 4.06962   1 0.31909-0.19781-0.99401 0.90096 0.05843-0.48206
   0  -2  -7 1045.19 15.7454   1 0.30253-0.19310-0.99274 0.89591 0.12302-0.49262
   0  -2  -6 160.184 6.22697   1 0.28142-0.18384-0.98595 0.88534 0.19804-0.51361
   0  -2  -5 92.1212 4.26852   1 0.25332-0.16759-0.96996 0.86557 0.28806-0.54959
   0  -2  -4 1390.29 14.0374   1 0.21386-0.13998-0.93718 0.82900 0.40000-0.60751
   0  -2  -3 35.8349 2.35674   1 0.15496-0.09293-0.87111 0.75916 0.54325-0.69672
   0  -2  -2 3256.17 18.4224   1 0.06270-0.01253-0.73581 0.62008 0.72373-0.82317
   0  -2  -1 89.9598 3.32505   1-0.07689 0.11521-0.46980 0.35029 0.91292-0.95833
   0  -2   0 3284.06 18.0727   1-0.23956 0.26603-0.06164-0.06164 0.99978-0.99115
   0  -2   1 137.254 4.86039   1-0.35216 0.36678 0.32523-0.45230 0.91841-0.85575
   0  -2   2 3224.22 22.8606   1-0.39924 0.40202 0.56556-0.69641 0.77823-0.66154
   0  -2   3 27.8806 2.15081   1-0.41377 0.40469 0.69285-0.82747 0.66353-0.49281
   0  -2   4  950.09 13.7728   1-0.41699 0.39606 0.76033-0.89874 0.58558-0.36083
   0  -2   5 235.197 7.68401   1-0.41684 0.38406 0.79739-0.93957 0.53573-0.25695
   0  -2   6 6.82442 3.81632   1-0.41594 0.37130 0.81801-0.96398 0.50525-0.17243
   0  -2   7 1087.88 18.0763   1-0.41509 0.35861 0.82902-0.97876 0.48806-0.10122
   0  -2   8 84.5292 5.71789   1-0.41451 0.34617 0.83394-0.98746 0.48019-0.03931
   0  -2   9 28.3315 2.90888   1-0.41419 0.33400 0.83469-0.99199 0.47901 0.01589
   0  -2  10 650.886 17.2264   1-0.41407 0.32204 0.83241-0.99349 0.48279 0.06615
   0  -2  11 11.4396 6.92311   1-0.41410 0.31021 0.82778-0.99263 0.49029 0.11268
   0  -2  12 645.861 19.5488   1-0.41418 0.29844 0.82120-0.98984 0.50068 0.15632
   0  -2  13 13.0902 8.32848   1-0.41427 0.28668 0.81296-0.98538 0.51334 0.19769
   0  -1  14 43.7741 5.29046   1-0.40832 0.25564 0.85001-0.96457 0.45431 0.30644
   0  -1  13 629.967 19.5722   1-0.40736 0.26653 0.86150-0.97227 0.43383 0.27290
   0  -1  12 4.84084 5.98569   1-0.40628 0.27730 0.87190-0.97889 0.41433 0.23837
   0  -1  11 460.218 15.0503   1-0.40513 0.28800 0.88117-0.98439 0.39608 0.20258
   0  -1  10 6.61362 4.83576   1-0.40398 0.29870 0.88925-0.98869 0.37944 0.16519
   0  -1   9 175.341 8.87343   1-0.40291 0.30949 0.89601-0.99167 0.36494 0.12565
   0  -1   8 341.729 10.4879   1-0.40205 0.32048 0.90121-0.99309 0.35336 0.08321
   0  -1   7 17.4191 2.20707   1-0.40156 0.33183 0.90448-0.99258 0.34586 0.03667
   0  -1   6 349.469 9.27047   1-0.40167 0.34380 0.90510-0.98941 0.34437-0.01587
   0  -1   5 627.102 10.7662   1-0.40274 0.35672 0.90164-0.98218 0.35216-0.07769
   0  -1   4-1.80241 2.46856   1-0.40522 0.37106 0.89100-0.96776 0.37530-0.15486
   0  -1   3 3399.58 19.7912   1-0.40955 0.38723 0.86530-0.93828 0.42615-0.25974
   0  -1   2 40.5284 2.59577   1-0.41429 0.40383 0.80011-0.86931 0.53234-0.41997
   0  -1   1 2910.93 15.3545   1-0.40102 0.40241 0.59999-0.66541 0.75101-0.69266
   0  -1  -1 3097.87 12.5792   1 0.05025-0.02516-0.70847 0.65061 0.75042-0.80014
   0  -1  -2 30.4276 1.96711   1 0.19637-0.15943-0.91501 0.86092 0.45466-0.55841
   0  -1  -3 3732.82 18.3801   1 0.25959-0.21080-0.97110 0.92080 0.28085-0.43863
   0  -1  -4 5.11185  0.9739   1 0.29368-0.23304-0.98875 0.94222 0.16947-0.38128
   0  -1  -5  761.58 10.9552   1 0.31548-0.24299-0.99345 0.95070 0.08888-0.35473
   0  -1  -6 228.955 7.26026   1 0.33109-0.24675-0.99255 0.95358 0.02509-0.34497
   0  -1  -7 137.143 6.23976   1 0.34312-0.24693-0.98866 0.95347-0.02869-0.34522
   0  -1  -8 237.308 8.52044   1 0.35286-0.24482-0.98286 0.95145-0.07604-0.35190
   0  -1  -9 157.501 7.78673   1 0.36102-0.24112-0.97566 0.94803-0.11906-0.36292
   0  -1 -10 0.32008 4.64946   1 0.36799-0.23624-0.96729 0.94344-0.15901-0.37700
   0  -1 -11 344.768 13.2342   1 0.37404-0.23044-0.95789 0.93782-0.19671-0.39333
   0  -1 -12 4.10173 6.63923   1 0.37932-0.22387-0.94752 0.93122-0.23272-0.41134
   0  -1 -13 560.688 18.1908   1 0.38394-0.21664-0.93620 0.92368-0.26744-0.43066
   0  -1 -14 10.3066 8.11542   1 0.38799-0.20883-0.92394 0.91520-0.30113-0.45100
   0   0 -14 305.764 15.6206   1 0.39947-0.23355-0.89042 0.94333-0.37822-0.37822
   0   0 -13 4.23653 7.24673   1 0.39716-0.24309-0.90279 0.95192-0.35121-0.35121
   0   0 -12 407.021 15.2927   1 0.39455-0.25233-0.91428 0.95963-0.32419-0.32419
   0   0 -11 7.80151 6.20528   1 0.39164-0.26128-0.92492 0.96649-0.29717-0.29717
   0   0 -10 404.075 12.5381   1 0.38845-0.26994-0.93473 0.97252-0.27016-0.27016
   0   0  -9 2.01373 4.35332   1 0.38498-0.27832-0.94372 0.97773-0.24314-0.24314
   0   0  -8 3.49388 4.42225   1 0.38123-0.28642-0.95192 0.98216-0.21613-0.21613
   0   0  -7 7.28006 3.94816   1 0.37722-0.29426-0.95935 0.98581-0.18911-0.18911
   0   0  -6 1271.09 15.7037   1 0.37294-0.30183-0.96601 0.98869-0.16210-0.16210
   0   0  -5 5.92035 2.28336   1 0.36840-0.30915-0.97192 0.99082-0.13508-0.13508
   0   0  -4 1512.32 13.6818   1 0.36361-0.31620-0.97709 0.99221-0.10806-0.10806
   0   0  -3 4.34483 1.85967   1 0.35856-0.32301-0.98152 0.99286-0.08105-0.08105
   0   0  -2 5530.66 17.9104   1 0.35326-0.32956-0.98522 0.99278-0.05403-0.05403
   0   0   2 4991.95 17.0236   1-0.35326 0.32956 0.98522-0.99278 0.05403 0.05403
   0   0   3 3.04138  1.8413   1-0.35856 0.32301 0.98152-0.99286 0.08105 0.08105
   0   0   4 1495.02 13.6045   1-0.36361 0.31620 0.97709-0.99221 0.10806 0.10806
   0   0   5-2.07212 2.31197   1-0.36840 0.30915 0.97192-0.99082 0.13508 0.13508
   0   0   6 1343.41 16.2283   1-0.37294 0.30183 0.96601-0.98869 0.16210 0.16210
   0   0   7 4.28238  4.0739   1-0.37722 0.29426 0.95935-0.98581 0.18911 0.18911
   0   0   8 11.4799   4.131   1-0.38123 0.28642 0.95192-0.98216 0.21613 0.21613
   0   0   9 10.9316 3.88095   1-0.38498 0.27832 0.94372-0.97773 0.24314 0.24314
   0   0  10 393.572 12.9856   1-0.38845 0.26994 0.93473-0.97252 0.27016 0.27016
   0   0  11   0.743 5.92074   1-0.39164 0.26128 0.92492-0.96649 0.29717 0.29717
   0   0  12 413.727 15.2122   1-0.39455 0.25233 0.91428-0.95963 0.32419 0.32419
   0   0  13 7.06089 7.33789   1-0.39716 0.24309 0.90279-0.95192 0.35121 0.35121
   0   0  14 358.392 16.4834   1-0.39947 0.23355 0.89042-0.94333 0.37822 0.37822
   0   1  14 11.8526 7.45004   1-0.38799 0.20883 0.92394-0.91520 0.30113 0.45100
   0   1  13 576.813 18.3593   1-0.38394 0.21664 0.93620-0.92368 0.26744 0.43066
   0   1  12 4.10173  5.9156   1-0.37932 0.22387 0.94752-0.93122 0.23272 0.41134
   0   1  11 388.363 13.5593   1-0.37404 0.23044 0.95789-0.93782 0.19671 0.39333
   0   1  10 0.64016 4.97931   1-0.36799 0.23624 0.96729-0.94344 0.15901 0.37700
   0   1   9 153.577 7.98592   1-0.36102 0.24112 0.97566-0.94803 0.11906 0.36292
   0   1   8 268.917 9.09759   1-0.35286 0.24482 0.98286-0.95145 0.07604 0.35190
   0   1   7 140.056 6.41093   1-0.34312 0.24693 0.98866-0.95347 0.02869 0.34522
   0   1   6 240.498 7.23493   1-0.33109 0.24675 0.99255-0.95358-0.02509 0.34497
   0   1   5 785.587 11.0331   1-0.31548 0.24299 0.99345-0.95070-0.08888 0.35473
   0   1   4 2.28462 2.00475   1-0.29368 0.23304 0.98875-0.94222-0.16947 0.38128
   0   1   3 3550.97 17.9452   1-0.25959 0.21080 0.97110-0.92080-0.28085 0.43863
   0   1   2 30.1713 1.95035   1-0.19637 0.15943 0.91501-0.86092-0.45466 0.55841
   0   1   1 2454.13 11.2189   1-0.05025 0.02516 0.70847-0.65061-0.75042 0.80014
   0   1  -1 3813.67  17.554   1 0.40102-0.40241-0.59999 0.66541-0.75101 0.69266
   0   1  -2 43.4169 2.68222   1 0.41429-0.40383-0.80011 0.86931-0.53234 0.41997
   0   1  -3 3496.52 20.0908   1 0.40955-0.38723-0.86530 0.93828-0.42615 0.25974
   0   1  -4 5.12996 1.92616   1 0.40522-0.37106-0.89100 0.96776-0.37530 0.15486
   0   1  -5 607.774 10.6621   1 0.40274-0.35672-0.90164 0.98218-0.35216 0.07769
   0   1  -6 363.433 9.30474   1 0.40167-0.34380-0.90510 0.98941-0.34437 0.01587
   0   1  -7 16.6877 2.21407   1 0.40156-0.33183-0.90448 0.99258-0.34586-0.03667
   0   1  -8  337.43 10.7193   1 0.40205-0.32048-0.90121 0.99309-0.35336-0.08321
   0   1  -9 176.877 8.67461   1 0.40291-0.30949-0.89601 0.99167-0.36494-0.12565
   0   1 -10-6.96171 4.94722   1 0.40398-0.29870-0.88925 0.98869-0.37944-0.16519
   0   1 -11 477.859 15.0656   1 0.40513-0.28800-0.88117 0.98439-0.39608-0.20258
   0   1 -12 8.29859 3.67012   1 0.40628-0.27730-0.87190 0.97889-0.41433-0.23837
   0   1 -13 627.504 19.8001   1 0.40736-0.26653-0.86150 0.97227-0.43383-0.27290
   0   1 -14 49.1086 4.93913   1 0.40832-0.25564-0.85001 0.96457-0.45431-0.30644
   0   2 -13 16.2318 8.12857   1 0.41427-0.28668-0.81296 0.98538-0.51334-0.19769
   0   2 -12 668.979 20.0935   1 0.41418-0.29844-0.82120 0.98984-0.50068-0.15632
   0   2 -11 3.81318 6.52258   1 0.41410-0.31021-0.82778 0.99263-0.49029-0.11268
   0   2 -10 702.442 17.5897   1 0.41407-0.32204-0.83241 0.99349-0.48279-0.06615
   0   2  -9 32.7793  3.0378   1 0.41419-0.33400-0.83469 0.99199-0.47901-0.01589
   0   2  -8 97.5801 6.68035   1 0.41451-0.34617-0.83394 0.98746-0.48019 0.03931
   0   2  -7 1112.41 18.2212   1 0.41509-0.35861-0.82902 0.97876-0.48806 0.10122
   0   2  -6 9.88363 3.59977   1 0.41594-0.37130-0.81801 0.96398-0.50525 0.17243
   0   2  -5  238.72 7.86353   1 0.41684-0.38406-0.79739 0.93957-0.53573 0.25695
   0   2  -4 965.779 13.8111   1 0.41699-0.39606-0.76033 0.89874-0.58558 0.36083
   0   2  -3 34.2335 2.67736   1 0.41377-0.40469-0.69285 0.82747-0.66353 0.49281
   0   2  -2 3718.98 24.5444   1 0.39924-0.40202-0.56556 0.69641-0.77823 0.66154
   0   2  -1 125.806  4.5861   1 0.35216-0.36678-0.32523 0.45230-0.91841 0.85575
   0   2   0 4179.98 20.3785   1 0.23956-0.26603 0.06164 0.06164-0.99978 0.99115
   0   2   1 100.044  3.4293   1 0.07689-0.11521 0.46980-0.35029-0.91292 0.95833
   0   2   2 3088.04 17.9745   1-0.06270 0.01253 0.73581-0.62008-0.72373 0.82317
   0   2   3 41.6693  2.7313   1-0.15496 0.09293 0.87111-0.75916-0.54325 0.69672
   0   2   4 1439.08 14.3077   1-0.21386 0.13998 0.93718-0.82900-0.40000 0.60751
   0   2   5 88.0821 4.41308   1-0.25332 0.16759 0.96996-0.86557-0.28806 0.54959
   0   2   6 190.939 6.79817   1-0.28142 0.18384 0.98595-0.88534-0.19804 0.51361
   0   2   7 1122.12 16.3111   1-0.30253 0.19310 0.99274-0.89591-0.12302 0.49262
   0   2   8 5.94405 3.69019   1-0.31909 0.19781 0.99401-0.90096-0.05843 0.48206
   0   2   9 53.2799 4.21237   1-0.33251 0.19938 0.99167-0.90240-0.00127 0.47893
   0   2  10 453.649 13.5128   1-0.34367 0.19868 0.98676-0.90127 0.05044 0.48125
   0   2  11 30.9491 3.53338   1-0.35311 0.19627 0.97989-0.89818 0.09807 0.48765
   0   2  12 567.443 17.5771   1-0.36120 0.19252 0.97142-0.89348 0.14258 0.49718
   0   2  13 12.9326 7.89255   1-0.36819 0.18765 0.96155-0.88739 0.18463 0.50916
   0   2  14 273.969 14.4926   1-0.37425 0.18186 0.95042-0.88004 0.22474 0.52308
   0   3  13 546.439 18.7042   1-0.35054 0.15676 0.97919-0.84339 0.10481 0.58466
   0   3  12 31.3346 4.07589   1-0.34102 0.15909 0.98650-0.84691 0.05626 0.57919
   0   3  11 394.009 14.0892   1-0.32994 0.15986 0.99171-0.84835 0.00444 0.57697
   0   3  10 180.725 9.65442   1-0.31694 0.15871 0.99435-0.84721-0.05146 0.57884
   0   3   9 97.8863 7.14997   1-0.30148 0.15511 0.99368-0.84276-0.11252 0.58587
   0   3   8 687.592 14.5461   1-0.28281 0.14829 0.98854-0.83384-0.18018 0.59950
   0   3   7 179.327 7.60303   1-0.25978 0.13711 0.97703-0.81856-0.25634 0.62162
   0   3   6 1400.01 17.9746   1-0.23069 0.11987 0.95603-0.79378-0.34346 0.65471
   0   3   5 389.632 9.05305   1-0.19295 0.09399 0.92021-0.75418-0.44447 0.70170
   0   3   4  516.71 9.79396   1-0.14276 0.05565 0.86049-0.69067-0.56204 0.76523
   0   3   3 2765.05 21.1392   1-0.07510-0.00017 0.76207-0.58847-0.69583 0.84499
   0   3   2 5.99761 2.46764   1 0.01442-0.07783 0.60471-0.42734-0.83553 0.93066
   0   3   1 1020.80 11.9847   1 0.12296-0.17452 0.37445-0.19329-0.95104 0.99214
   0   3   0 2.20195 2.93226   1 0.23233-0.27205 0.09247 0.09247-0.99956 0.98662
   0   3  -1 1268.52 15.2216   1 0.31753-0.34539-0.17860 0.36731-0.96770 0.90074
   0   3  -2 8.47588 3.50221   1 0.36963-0.38564-0.38803 0.58052-0.88925 0.76825
   0   3  -3 2840.92 26.4836   1 0.39673-0.40089-0.52999 0.72626-0.80414 0.62911
   0   3  -4 854.346 15.3121   1 0.40966-0.40197-0.62143 0.82148-0.73185 0.50279
   0   3  -5 131.469 7.68946   1 0.41549-0.39595-0.67977 0.88360-0.67663 0.39354
   0   3  -6 1277.62 20.1503   1 0.41796-0.38657-0.71704 0.92465-0.63681 0.29968
   0   3  -7 326.361 11.1669   1 0.41888-0.37563-0.74067 0.95205-0.60941 0.21825
   0   3  -8 420.681 13.4029   1 0.41910-0.36400-0.75515 0.97032-0.59170 0.14651
   0   3  -9 188.633 9.92605   1 0.41902-0.35207-0.76324 0.98218-0.58150 0.08228
   0   3 -10 198.514 11.3491   1 0.41881-0.34001-0.76666 0.98938-0.57714 0.02389
   0   3 -11 470.244  17.233   1 0.41854-0.32789-0.76651 0.99302-0.57738-0.02990
   0   3 -12 36.6955 4.84603   1 0.41822-0.31571-0.76353 0.99382-0.58127-0.08004
   0   3 -13 363.084 17.3757   1 0.41783-0.30348-0.75821 0.99227-0.58811-0.12724
   0   4 -13 10.4292 7.92794   1 0.41816-0.31704-0.69847 0.99418-0.65692-0.06273
   0   4 -12 213.055 13.1476   1 0.41858-0.32931-0.70049 0.99241-0.65472-0.01091
   0   4 -11 73.0202 5.87437   1 0.41877-0.34136-0.69947 0.98762-0.65576 0.04416
   0   4 -10 669.846 20.1527   1 0.41870-0.35313-0.69477 0.97914-0.66073 0.10317
   0   4  -9 301.145 14.2471   1 0.41823-0.36451-0.68543 0.96602-0.67046 0.16693
   0   4  -8 387.004 13.4394   1 0.41715-0.37529-0.67011 0.94692-0.68596 0.23646
   0   4  -7 668.876  16.728   1 0.41510-0.38509-0.64681 0.91984-0.70841 0.31295
   0   4  -6-0.69904 4.89323   1 0.41138-0.39323-0.61267 0.88192-0.73910 0.39766
   0   4  -5 1331.53 22.0132   1 0.40484-0.39853-0.56345 0.82893-0.77912 0.49172
   0   4  -4 317.686 11.0499   1 0.39348-0.39903-0.49325 0.75495-0.82871 0.59534
   0   4  -3 723.732 15.1696   1 0.37413-0.39152-0.39438 0.65230-0.88577 0.70643
   0   4  -2  972.21 16.4593   1 0.34226-0.37151-0.25890 0.51303-0.94334 0.81803
   0   4  -1 37.3716 3.41508   1 0.29311-0.33420-0.08336 0.33371-0.98730 0.91602
   0   4   0 331.787 8.80644   1 0.22487-0.27782 0.12329 0.12329-0.99838 0.98113
   0   4   1 86.2518 5.00324   1 0.14257-0.20737 0.33643-0.09363-0.96291 0.99969
   0   4   2 988.687 13.9014   1 0.05710-0.13375 0.52689-0.28787-0.88414 0.97496
   0   4   3 307.236 8.23501   1-0.02124-0.06726 0.67754-0.44230-0.77932 0.92417
   0   4   4 792.092 13.4112   1-0.08743-0.01292 0.78724-0.55578-0.66668 0.86556
   0   4   5 1253.96 17.3584   1-0.14113 0.02892 0.86345-0.63577-0.55772 0.81063
   0   4   6  8.7594 1.98549   1-0.18414 0.06009 0.91506-0.69116-0.45736 0.76431
   0   4   7 905.418 16.3367   1-0.21873 0.08282 0.94934-0.72922-0.36667 0.72764
   0   4   8 207.439 8.99386   1-0.24684 0.09908 0.97149-0.75515-0.28497 0.69998
   0   4   9 305.665 11.3081   1-0.27000 0.11039 0.98503-0.77246-0.21106 0.68010
   0   4  10 598.435  16.716   1-0.28934 0.11788 0.99231-0.78352-0.14367 0.66674
   0   4  11 64.5486 5.55615   1-0.30570 0.12239 0.99490-0.78990-0.08168 0.65878
   0   4  12  432.64 16.0401   1-0.31967 0.12451 0.99386-0.79264-0.02413 0.65527
   0   4  13 6.41913 7.27383   1-0.33170 0.12469 0.98992-0.79247 0.02974 0.65543
   0   5  13 125.927 9.62933   1-0.31241 0.09216 0.99485-0.73576-0.03927 0.72013
   0   5  12 155.469 10.9248   1-0.29806 0.08966 0.99501-0.73214-0.09711 0.72393
   0   5  11 122.652 7.86814   1-0.28150 0.08495 0.99149-0.72484-0.15864 0.73143
   0   5  10 558.198 17.0728   1-0.26228 0.07758 0.98340-0.71297-0.22446 0.74322
   0   5   9 134.073 8.72675   1-0.23979 0.06695 0.96951-0.69530-0.29524 0.75997
   0   5   8 334.146 11.8329   1-0.21330 0.05230 0.94812-0.67013-0.37160 0.78230
   0   5   7  10.926 4.22801   1-0.18186 0.03272 0.91687-0.63511-0.45404 0.81070
   0   5   6 1341.18 20.1557   1-0.14438 0.00709 0.87262-0.58707-0.54258 0.84521
   0   5   5 654.675  13.969   1-0.09971-0.02573 0.81131-0.52199-0.63627 0.88487
   0   5   4 1179.26 17.8378   1-0.04693-0.06665 0.72832-0.43522-0.73238 0.92695
   0   5   3 1060.95 16.3921   1 0.01398-0.11572 0.61949-0.32261-0.82543 0.96597
   0   5   2 35.3399  2.9046   1 0.08133-0.17122 0.48342-0.18276-0.90679 0.99330
   0   5   1 1098.38 16.7962   1 0.15103-0.22906 0.32446-0.02002-0.96628 0.99875
   0   5   0  3.7153 3.56359   1 0.21716-0.28334 0.15411 0.15411-0.99623 0.97467
   0   5  -1 1140.51 18.3535   1 0.27412-0.32845-0.01196 0.32396-0.99589 0.92030
   0   5  -2 206.454 9.50445   1 0.31889-0.36138-0.16014 0.47592-0.97190 0.84228
   0   5  -3 1164.45 20.9169   1 0.35159-0.38222-0.28330 0.60286-0.93434 0.75069
   0   5  -4 1631.45 25.5223   1 0.37426-0.39304-0.38070 0.70404-0.89232 0.65464
   0   5  -5 494.437 15.1139   1 0.38948-0.39641-0.45532 0.78244-0.85193 0.56022
   0   5  -6 1049.34 22.3247   1 0.39951-0.39459-0.51137 0.84227-0.81635 0.47061
   0   5  -7 51.9376  4.1437   1 0.40604-0.38927-0.55286 0.88754-0.78679 0.38701
   0   5  -8  327.60 14.0732   1 0.41025-0.38162-0.58310 0.92155-0.76335 0.30954
   0   5  -9 177.814 12.6383   1 0.41289-0.37242-0.60463 0.94687-0.74561 0.23777
   0   5 -10 351.488 16.4165   1 0.41448-0.36215-0.61937 0.96538-0.73294 0.17107
   0   5 -11 65.2183 5.11955   1 0.41533-0.35115-0.62871 0.97850-0.72469 0.10878
   0   5 -12 44.3644 5.19237   1 0.41563-0.33960-0.63368 0.98725-0.72024 0.05030
   0   6 -11 110.483 7.82199   1 0.40880-0.35785-0.55601 0.96744-0.78413 0.16391
   0   6 -10 136.114 10.5681   1 0.40697-0.36788-0.54261 0.95026-0.79405 0.22787
   0   6  -9 571.906 20.0185   1 0.40410-0.37687-0.52340 0.92727-0.80776 0.29561
   0   6  -8  207.24 12.7848   1 0.39982-0.38443-0.49707 0.89717-0.82557 0.36744
   0   6  -7  873.17 23.1094   1 0.39360-0.39006-0.46201 0.85832-0.84762 0.44353
   0   6  -6 202.991 10.9837   1 0.38470-0.39302-0.41618 0.80872-0.87376 0.52370
   0   6  -5 706.815 19.0784   1 0.37212-0.39229-0.35724 0.74601-0.90322 0.60720
   0   6  -4 214.911 11.8566   1 0.35458-0.38660-0.28275 0.66773-0.93429 0.69230
   0   6  -3 1225.15 23.2691   1 0.33059-0.37446-0.19065 0.57185-0.96392 0.77595
   0   6  -2 351.299 12.6805   1 0.29873-0.35445-0.08023 0.45765-0.98746 0.85353
   0   6  -1 418.811 12.6019   1 0.25815-0.32572 0.04670 0.32694-0.99910 0.91920
   0   6   0 1138.39 19.4641   1 0.20920-0.28862 0.18493 0.18493-0.99309 0.96723
   0   6   1 53.5845 4.58499   1 0.15378-0.24506 0.32619 0.03990-0.96580 0.99396
   0   6   2 624.581  14.053   1 0.09515-0.19827 0.46116-0.09885-0.91727 0.99947
   0   6   3 788.981 15.9898   1 0.03689-0.15186 0.58217-0.22364-0.85122 0.98745
   0   6   4 312.973 10.5691   1-0.01805-0.10878 0.68490-0.33015-0.77342 0.96368
   0   6   5 839.085  16.964   1-0.06788-0.07080 0.76846-0.41749-0.68967 0.93396
   0   6   6 420.082 12.5844   1-0.11192-0.03861 0.83425-0.48706-0.60457 0.90289
   0   6   7 941.201 19.0649   1-0.15027-0.01211 0.88478-0.54137-0.52114 0.87349
   0   6   8 116.774 8.10161   1-0.18342 0.00919 0.92274-0.58311-0.44106 0.84744
   0   6   9 848.874 19.7276   1-0.21205 0.02597 0.95058-0.61473-0.36507 0.82549
   0   6  10 309.512 13.6938   1-0.23680 0.03886 0.97032-0.63825-0.29333 0.80778
   0   6  11 227.254 12.6634   1-0.25827 0.04848 0.98357-0.65528-0.22569 0.79417
   0   6  12 5.50357 7.12852   1-0.27696 0.05533 0.99157-0.66706-0.16182 0.78433
   0   7  12 135.053 10.6584   1-0.25699 0.02212 0.98511-0.59895-0.21801 0.83621
   0   7  11 14.6575 7.75606   1-0.23665 0.01363 0.97305-0.58311-0.28282 0.84699
   0   7  10 371.996 15.2443   1-0.21359 0.00242 0.95536-0.56164-0.35069 0.86082
   0   7   9  1.6772  6.2192   1-0.18742-0.01190 0.93090-0.53341-0.42163 0.87774
   0   7   8 657.196 17.5342   1-0.15771-0.02976 0.89832-0.49704-0.49544 0.89752
   0   7   7 69.0725 6.24625   1-0.12407-0.05155 0.85603-0.45098-0.57155 0.91959
   0   7   6 677.373 16.8894   1-0.08618-0.07758 0.80234-0.39351-0.64885 0.94286
   0   7   5 251.404 10.7509   1-0.04398-0.10793 0.73565-0.32304-0.72551 0.96549
   0   7   4 630.342 16.0666   1 0.00224-0.14231 0.65486-0.23847-0.79883 0.98477
   0   7   3 446.226 13.4618   1 0.05162-0.17984 0.55992-0.13975-0.86533 0.99725
   0   7   2 503.551 14.2298   1 0.10264-0.21900 0.45243-0.02848-0.92120 0.99909
   0   7   1 659.218 16.3051   1 0.15319-0.25770 0.33595 0.09178-0.96306 0.98691
   0   7   0 74.8032 5.96043   1 0.20098-0.29364 0.21575 0.21575-0.98896 0.95878
   0   7  -1 599.002 16.4155   1 0.24397-0.32478 0.09782 0.33747-0.99906 0.91485
   0   7  -2 793.309 19.5611   1 0.28087-0.34983-0.01247 0.45154-0.99555 0.85730
   0   7  -3 399.472  15.119   1 0.31125-0.36836-0.11132 0.55416-0.98192 0.78964
   0   7  -4 715.582 20.0291   1 0.33543-0.38068-0.19683 0.64346-0.96199 0.71569
   0   7  -5 115.927 7.44298   1 0.35417-0.38758-0.26876 0.71917-0.93915 0.63881
   0   7  -6  819.67 22.6024   1 0.36843-0.38999-0.32795 0.78213-0.91596 0.56159
   0   7  -7 4.77766 7.63762   1 0.37912-0.38882-0.37577 0.83374-0.89416 0.48575
   0   7  -8 540.504 20.1901   1 0.38703-0.38488-0.41378 0.87552-0.87475 0.41232
   0   7  -9 2.92252 7.82013   1 0.39280-0.37880-0.44344 0.90896-0.85827 0.34180
   0   7 -10 139.602 10.5301   1 0.39693-0.37108-0.46607 0.93537-0.84486 0.27436
   0   7 -11-7.27986   9.749   1 0.39978-0.36207-0.48277 0.95585-0.83450 0.20997
   0   8 -10 -0.6696 9.25395   1 0.38498-0.37237-0.39083 0.92177-0.88642 0.31161
   0   8  -9 427.418 19.5776   1 0.37973-0.37897-0.36580 0.89297-0.89866 0.37788
   0   8  -8 3.31935 4.17462   1 0.37272-0.38380-0.33406 0.85745-0.91306 0.44631
   0   8  -7 807.402 24.1151   1 0.36350-0.38644-0.29462 0.81423-0.92926 0.51654
   0   8  -6 10.3708 8.10725   1 0.35156-0.38635-0.24647 0.76229-0.94660 0.58791
   0   8  -5 561.734 19.7211   1 0.33630-0.38294-0.18863 0.70068-0.96401 0.65936
   0   8  -4 11.9152 3.89117   1 0.31708-0.37558-0.12042 0.62869-0.97996 0.72934
   0   8  -3 831.854 22.3661   1 0.29333-0.36367-0.04164 0.54613-0.99238 0.79580
   0   8  -2 224.962 12.3031   1 0.26462-0.34681 0.04710 0.45361-0.99884 0.85628
   0   8  -1 782.917 20.0593   1 0.23088-0.32492 0.14411 0.35282-0.99673 0.90821
   0   8   0 256.481 12.3412   1 0.19251-0.29840 0.24658 0.24658-0.98381 0.94932
   0   8   1  176.40 9.88548   1 0.15043-0.26818 0.35079 0.13858-0.95868 0.97821
   0   8   2 267.295 12.0008   1 0.10600-0.23559 0.45270 0.03289-0.92112 0.99469
   0   8   3 695.839 18.2266   1 0.06077-0.20222 0.54857-0.06675-0.87222 0.99982
   0   8   4 103.287 6.82854   1 0.01624-0.16954 0.63557-0.15753-0.81402 0.99566
   0   8   5 356.084 13.2219   1-0.02637-0.13878 0.71204-0.23778-0.74907 0.98474
   0   8   6 25.6102 3.58647   1-0.06622-0.11078 0.77742-0.30694-0.67990 0.96960
   0   8   7 975.963 22.1533   1-0.10286-0.08599 0.83200-0.36530-0.60870 0.95243
   0   8   8 3.91881 6.53135   1-0.13615-0.06456 0.87661-0.41369-0.53717 0.93493
   0   8   9 903.907 22.6195   1-0.16614-0.04642 0.91232-0.45318-0.46650 0.91829
   0   8  10-5.37662 6.89514   1-0.19303-0.03138 0.94026-0.48490-0.39747 0.90329
   0   8  11 225.629 14.0013   1-0.21708-0.01918 0.96150-0.50992-0.33052 0.89037
   0   9  10 309.924  15.116   1-0.17521-0.06243 0.92622-0.40922-0.43486 0.93637
   0   9   9 47.5769  4.5201   1-0.14816-0.07763 0.89595-0.37516-0.50136 0.94884
   0   9   8 491.577 17.4538   1-0.11846-0.09548 0.85848-0.33391-0.56849 0.96194
   0   9   7  16.177 7.34018   1-0.08606-0.11603 0.81307-0.28472-0.63544 0.97486
   0   9   6 550.029 18.0054   1-0.05105-0.13919 0.75910-0.22698-0.70106 0.98645
   0   9   5 9.27622  7.1252   1-0.01368-0.16470 0.69626-0.16036-0.76390 0.99526
   0   9   4  514.79 17.7877   1 0.02556-0.19209 0.62470-0.08502-0.82225 0.99957
   0   9   3 6.90912 6.72235   1 0.06593-0.22062 0.54518-0.00172-0.87427 0.99756
   0   9   2 44.2015 4.01493   1 0.10649-0.24933 0.45922 0.08802-0.91826 0.98752
   0   9   1  12.022 6.53909   1 0.14614-0.27712 0.36905 0.18196-0.95291 0.96814
   0   9   0 36.2844  3.9175   1 0.18377-0.30290 0.27740 0.27740-0.97762 0.93882
   0   9  -1-10.9602 7.35573   1 0.21844-0.32572 0.18714 0.37143-0.99258 0.89974
   0   9  -2 278.637 14.6952   1 0.24947-0.34490 0.10095 0.46141-0.99873 0.85186
   0   9  -3 3.45716 6.61995   1 0.27652-0.36010 0.02095 0.54519-0.99760 0.79670
   0   9  -4 722.785 23.3699   1 0.29955-0.37128-0.05144 0.62135-0.99099 0.73606
   0   9  -5  83.618 7.27781   1 0.31876-0.37864-0.11549 0.68918-0.98071 0.67175
   0   9  -6 524.069 20.9771   1 0.33453-0.38255-0.17106 0.74853-0.96836 0.60536
   0   9  -7  9.8558 9.03299   1 0.34727-0.38345-0.21844 0.79970-0.95524 0.53822
   0   9  -8 320.955 17.8906   1 0.35744-0.38176-0.25819 0.84322-0.94236 0.47130
   0   9  -9-0.69814 9.94696   1 0.36544-0.37791-0.29098 0.87979-0.93040 0.40531
   0  10  -7 306.114 18.7787   1 0.33077-0.38018-0.14684 0.78974-0.97391 0.55257
   0  10  -6 40.6103 5.36442   1 0.31756-0.37883-0.10093 0.74005-0.98320 0.61590
   0  10  -5 666.376 24.4378   1 0.30164-0.37476-0.04809 0.68343-0.99122 0.67795
   0  10  -4 89.7001 6.34505   1 0.28272-0.36768 0.01172 0.61984-0.99688 0.73763
   0  10  -3 501.037 21.0169   1 0.26057-0.35738 0.07820 0.54958-0.99892 0.79371
   0  10  -2 18.5691 7.78706   1 0.23510-0.34377 0.15065 0.47335-0.99600 0.84482
   0  10  -1 109.871 8.96759   1 0.20640-0.32692 0.22787 0.39235-0.98684 0.88969
   0  10   0 6.49683 6.36004   1 0.17476-0.30713 0.30822 0.30822-0.97036 0.92725
   0  10   1 11.6338 6.43326   1 0.14070-0.28492 0.38972 0.22294-0.94590 0.95681
   0  10   2 9.98382 7.06941   1 0.10490-0.26097 0.47023 0.13865-0.91327 0.97822
   0  10   3 151.999 11.3901   1 0.06817-0.23609 0.54771 0.05739-0.87285 0.99183
   0  10   4 41.4352 4.40677   1 0.03133-0.21110 0.62041-0.01908-0.82548 0.99849
   0  10   5 530.891 18.9424   1-0.00487-0.18675 0.68700-0.08946-0.77233 0.99937
   0  10   6 65.3269 4.93224   1-0.03982-0.16366 0.74667-0.15291-0.71473 0.99581
   0  10   7 518.635 18.7257   1-0.07304-0.14229 0.79907-0.20908-0.65400 0.98911
   0  10   8 3.81706 7.57547   1-0.10425-0.12293 0.84419-0.25799-0.59135 0.98048
   0  10   9 362.039 16.6089   1-0.13328-0.10575 0.88235-0.29992-0.52777 0.97093
   0  11   7 21.8078 8.77851   1-0.06323-0.16533 0.78959-0.13796-0.66608 0.99687
   0  11   6 496.003  19.885   1-0.03181-0.18490 0.73934-0.08393-0.72260 0.99936
   0  11   5 96.9411 9.33399   1 0.00085-0.20572 0.68309-0.02390-0.77589 0.99862
   0  11   4 260.034 14.7957   1 0.03435-0.22737 0.62130 0.04167-0.82492 0.99362
   0  11   3 186.645 14.3238   1 0.06817-0.24933 0.55475 0.11200-0.86874 0.98340
   0  11   2 8.34514 7.77196   1 0.10171-0.27102 0.48456 0.18597-0.90651 0.96714
   0  11   1 89.0959 7.51163   1 0.13434-0.29180 0.41213 0.26217-0.93767 0.94428
   0  11   0  15.921 7.54949   1 0.16547-0.31108 0.33904 0.33904-0.96200 0.91458
   0  11  -1 170.564 13.2891   1 0.19457-0.32832 0.26691 0.41495-0.97965 0.87819
   0  11  -2 61.3758 5.43817   1 0.22124-0.34314 0.19726 0.48838-0.99111 0.83562
   0  11  -3 191.308 14.3119   1 0.24524-0.35529 0.13138 0.55804-0.99716 0.78764
   0  11  -4 412.129 21.5085   1 0.26645-0.36465 0.07027 0.62293-0.99874 0.73519
   0  11  -5 21.6061 10.4671   1 0.28492-0.37127 0.01459 0.68239-0.99687 0.67929
   0  12  -2 86.4678 6.66096   1 0.20772-0.34286 0.24152 0.50577-0.98434 0.82453
   0  12  -1 51.3774 6.05487   1 0.18283-0.32982 0.30469 0.43882-0.97108 0.86531
   0  12   0 32.4684 5.18017   1 0.15589-0.31474 0.36986 0.36986-0.95251 0.90077
   0  12   1 17.5827 8.66031   1 0.12723-0.29793 0.43586 0.30009-0.92824 0.93053
   0  12   2 72.5455 5.81487   1 0.09725-0.27979 0.50141 0.23076-0.89816 0.95448
   0  12   3 37.0447 5.06741   1 0.06641-0.26080 0.56526 0.16313-0.86240 0.97276
   0  12   4 115.154 9.20488   1 0.03520-0.24144 0.62630 0.09832-0.82135 0.98574
   1  12   6 40.2491 5.16449   1 0.02763-0.15968 0.71716-0.02113-0.74510 0.99608
   1  12   5 37.7911 5.26107   1 0.05960-0.17980 0.66032 0.03949-0.79486 0.99181
   1  12   4 306.329 17.2194   1 0.09205-0.20040 0.59877 0.10482-0.84010 0.98301
   1  12   3 11.0525 8.98518   1 0.12447-0.22097 0.53340 0.17397-0.88002 0.96890
   1  12   2 364.328 18.3535   1 0.15632-0.24096 0.46536 0.24579-0.91402 0.94887
   1  12   1-6.58488 8.11838   1 0.18702-0.25982 0.39598 0.31894-0.94175 0.92257
   1  12   0  338.36 18.0552   1 0.21609-0.27704 0.32672 0.39199-0.96319 0.88998
   1  12  -1 13.4097 9.49518   1 0.24311-0.29220 0.25899 0.46350-0.97860 0.85136
   1  12  -2 223.379 17.5973   1 0.26776-0.30500 0.19406 0.53221-0.98855 0.80727
   1  12  -3 40.3555 5.91472   1 0.28989-0.31528 0.13299 0.59705-0.99378 0.75848
   1  11  -5 18.2072 9.47535   1 0.34320-0.33165-0.03703 0.71299-0.98850 0.64944
   1  11  -4 15.6834 9.76608   1 0.32584-0.32614 0.01779 0.65439-0.99351 0.70848
   1  11  -3 139.552 11.4209   1 0.30555-0.31770 0.07884 0.58956-0.99551 0.76451
   1  11  -2 3.34577 8.95266   1 0.28222-0.30623 0.14563 0.51899-0.99333 0.81636
   1  11  -1 299.488 16.9299   1 0.25588-0.29173 0.21724 0.44361-0.98581 0.86288
   1  11   0 9.65493 8.31775   1 0.22670-0.27441 0.29236 0.36471-0.97193 0.90303
   1  11   1  156.61 12.4512   1 0.19507-0.25463 0.36936 0.28392-0.95094 0.93607
   1  11   2  6.3571 7.73201   1 0.16153-0.23294 0.44641 0.20310-0.92246 0.96163
   1  11   3 375.855 17.9539   1 0.12673-0.20999 0.52163 0.12409-0.88660 0.97979
   1  11   4 0.57865 7.38773   1 0.09141-0.18652 0.59334 0.04861-0.84387 0.99109
   1  11   5 307.308 15.6738   1 0.05627-0.16323 0.66013-0.02196-0.79514 0.99640
   1  11   6  11.053 7.14847   1 0.02192-0.14073 0.72100-0.08661-0.74152 0.99680
   1  11   7 1.16557 8.36454   1-0.01113-0.11953 0.77536-0.14475-0.68416 0.99348
   1  11   8 20.5133 7.70888   1-0.04251-0.10000 0.82299-0.19616-0.62422 0.98757
   1  10   9-3.74565 7.95474   1-0.08519-0.05594 0.87648-0.31507-0.54145 0.96314
   1  10   8 17.2719 7.42036   1-0.05470-0.07458 0.83537-0.27019-0.60675 0.97441
   1  10   7-1.03229 7.00135   1-0.02180-0.09562 0.78655-0.21758-0.67103 0.98466
   1  10   6 117.233 8.48567   1 0.01331-0.11888 0.72967-0.15693-0.73309 0.99269
   1  10   5 17.4561  7.7183   1 0.05027-0.14399 0.66476-0.08824-0.79149 0.99706
   1  10   4 465.984 18.0936   1 0.08850-0.17037 0.59231-0.01201-0.84468 0.99622
   1  10   3 30.7506 4.11799   1 0.12724-0.19727 0.51341 0.07067-0.89111 0.98861
   1  10   2 586.575  19.562   1 0.16558-0.22375 0.42977 0.15809-0.92948 0.97296
   1  10   1 7.23142 7.08231   1 0.20255-0.24887 0.34357 0.24807-0.95899 0.94844
   1  10   0 373.079 15.9852   1 0.23724-0.27171 0.25729 0.33812-0.97945 0.91486
   1  10  -1 45.5418 4.95742   1 0.26894-0.29156 0.17340 0.42580-0.99135 0.87272
   1  10  -2 441.495 18.8619   1 0.29717-0.30794 0.09402 0.50896-0.99573 0.82308
   1  10  -3 6.46891 9.72491   1 0.32174-0.32066 0.02079 0.58597-0.99403 0.76735
   1  10  -4 55.4831   5.837   1 0.34268-0.32975-0.04526 0.65579-0.98784 0.70712
   1  10  -5 17.8642 9.26924   1 0.36022-0.33544-0.10364 0.71795-0.97867 0.64392
   1  10  -6 45.0425 5.60172   1 0.37469-0.33805-0.15432 0.77241-0.96785 0.57907
   1  10  -7    0.00  9.7309   1 0.38646-0.33797-0.19760 0.81947-0.95648 0.51367
   1   9  -8 24.6503 9.67745   1 0.41116-0.33758-0.30789 0.87189-0.91860 0.42607
   1   9  -7 173.804 11.7502   1 0.40255-0.34082-0.27181 0.83204-0.93263 0.49413
   1   9  -6 10.0901 7.97695   1 0.39151-0.34163-0.22791 0.78436-0.94771 0.56324
   1   9  -5 59.1532 5.07793   1 0.37753-0.33950-0.17539 0.72806-0.96295 0.63252
   1   9  -4 45.7731 5.36161   1 0.36008-0.33391-0.11360 0.66249-0.97712 0.70072
   1   9  -3 264.083 14.6738   1 0.33865-0.32433-0.04228 0.58739-0.98856 0.76619
   1   9  -2 54.7648 4.62559   1 0.31284-0.31037 0.03822 0.50311-0.99525 0.82691
   1   9  -1 486.329 17.7715   1 0.28250-0.29188 0.12676 0.41079-0.99501 0.88070
   1   9   0-3.28298 5.72485   1 0.24780-0.26903 0.22129 0.31249-0.98575 0.92548
   1   9   1 750.398 19.7244   1 0.20936-0.24244 0.31891 0.21109-0.96596 0.95971
   1   9   2 3.55548 5.25864   1 0.16817-0.21310 0.41623 0.10998-0.93495 0.98274
   1   9   3 605.824 18.0774   1 0.12550-0.18228 0.50987 0.01256-0.89310 0.99492
   1   9   4 35.3879 4.13927   1 0.08268-0.15131 0.59694-0.07828-0.84172 0.99757
   1   9   5 405.887 16.1304   1 0.04091-0.12140 0.67539-0.16051-0.78277 0.99265
   1   9   6 88.5636 7.00412   1 0.00113-0.09347 0.74412-0.23302-0.71844 0.98235
   1   9   7 107.072 7.65909   1-0.03605-0.06814 0.80289-0.29557-0.65082 0.96876
   1   9   8 9.31293  6.1775   1-0.07029-0.04575 0.85204-0.34850-0.58168 0.95365
   1   9   9 89.4111 7.21725   1-0.10151-0.02638 0.89233-0.39256-0.51239 0.93840
   1   9  10 20.8832 8.62888   1-0.12978-0.00997 0.92466-0.42867-0.44393 0.92397
   1   9  11 154.158 12.2914   1-0.15525 0.00366 0.94998-0.45778-0.37692 0.91099
   1   8  12 115.342 8.86732   1-0.19619 0.04598 0.97919-0.55241-0.26797 0.86038
   1   8  11 38.5617 4.53443   1-0.17415 0.03579 0.96309-0.53253-0.33400 0.87239
   1   8  10 159.814 10.3453   1-0.14929 0.02279 0.94082-0.50648-0.40272 0.88707
   1   8   9 192.624  11.281   1-0.12128 0.00663 0.91125-0.47313-0.47393 0.90425
   1   8   8 11.6481 6.17033   1-0.08979-0.01301 0.87307-0.43117-0.54715 0.92344
   1   8   7 76.9678 6.26074   1-0.05456-0.03640 0.82488-0.37921-0.62151 0.94377
   1   8   6 602.177 17.0157   1-0.01549-0.06361 0.76536-0.31590-0.69555 0.96378
   1   8   5 71.6132 5.20788   1 0.02723-0.09448 0.69348-0.24025-0.76718 0.98137
   1   8   4 703.525 17.4075   1 0.07300-0.12840 0.60896-0.15194-0.83364 0.99380
   1   8   3 120.472 8.56039   1 0.12072-0.16427 0.51267-0.05188-0.89179 0.99792
   1   8   2 1562.32  26.172   1 0.16880-0.20050 0.40701 0.05756-0.93859 0.99069
   1   8   1 2.35791 5.09366   1 0.21534-0.23519 0.29583 0.17252-0.97184 0.96991
   1   8   0 1628.05  27.393   1 0.25849-0.26649 0.18396 0.28817-0.99080 0.93484
   1   8  -1 118.557 8.07668   1 0.29681-0.29296 0.07627 0.39964-0.99643 0.88643
   1   8  -2 623.899 19.0901   1 0.32951-0.31381-0.02321 0.50290-0.99108 0.82705
   1   8  -3  163.76 11.0193   1 0.35647-0.32891-0.11186 0.59533-0.97783 0.75977
   1   8  -4 369.868 16.4298   1 0.37808-0.33867-0.18854 0.67578-0.95981 0.68771
   1   8  -5  85.197 6.51771   1 0.39503-0.34377-0.25326 0.74429-0.93967 0.61355
   1   8  -6 18.6229 8.23612   1 0.40810-0.34499-0.30683 0.80163-0.91945 0.53930
   1   8  -7 1.74921 9.52741   1 0.41804-0.34308-0.35039 0.84898-0.90050 0.46631
   1   8  -8 267.676 15.3662   1 0.42551-0.33870-0.38524 0.88760-0.88365 0.39543
   1   8  -9 28.6813 10.2969   1 0.43103-0.33236-0.41258 0.91872-0.86933 0.32708
   1   8 -10 118.324 9.36034   1 0.43501-0.32450-0.43350 0.94342-0.85770 0.26142
   1   7 -10 52.2461 5.32583   1 0.44558-0.32183-0.50826 0.95653-0.81137 0.21940
   1   7  -9 102.859 7.35351   1 0.44271-0.33081-0.49028 0.93478-0.82338 0.28544
   1   7  -8 270.518 15.0797   1 0.43849-0.33844-0.46580 0.90652-0.83894 0.35504
   1   7  -7-4.21747 7.60315   1 0.43248-0.34429-0.43344 0.87038-0.85816 0.42829
   1   7  -6 327.856 15.0622   1 0.42408-0.34773-0.39158 0.82474-0.88086 0.50502
   1   7  -5 245.814  13.321   1 0.41247-0.34797-0.33832 0.76770-0.90642 0.58461
   1   7  -4 111.966 7.99768   1 0.39663-0.34399-0.27171 0.69731-0.93350 0.66572
   1   7  -3 669.215 18.9913   1 0.37539-0.33460-0.19002 0.61184-0.95978 0.74603
   1   7  -2 558.758 17.4762   1 0.34757-0.31862-0.09242 0.51046-0.98178 0.82206
   1   7  -1 1497.02 25.6909   1 0.31231-0.29521 0.02025 0.39402-0.99496 0.88928
   1   7   0 183.577 9.57405   1 0.26952-0.26428 0.14469 0.26580-0.99452 0.94286
   1   7   1 2270.66  28.962   1 0.22025-0.22686 0.27507 0.13163-0.97663 0.97901
   1   7   2 542.952 14.6942   1 0.16669-0.18516 0.40399-0.00106-0.93987 0.99628
   1   7   3 1928.94 26.5143   1 0.11171-0.14203 0.52426-0.12512-0.88575 0.99619
   1   7   4 272.134 10.8957   1 0.05809-0.10025 0.63069-0.23532-0.81815 0.98263
   1   7   5 840.164 17.9187   1 0.00792-0.06193 0.72076-0.32917-0.74190 0.96040
   1   7   6 103.344 7.33968   1-0.03761-0.02825 0.79432-0.40650-0.66149 0.93402
   1   7   7 205.317 10.2338   1-0.07810 0.00038 0.85274-0.46871-0.58037 0.90694
   1   7   8 379.591 13.3355   1-0.11366 0.02410 0.89808-0.51783-0.50084 0.88144
   1   7   9 4.78334 5.16658   1-0.14473 0.04331 0.93251-0.55603-0.42419 0.85882
   1   7  10 194.692 11.2483   1-0.17181 0.05854 0.95798-0.58528-0.35104 0.83970
   1   7  11 94.2089 6.84931   1-0.19545 0.07033 0.97614-0.60722-0.28154 0.82423
   1   7  12 70.5268 5.22883   1-0.21612 0.07915 0.98833-0.62320-0.21560 0.81232
   1   6  13 53.8654 4.64769   1-0.25388 0.11829 0.99859-0.69888-0.09344 0.74851
   1   6  12 302.662 13.9948   1-0.23761 0.11388 0.99533-0.69184-0.15416 0.75520
   1   6  11 202.606 12.3024   1-0.21887 0.10699 0.98769-0.68042-0.21870 0.76570
   1   6  10 3.17397 6.09493   1-0.19716 0.09712 0.97463-0.66357-0.28755 0.78053
   1   6   9 624.811 16.8752   1-0.17185 0.08367 0.95469-0.63986-0.36121 0.80015
   1   6   8  28.361   2.971   1-0.14221 0.06588 0.92596-0.60735-0.43998 0.82489
   1   6   7  585.90 14.6913   1-0.10739 0.04291 0.88593-0.56355-0.52384 0.85471
   1   6   6 123.733 7.70016   1-0.06648 0.01385 0.83148-0.50531-0.61201 0.88886
   1   6   5 662.541 14.9401   1-0.01878-0.02200 0.75903-0.42909-0.70248 0.92530
   1   6   4 948.107 17.4932   1 0.03587-0.06480 0.66525-0.33152-0.79131 0.96010
   1   6   3 460.365 11.9645   1 0.09650-0.11357 0.54839-0.21089-0.87232 0.98707
   1   6   2 1703.22 22.4474   1 0.16049-0.16571 0.41031-0.06902-0.93769 0.99841
   1   6   1 9.88476 4.14111   1 0.22362-0.21700 0.25791 0.08715-0.98026 0.98695
   1   6   0 2145.21 26.4184   1 0.28119-0.26271 0.10244 0.24640-0.99672 0.94938
   1   6  -1 960.665 19.0145   1 0.32960-0.29927-0.04404 0.39666-0.98935 0.88797
   1   6  -2 1810.64 27.2054   1 0.36749-0.32531-0.17267 0.52907-0.96480 0.80939
   1   6  -3 493.189  15.392   1 0.39552-0.34149-0.27957 0.63975-0.93099 0.72155
   1   6  -4 351.716 13.6709   1 0.41546-0.34958-0.36500 0.72895-0.89452 0.63105
   1   6  -5 404.241 15.0059   1 0.42930-0.35157-0.43149 0.79923-0.85974 0.54224
   1   6  -6 33.0001  3.6792   1 0.43876-0.34918-0.48232 0.85384-0.82900 0.45747
   1   6  -7 468.659 16.7037   1 0.44515-0.34372-0.52058 0.89588-0.80327 0.37770
   1   6  -8 16.5917 7.02093   1 0.44941-0.33613-0.54889 0.92796-0.78268 0.30309
   1   6  -9 159.547 11.5618   1 0.45219-0.32705-0.56929 0.95215-0.76697 0.23335
   1   6 -10 153.702 11.6732   1 0.45390-0.31691-0.58340 0.97003-0.75568 0.16802
   1   6 -11  61.301 5.32324   1 0.45485-0.30601-0.59239 0.98280-0.74830 0.10661
   1   5 -12 1.85847 9.16761   1 0.45939-0.28546-0.66370 0.99624-0.68402-0.00740
   1   5 -11 258.274 15.2255   1 0.45954-0.29746-0.66249 0.99126-0.68515 0.04777
   1   5 -10 180.323 13.3596   1 0.45935-0.30912-0.65763 0.98262-0.68989 0.10654
   1   5  -9 19.5304 6.93946   1 0.45868-0.32031-0.64824 0.96946-0.69891 0.16960
   1   5  -8 705.955 19.7107   1 0.45734-0.33082-0.63315 0.95059-0.71303 0.23775
   1   5  -7 7.64962 6.58375   1 0.45497-0.34030-0.61067 0.92432-0.73315 0.31190
   1   5  -6 926.713 20.9585   1 0.45099-0.34816-0.57842 0.88829-0.76018 0.39296
   1   5  -5 2.99868 5.83107   1 0.44442-0.35345-0.53309 0.83919-0.79484 0.48165
   1   5  -4 1709.96 26.2282   1 0.43374-0.35463-0.47021 0.77253-0.83716 0.57800
   1   5  -3  365.65 12.4673   1 0.41661-0.34934-0.38416 0.68269-0.88555 0.68043
   1   5  -2 619.643 15.1349   1 0.38979-0.33437-0.26906 0.56381-0.93529 0.78419
   1   5  -1 1341.95 20.2105   1 0.34970-0.30613-0.12143 0.41240-0.97698 0.87992
   1   5   0  85.024 5.78147   1 0.29408-0.26237 0.05523 0.23197-0.99700 0.95397
   1   5   1 1392.26 18.7005   1 0.22458-0.20472 0.24673 0.03669-0.98252 0.99352
   1   5   2 275.738 8.66334   1 0.14763-0.13962 0.43152-0.15188-0.92958 0.99461
   1   5   3 2005.92 21.9352   1 0.07172-0.07556 0.59082-0.31496-0.84610 0.96516
   1   5   4 954.507 15.7145   1 0.00327-0.01896 0.71636-0.44428-0.74609 0.91918
   1   5   5  316.78 9.57531   1-0.05504 0.02750 0.80949-0.54119-0.64197 0.86910
   1   5   6 1143.14 18.1489   1-0.10329 0.06390 0.87608-0.61155-0.54135 0.82251
   1   5   7 11.2052 2.22372   1-0.14286 0.09161 0.92257-0.66183-0.44764 0.78283
   1   5   8 935.516 18.0011   1-0.17537 0.11227 0.95436-0.69739-0.36171 0.75093
   1   5   9  9.9339 5.25652   1-0.20229 0.12735 0.97543-0.72224-0.28320 0.72646
   1   5  10 547.646 15.4914   1-0.22482 0.13803 0.98860-0.73920-0.21129 0.70858
   1   5  11 151.049 10.0861   1-0.24387 0.14522 0.99587-0.75024-0.14505 0.69637
   1   5  12 217.616 12.6421   1-0.26012 0.14963 0.99857-0.75672-0.08360 0.68895
   1   5  13 394.223 15.9129   1-0.27411 0.15176 0.99767-0.75960-0.02618 0.68556
   1   4  14 184.526 12.4858   1-0.30416 0.18319 0.98435-0.81170 0.09767 0.62005
   1   4  13 57.6335 5.61989   1-0.29431 0.18520 0.99141-0.81499 0.04820 0.61549
   1   4  12 147.447 10.4683   1-0.28291 0.18565 0.99625-0.81605-0.00440 0.61406
   1   4  11 518.063  15.829   1-0.26960 0.18418 0.99839-0.81441-0.06085 0.61648
   1   4  10 61.5259 4.44178   1-0.25389 0.18033 0.99711-0.80935-0.12206 0.62365
   1   4   9 967.227 18.3338   1-0.23513 0.17342 0.99133-0.79978-0.18919 0.63676
   1   4   8 3.53212 3.94669   1-0.21235 0.16249 0.97935-0.78403-0.26374 0.65727
   1   4   7 1839.90 22.4231   1-0.18417 0.14617 0.95852-0.75942-0.34749 0.68699
   1   4   6 43.6432  3.3525   1-0.14864 0.12249 0.92461-0.72173-0.44242 0.72789
   1   4   5 3632.24 28.1057   1-0.10304 0.08873 0.87089-0.66423-0.55009 0.78153
   1   4   4 23.6572 1.77654   1-0.04398 0.04153 0.78716-0.57672-0.66995 0.84735
   1   4   3 101.211 5.02707   1 0.03153-0.02214 0.66000-0.44579-0.79558 0.91895
   1   4   2  552.77 10.3661   1 0.12293-0.10168 0.47813-0.26013-0.90934 0.97869
   1   4   1 1.09991 2.83996   1 0.22118-0.18808 0.24666-0.02489-0.98273 0.99804
   1   4   0 840.011 13.5999   1 0.30939-0.26444-0.00114 0.22669-0.99435 0.95563
   1   4  -1 164.042 7.11755   1 0.37422-0.31742-0.22105 0.45038-0.95183 0.85907
   1   4  -2 574.089 13.1385   1 0.41467-0.34602-0.38942 0.62253-0.88334 0.73656
   1   4  -3 1599.80 22.4376   1 0.43743-0.35692-0.50779 0.74468-0.81315 0.61233
   1   4  -4   8.168 4.53778   1 0.44954-0.35719-0.58803 0.82871-0.75288 0.49803
   1   4  -5 2190.34 27.7496   1 0.45580-0.35159-0.64182 0.88627-0.70550 0.39663
   1   4  -6 20.4463 3.00655   1 0.45894-0.34288-0.67769 0.92592-0.67023 0.30732
   1   4  -7 911.698 19.7442   1 0.46045-0.33254-0.70130 0.95331-0.64519 0.22825
   1   4  -8 7.52895 5.15138   1 0.46109-0.32133-0.71631 0.97210-0.62845 0.15748
   1   4  -9 538.654 16.7812   1 0.46128-0.30967-0.72509 0.98465-0.61837 0.09336
   1   4 -10 187.187 12.6539   1 0.46120-0.29774-0.72918 0.99253-0.61362 0.03458
   1   4 -11 139.261 9.12308   1 0.46096-0.28564-0.72963 0.99675-0.61316-0.01991
   1   4 -12 227.595 14.0295   1 0.46058-0.27342-0.72713 0.99804-0.61617-0.07093
   1   3 -13 122.596 9.49317   1 0.45824-0.24598-0.77823 0.99127-0.55227-0.18455
   1   3 -12  22.913 8.29938   1 0.45844-0.25804-0.78605 0.99531-0.54134-0.14144
   1   3 -11 69.5265 5.32457   1 0.45861-0.27006-0.79203 0.99751-0.53277-0.09598
   1   3 -10 307.103 13.9009   1 0.45879-0.28209-0.79586 0.99757-0.52716-0.04757
   1   3  -9 60.6198 4.63208   1 0.45903-0.29418-0.79709 0.99501-0.52529 0.00460
   1   3  -8 1048.50 20.4623   1 0.45934-0.30634-0.79498 0.98913-0.52827 0.06161
   1   3  -7 15.8822 5.57948   1 0.45973-0.31858-0.78841 0.97877-0.53762 0.12499
   1   3  -6 2238.62 26.3929   1 0.46008-0.33079-0.77549 0.96208-0.55548 0.19688
   1   3  -5 15.7308 2.34638   1 0.46009-0.34264-0.75304 0.93585-0.58489 0.28032
   1   3  -4 3968.81 31.7215   1 0.45884-0.35325-0.71539 0.89441-0.63006 0.37953
   1   3  -3 339.185 9.63538   1 0.45411-0.36036-0.65214 0.82738-0.69628 0.49978
   1   3  -2  449.65 10.5492   1 0.44038-0.35849-0.54435 0.71581-0.78764 0.64517
   1   3  -1 129.704 6.03211   1 0.40545-0.33541-0.36155 0.52924-0.89748 0.80904
   1   3   0 0.63624 3.10879   1 0.33000-0.27181-0.07734 0.24125-0.98558 0.95118
   1   3   1 668.994 10.0064   1 0.20826-0.16192 0.27078-0.11064-0.97828 0.99790
   1   3   2 13.6099 1.21905   1 0.07448-0.03999 0.57120-0.41484-0.85874 0.93240
   1   3   3   13.12 1.37084   1-0.03384 0.05648 0.76543-0.61286-0.69512 0.82280
   1   3   4 1577.06 16.0423   1-0.11038 0.12116 0.87536-0.72656-0.54205 0.72377
   1   3   5 8.28881 2.78472   1-0.16347 0.16240 0.93578-0.79077-0.41402 0.64977
   1   3   6 3957.70 28.4695   1-0.20138 0.18847 0.96896-0.82772-0.30870 0.59848
   1   3   7 10.1706  1.8123   1-0.22958 0.20481 0.98676-0.84930-0.22075 0.56456
   1   3   8 2355.78 25.4554   1-0.25137 0.21475 0.99538-0.86170-0.14555 0.54340
   1   3   9 147.711 7.74168   1-0.26876 0.22029 0.99816-0.86826-0.07973 0.53161
   1   3  10 817.358 17.3442   1-0.28301 0.22269 0.99696-0.87084-0.02087 0.52678
   1   3  11 152.949 9.20916   1-0.29493 0.22275 0.99288-0.87054 0.03270 0.52724
   1   3  12 170.422 10.7702   1-0.30504 0.22101 0.98658-0.86802 0.08222 0.53176
   1   3  13 73.4579 5.96465   1-0.31372 0.21784 0.97845-0.86367 0.12855 0.53946
   1   3  14 10.5487 7.73314   1-0.32121 0.21349 0.96876-0.85776 0.17235 0.54969
   1   2  14-5.96517 7.70101   1-0.33675 0.24226 0.94625-0.89689 0.25044 0.47591
   1   2  13 87.7346 7.30854   1-0.33151 0.24887 0.95767-0.90453 0.21318 0.45914
   1   2  12 15.4444 5.69759   1-0.32549 0.25470 0.96802-0.91110 0.17429 0.44400
   1   2  11 199.382   9.791   1-0.31855 0.25961 0.97722-0.91652 0.13333 0.43092
   1   2  10 105.366 7.57831   1-0.31048 0.26339 0.98514-0.92067 0.08967 0.42055
   1   2   9 1895.17 24.1393   1-0.30097 0.26574 0.99157-0.92332 0.04240 0.41379
   1   2   8 44.7138 3.90128   1-0.28955 0.26617 0.99608-0.92405-0.00982 0.41198
   1   2   7 3698.77  28.437   1-0.27543 0.26389 0.99793-0.92212-0.06907 0.41720
   1   2   6 8.49576 2.88567   1-0.25722 0.25754 0.99561-0.91602-0.13872 0.43281
   1   2   5 2894.58 21.1307   1-0.23239 0.24456 0.98592-0.90255-0.22446 0.46452
   1   2   4 76.9107 3.57234   1-0.19575 0.21977 0.96131-0.87416-0.33639 0.52242
   1   2   3 1065.64 10.8739   1-0.13582 0.17169 0.90155-0.81062-0.49227 0.62427
   1   2   2 39.2474 2.87885   1-0.02660 0.07433 0.74770-0.65299-0.71431 0.79228
   1   2   1 24.3286 2.03799   1 0.16642-0.10684 0.36415-0.26566-0.95413 0.97807
   1   2   0 462.611 7.90148   1 0.36484-0.29341-0.21022 0.31248-0.95583 0.92574
   1   2  -1 239.384 6.76971   1 0.44265-0.35937-0.58022 0.68626-0.76039 0.67626
   1   2  -2 175.216 5.78929   1 0.45719-0.36207-0.73868 0.84850-0.60337 0.46521
   1   2  -3 1460.05 15.7095   1 0.45703-0.35005-0.80776 0.92136-0.50995 0.31775
   1   2  -4 32.3805 2.52284   1 0.45467-0.33584-0.84061 0.95800-0.45708 0.21085
   1   2  -5 4305.65 31.1356   1 0.45268-0.32200-0.85678 0.97794-0.42840 0.12815
   1   2  -6 35.7996 3.15348   1 0.45146-0.30893-0.86413 0.98907-0.41471 0.06043
   1   2  -7 2722.18 28.7843   1 0.45091-0.29652-0.86624 0.99496-0.41077 0.00245
   1   2  -8 125.267 8.18966   1 0.45084-0.28461-0.86489 0.99739-0.41347-0.04888
   1   2  -9 731.357 17.5238   1 0.45111-0.27302-0.86104 0.99732-0.42087-0.09551
   1   2 -10 75.7776  5.7197   1 0.45158-0.26164-0.85524 0.99530-0.43172-0.13870
   1   2 -11 103.623   7.836   1 0.45215-0.25036-0.84783 0.99166-0.44515-0.17929
   1   2 -12 18.7924  6.9327   1 0.45274-0.23910-0.83900 0.98661-0.46058-0.21790
   1   2 -13 8.05432 7.49816   1 0.45327-0.22778-0.82887 0.98027-0.47756-0.25494
   1   1 -13 2.04059 7.25056   1 0.44517-0.20644-0.87308 0.96283-0.39925-0.32895
   1   1 -12  96.537  6.7199   1 0.44341-0.21653-0.88466 0.97063-0.37545-0.29871
   1   1 -11 37.7662  3.5342   1 0.44145-0.22643-0.89529 0.97749-0.35218-0.26795
   1   1 -10 140.268 9.04345   1 0.43934-0.23617-0.90500 0.98341-0.32958-0.23653
   1   1  -9 25.6346 2.86884   1 0.43713-0.24581-0.91375 0.98838-0.30785-0.20422
   1   1  -8 1915.42 24.5993   1 0.43488-0.25541-0.92152 0.99238-0.28732-0.17072
   1   1  -7 31.6936 2.72937   1 0.43269-0.26507-0.92824 0.99532-0.26845-0.13555
   1   1  -6 3609.64 28.7883   1 0.43071-0.27494-0.93376 0.99706-0.25201-0.09796
   1   1  -5 0.71232 2.74729   1 0.42917-0.28525-0.93782 0.99734-0.23931-0.05664
   1   1  -4 1864.12  17.212   1 0.42848-0.29641-0.93981 0.99555-0.23278-0.00913
   1   1  -3 159.449 4.86627   1 0.42944-0.30923-0.93827 0.99023-0.23757 0.04969
   1   1  -2 1830.30 13.6931   1 0.43376-0.32540-0.92865 0.97683-0.26653 0.13268
   1   1  -1 15.3012 1.36438   1 0.44507-0.34856-0.89034 0.93474-0.36203 0.28221
   1   1   0 175.855 4.80355   1 0.44460-0.35994-0.61855 0.65917-0.72853 0.70274
   1   1   1 77.1046 2.71551   1-0.04015 0.11296 0.76339-0.72655-0.69709 0.72533
   1   1   2 1183.51 8.98105   1-0.21898 0.27994 0.97525-0.94218-0.27975 0.36203
   1   1   3  3.6697 1.85347   1-0.26359 0.31270 0.99581-0.96653-0.13095 0.26726
   1   1   4 1725.76 14.2905   1-0.28486 0.32212 0.99737-0.97186-0.04819 0.23853
   1   1   5 343.993 7.59348   1-0.29844 0.32385 0.99433-0.97261 0.01053 0.23384
   1   1   6 4547.67  28.799   1-0.30850 0.32206 0.98938-0.97144 0.05799 0.24042
   1   1   7 147.813 6.59833   1-0.31659 0.31829 0.98325-0.96909 0.09929 0.25315
   1   1   8 3812.59 31.3957   1-0.32341 0.31326 0.97619-0.96580 0.13686 0.26961
   1   1   9 13.8177 2.48957   1-0.32932 0.30732 0.96827-0.96166 0.17201 0.28849
   1   1  10 761.012 16.9635   1-0.33453 0.30068 0.95954-0.95671 0.20550 0.30903
   1   1  11 0.71862 4.84734   1-0.33915 0.29345 0.94999-0.95094 0.23780 0.33076
   1   1  12 115.678 9.22329   1-0.34327 0.28572 0.93963-0.94435 0.26923 0.35337
   1   1  13  13.134 6.64078   1-0.34693 0.27752 0.92842-0.93692 0.29998 0.37665
   1   1  14 37.4707 4.71959   1-0.35015 0.26890 0.91634-0.92863 0.33021 0.40045
   1   0  14 78.2057 5.50607   1-0.36095 0.29293 0.87900-0.95293 0.40980 0.32517
   1   0  13 58.7115 5.04791   1-0.35935 0.30318 0.89058-0.96074 0.38664 0.29430
   1   0  12 75.5774 5.86322   1-0.35758 0.31326 0.90121-0.96758 0.36410 0.26281
   1   0  11 400.845 13.4525   1-0.35567 0.32321 0.91087-0.97346 0.34235 0.23053
   1   0  10 62.9518 4.55836   1-0.35369 0.33307 0.91954-0.97836 0.32164 0.19721
   1   0   9 1870.44 24.6748   1-0.35170 0.34294 0.92717-0.98221 0.30233 0.16248
   1   0   8 33.1507  2.7855   1-0.34982 0.35291 0.93367-0.98492 0.28497 0.12581
   1   0   7 3751.21 29.6004   1-0.34819 0.36313 0.93884-0.98632 0.27044 0.08631
   1   0   6 62.5405 4.28379   1-0.34709 0.37388 0.94233-0.98603 0.26022 0.04250
   1   0   5 2560.15 20.5263   1-0.34693 0.38557 0.94337-0.98329 0.25706-0.00838
   1   0   4 1970.39 16.2135   1-0.34851 0.39900 0.94010-0.97623 0.26663-0.07197
   1   0   3 3058.06 17.8375   1-0.35338 0.41573 0.92695-0.95931 0.30257-0.16194
   1   0   2 182.392 4.28481   1-0.36401 0.43821 0.88034-0.90892 0.40668-0.32009
   1   0   1 349.837 6.22432   1-0.35790 0.44395 0.61463-0.63943 0.74272-0.71016
   1   0   0 459.468 5.73148   1 0.04895 0.04895-0.62067 0.59965 0.81870-0.84017
   1   0  -1 1061.61  8.4301   1 0.27574-0.16599-0.94280 0.92556 0.36242-0.43793
   1   0  -2 25.2037 1.86773   1 0.33412-0.21252-0.98066 0.96720 0.18285-0.31238
   1   0  -3 1815.11 14.5262   1 0.36063-0.22717-0.98681 0.97712 0.08572-0.26929
   1   0  -4 454.437 8.37731   1 0.37685-0.23155-0.98554 0.97963 0.01899-0.25659
   1   0  -5 3136.09 24.0023   1 0.38849-0.23133-0.98144 0.97932-0.03351-0.25812
   1   0  -6 100.631  5.5481   1 0.39762-0.22862-0.97580 0.97745-0.07827-0.26739
   1   0  -7 3198.97 28.9503   1 0.40519-0.22433-0.96904 0.97447-0.11837-0.28132
   1   0  -8 6.78551 4.41841   1 0.41167-0.21896-0.96135 0.97056-0.15545-0.29828
   1   0  -9 877.528 17.6458   1 0.41732-0.21276-0.95279 0.96578-0.19045-0.31730
   1   0 -10 26.6893 3.20866   1 0.42231-0.20590-0.94339 0.96016-0.22398-0.33781
   1   0 -11 120.384 9.60953   1 0.42673-0.19847-0.93315 0.95370-0.25642-0.35940
   1   0 -12 39.3136 4.23309   1 0.43065-0.19053-0.92207 0.94639-0.28803-0.38182
   1   0 -13 34.4214 4.55035   1 0.43410-0.18214-0.91011 0.93822-0.31900-0.40489
   1  -1 -13 131.644 8.70099   1 0.42041-0.15521-0.93960 0.90606-0.23868-0.48089
   1  -1 -12 77.7281 6.93743   1 0.41489-0.16154-0.95078 0.91346-0.20063-0.46491
   1  -1 -11 136.463  9.3997   1 0.40854-0.16704-0.96084 0.91974-0.16083-0.45068
   1  -1 -10 646.449 16.2876   1 0.40120-0.17155-0.96969 0.92481-0.11878-0.43870
   1  -1  -9 143.448 8.61921   1 0.39265-0.17485-0.97718 0.92852-0.07381-0.42964
   1  -1  -8 1510.73 21.6051   1 0.38254-0.17659-0.98303 0.93060-0.02494-0.42448
   1  -1  -7  7.6991 4.02073   1 0.37033-0.17624-0.98675 0.93054 0.02929-0.42467
   1  -1  -6 2606.51 23.9005   1 0.35515-0.17291-0.98744 0.92745 0.09111-0.43246
   1  -1  -5  121.81 5.25554   1 0.33547-0.16508-0.98331 0.91954 0.16413-0.45145
   1  -1  -4 2599.89 19.9601   1 0.30844-0.14990-0.97057 0.90302 0.25436-0.48765
   1  -1  -3 809.666 10.2049   1 0.26837-0.12168-0.94035 0.86902 0.37221-0.55146
   1  -1  -2 1544.64 12.8924   1 0.20293-0.06809-0.86954 0.79443 0.53475-0.65998
   1  -1  -1 579.552 7.77744   1 0.08640 0.03658-0.69500 0.61611 0.75745-0.82864
   1  -1   0 50.6414 2.87978   1-0.10521 0.21634-0.29667 0.21400 0.97163-0.98879
   1  -1   1 1198.57 12.0053   1-0.28558 0.38486 0.24182-0.32826 0.95101-0.91414
   1  -1   2 1115.92 13.2621   1-0.35693 0.44437 0.58435-0.67457 0.76749-0.67659
   1  -1   3  22.365 2.00395   1-0.37199 0.44758 0.73831-0.83232 0.61862-0.47368
   1  -1   4 3980.67 26.1907   1-0.37266 0.43639 0.80830-0.90608 0.52721-0.32824
   1  -1   5 39.5599  2.9184   1-0.37071 0.42259 0.84256-0.94412 0.47408-0.22108
   1  -1   6 2827.54 25.4499   1-0.36888 0.40891 0.85986-0.96520 0.44447-0.13744
   1  -1   7 12.0466 2.02749   1-0.36767 0.39585 0.86803-0.97715 0.42971-0.06865
   1  -1   8 1496.62 21.6252   1-0.36706 0.38339 0.87073-0.98363 0.42476-0.00966
   1  -1   9 67.9462 5.37551   1-0.36691 0.37138 0.86980-0.98648 0.42653 0.04259
   1  -1  10 1013.64 20.7122   1-0.36707 0.35970 0.86625-0.98670 0.43312 0.09004
   1  -1  11 60.9837 5.07856   1-0.36743 0.34821 0.86066-0.98490 0.44324 0.13395
   1  -1  12 264.292 12.8169   1-0.36789 0.33681 0.85339-0.98141 0.45603 0.17519
   1  -1  13 77.2187 5.62435   1-0.36836 0.32544 0.84466-0.97646 0.47089 0.21436
   1  -1  14 -7.7345 8.94241   1-0.36879 0.31401 0.83460-0.97018 0.48736 0.25192
   1  -2  14 83.1772  6.4171   1-0.37354 0.33200 0.78391-0.98113 0.56129 0.18231
   1  -2  13 5.87949  7.9459   1-0.37381 0.34412 0.79163-0.98507 0.55074 0.13883
   1  -2  12 178.787 12.0511   1-0.37403 0.35619 0.79747-0.98714 0.54256 0.09297
   1  -2  11 910.029 21.6958   1-0.37426 0.36827 0.80113-0.98701 0.53736 0.04414
   1  -2  10  78.724 6.09794   1-0.37451 0.38038 0.80211-0.98422 0.53592-0.00846
   1  -2   9 1139.60 21.4665   1-0.37483 0.39254 0.79971-0.97803 0.53932-0.06588
   1  -2   8 11.8009 4.88931   1-0.37517 0.40474 0.79275-0.96730 0.54902-0.12962
   1  -2   7 1545.48 22.2771   1-0.37544 0.41685 0.77939-0.95015 0.56711-0.20174
   1  -2   6 235.807   8.805   1-0.37526 0.42853 0.75647-0.92345 0.59647-0.28513
   1  -2   5 3472.73 29.8032   1-0.37375 0.43886 0.71849-0.88169 0.64102-0.38371
   1  -2   4 296.562 9.13852   1-0.36869 0.44566 0.65557-0.81500 0.70552-0.50224
   1  -2   3 2057.69 21.5826   1-0.35491 0.44373 0.55015-0.70580 0.79343-0.64418
   1  -2   2 1610.37 17.7625   1-0.32126 0.42193 0.37468-0.52655 0.89836-0.80314
   1  -2   1 84.1381 4.55557   1-0.25037 0.36289 0.10499-0.25308 0.98468-0.94349
   1  -2   0 1903.38 16.1199   1-0.13560 0.25998-0.22921 0.08490 0.98594-0.99879
   1  -2  -1 247.914 6.08739   1-0.00545 0.14167-0.52879 0.38826 0.87952-0.94641
   1  -2  -2 701.816 10.2715   1 0.10393 0.04415-0.73109 0.59434 0.72270-0.84362
   1  -2  -3 2806.66 21.1041   1 0.18317-0.02325-0.84934 0.71637 0.57030-0.74524
   1  -2  -4 35.7277 2.79401   1 0.23883-0.06705-0.91579 0.78660 0.44035-0.66932
   1  -2  -5 1924.00 19.7976   1 0.27876-0.09513-0.95298 0.82756 0.33252-0.61553
   1  -2  -6 6.62895 2.87688   1 0.30848-0.11300-0.97344 0.85181 0.24219-0.57923
   1  -2  -7 932.476 16.2091   1 0.33143-0.12410-0.98389 0.86603 0.16492-0.55600
   1  -2  -8 36.3326 3.20294   1 0.34971-0.13053-0.98795 0.87388 0.09735-0.54245
   1  -2  -9 1136.60 20.0047   1 0.36466-0.13363-0.98771 0.87741 0.03702-0.53616
   1  -2 -10 106.138 6.85826   1 0.37714-0.13426-0.98435 0.87783-0.01780-0.53537
   1  -2 -11 421.146 14.8326   1 0.38772-0.13298-0.97861 0.87587-0.06837-0.53882
   1  -2 -12 106.562 7.99274   1 0.39679-0.13020-0.97094 0.87198-0.11562-0.54561
   1  -2 -13  3.0051 7.04757   1 0.40462-0.12618-0.96164 0.86646-0.16021-0.55506
   1  -3 -13 161.498 11.6206   1 0.38734-0.09566-0.97675 0.81992-0.08530-0.62565
   1  -3 -12 28.1829 4.01904   1 0.37713-0.09730-0.98330 0.82269-0.03509-0.62183
   1  -3 -11 243.662 12.4051   1 0.36530-0.09733-0.98752 0.82314 0.01835-0.62124
   1  -3 -10 928.399 20.0622   1 0.35149-0.09536-0.98890 0.82074 0.07574-0.62460
   1  -3  -9 28.6003  3.2367   1 0.33519-0.09092-0.98668 0.81474 0.13802-0.63284
   1  -3  -8  734.50 15.9676   1 0.31570-0.08328-0.97969 0.80397 0.20634-0.64713
   1  -3  -7 13.2463 2.12881   1 0.29205-0.07148-0.96613 0.78663 0.28217-0.66893
   1  -3  -6 1224.76 18.1208   1 0.26281-0.05409-0.94320 0.75992 0.36725-0.69998
   1  -3  -5 366.096 9.86142   1 0.22601-0.02914-0.90648 0.71942 0.46337-0.74207
   1  -3  -4 1944.48 20.6008   1 0.17896 0.00605-0.84907 0.65824 0.57171-0.79637
   1  -3  -3 2372.91 21.8572   1 0.11850 0.05466-0.76085 0.56624 0.69099-0.86163
   1  -3  -2 858.188 12.7715   1 0.04215 0.11917-0.62917 0.43078 0.81378-0.93038
   1  -3  -1 1987.98 18.8017   1-0.04864 0.19810-0.44487 0.24270 0.92185-0.98441
   1  -3   0 7.18822 2.71042   1-0.14431 0.28192-0.21579 0.00984 0.98830-0.99683
   1  -3   1 1700.86 18.9543   1-0.22891 0.35467 0.02486-0.23459 0.99543-0.94994
   1  -3   2 690.941 13.1165   1-0.29086 0.40477 0.23667-0.45018 0.95258-0.85305
   1  -3   3 2589.10 27.0355   1-0.32983 0.43188 0.39920-0.61649 0.88619-0.73264
   1  -3   4 2816.55 29.2351   1-0.35210 0.44230 0.51438-0.73545 0.81843-0.61084
   1  -3   5 677.972 15.2784   1-0.36419 0.44254 0.59320-0.81805 0.76000-0.49838
   1  -3   6 1160.86 20.4493   1-0.37057 0.43707 0.64651-0.87513 0.71378-0.39812
   1  -3   7 7.49906 4.77212   1-0.37385 0.42851 0.68233-0.91474 0.67913-0.30945
   1  -3   8 691.014 17.3008   1-0.37548 0.41828 0.70608-0.94227 0.65436-0.23064
   1  -3   9 2.42258  5.8511   1-0.37621 0.40716 0.72129-0.96126 0.63766-0.15991
   1  -3  10 720.892 19.4458   1-0.37644 0.39554 0.73028-0.97402 0.62749-0.09571
   1  -3  11  69.688 4.89639   1-0.37639 0.38363 0.73455-0.98208 0.62257-0.03676
   1  -3  12 109.123 9.37674   1-0.37614 0.37154 0.73516-0.98646 0.62189 0.01795
   1  -3  13 150.857 11.5754   1-0.37575 0.35929 0.73279-0.98787 0.62467 0.06920
   1  -4  13 8.84313 8.52146   1-0.37442 0.37120 0.66957-0.98630 0.69169 0.00649
   1  -4  12  226.44 14.4593   1-0.37457 0.38320 0.66828-0.98122 0.69293-0.04878
   1  -4  11  117.33 9.00696   1-0.37435 0.39484 0.66331-0.97248 0.69773-0.10761
   1  -4  10 186.581 11.8264   1-0.37366 0.40599 0.65384-0.95923 0.70674-0.17065
   1  -4   9 540.213 18.1023   1-0.37226 0.41645 0.63868-0.94029 0.72074-0.23868
   1  -4   8 9.00544 5.09208   1-0.36982 0.42586 0.61621-0.91404 0.74058-0.31255
   1  -4   7 905.597 20.4144   1-0.36576 0.43365 0.58411-0.87817 0.76711-0.39312
   1  -4   6 201.267  10.726   1-0.35916 0.43890 0.53922-0.82950 0.80100-0.48104
   1  -4   5 647.913 16.1812   1-0.34852 0.44011 0.47728-0.76377 0.84222-0.57628
   1  -4   4 3295.92 34.5477   1-0.33164 0.43508 0.39298-0.67569 0.88922-0.67732
   1  -4   3 1201.30 20.2712   1-0.30547 0.42077 0.28080-0.55974 0.93755-0.77968
   1  -4   2 2737.64 28.2598   1-0.26664 0.39378 0.13738-0.41254 0.97847-0.87464
   1  -4   1  185.26 7.59879   1-0.21293 0.35192-0.03432-0.23706 0.99925-0.94944
   1  -4   0 1590.34  19.653   1-0.14560 0.29644-0.22155-0.04605 0.98753-0.99176
   1  -4  -1  302.41 8.68384   1-0.07041 0.23311-0.40424 0.14042 0.93870-0.99696
   1  -4  -2 2420.18 23.8649   1 0.00463 0.16992-0.56401 0.30397 0.85924-0.97153
   1  -4  -3 1167.36  16.841   1 0.07312 0.11328-0.69177 0.43551 0.76211-0.92843
   1  -4  -4 1416.20 19.3391   1 0.13204 0.06621-0.78779 0.53530 0.65948-0.87984
   1  -4  -5 712.428 14.2346   1 0.18117 0.02893-0.85721 0.60851 0.55928-0.83367
   1  -4  -6  77.088  5.9515   1 0.22166 0.00030-0.90619 0.66126 0.46531-0.79373
   1  -4  -7 601.982 14.4608   1 0.25503-0.02123-0.94001 0.69887 0.37875-0.76120
   1  -4  -8-2.94003 4.69996   1 0.28273-0.03707-0.96273 0.72537 0.29946-0.73594
   1  -4  -9 579.107 15.9464   1 0.30593-0.04842-0.97724 0.74366 0.22671-0.71723
   1  -4 -10 69.2047 5.33171   1 0.32556-0.05620-0.98558 0.75577 0.15965-0.70419
   1  -4 -11 183.995 11.6657   1 0.34231-0.06110-0.98917 0.76314 0.09742-0.69600
   1  -4 -12 192.651 12.4059   1 0.35674-0.06367-0.98900 0.76675 0.03929-0.69189
   1  -4 -13 8.63993 6.95736   1 0.36923-0.06432-0.98578 0.76731-0.01540-0.69124
   1  -5 -12 19.0576 7.69163   1 0.33638-0.03008-0.98946 0.70556 0.10640-0.75469
   1  -5 -11 208.718 12.6985   1 0.31969-0.02524-0.98539 0.69772 0.16769-0.76196
   1  -5 -10 76.6771 7.11471   1 0.30048-0.01788-0.97681 0.68536 0.23281-0.77304
   1  -5  -9 106.858 7.32948   1 0.27823-0.00749-0.96262 0.66739 0.30223-0.78843
   1  -5  -8 519.838 15.1893   1 0.25234 0.00655-0.94136 0.64235 0.37639-0.80856
   1  -5  -7 5.62115 4.27302   1 0.22208 0.02497-0.91108 0.60829 0.45552-0.83366
   1  -5  -6  568.70 14.5157   1 0.18660 0.04859-0.86925 0.56269 0.53949-0.86359
   1  -5  -5 627.343 14.5385   1 0.14508 0.07826-0.81281 0.50247 0.62737-0.89744
   1  -5  -4 100.151 6.34241   1 0.09691 0.11458-0.73834 0.42421 0.71694-0.93298
   1  -5  -3 3140.34 30.4613   1 0.04207 0.15757-0.64280 0.32489 0.80413-0.96614
   1  -5  -2 595.133 13.1255   1-0.01831 0.20610-0.52491 0.20322 0.88275-0.99073
   1  -5  -1 2186.02 25.0554   1-0.08151 0.25745-0.38700 0.06154 0.94528-0.99923
   1  -5   0-1.37122 3.80993   1-0.14341 0.30749-0.23623-0.09301 0.98518-0.98509
   1  -5   1 1970.51 25.1046   1-0.19953 0.35177-0.08355-0.24947 0.99975-0.94564
   1  -5   2  467.58 13.2985   1-0.24662 0.38700 0.05967-0.39647 0.99160-0.88345
   1  -5   3 1699.61  26.094   1-0.28351 0.41204 0.18527-0.52585 0.96723-0.80505
   1  -5   4 323.671 12.3806   1-0.31090 0.42758 0.28977-0.63413 0.93415-0.71794
   1  -5   5 671.152 17.8093   1-0.33049 0.43532 0.37351-0.72164 0.89860-0.62836
   1  -5   6 513.303  16.525   1-0.34418 0.43715 0.43891-0.79083 0.86469-0.54041
   1  -5   7 7.71026 2.95281   1-0.35359 0.43471 0.48908-0.84477 0.83467-0.45636
   1  -5   8 613.031  19.047   1-0.35999 0.42926 0.52697-0.88645 0.80947-0.37713
   1  -5   9 157.941 11.8287   1-0.36428 0.42170 0.55509-0.91835 0.78925-0.30288
   1  -5  10 62.3671 5.34232   1-0.36709 0.41266 0.57543-0.94246 0.77378-0.23338
   1  -5  11 123.963 10.2447   1-0.36883 0.40255 0.58952-0.96034 0.76261-0.16818
   1  -5  12-2.53981   8.566   1-0.36980 0.39167 0.59854-0.97313 0.75528-0.10682
   1  -6  11 6.31457 7.68201   1-0.36050 0.40746 0.51489-0.94734 0.81760-0.21885
   1  -6  10 529.453 21.2088   1-0.35762 0.41643 0.49701-0.92569 0.82942-0.28471
   1  -6   9 38.1649 4.67423   1-0.35339 0.42405 0.47270-0.89760 0.84472-0.35404
   1  -6   8 187.376 12.6787   1-0.34740 0.42991 0.44065-0.86177 0.86356-0.42691
   1  -6   7 344.781 15.2225   1-0.33904 0.43340 0.39927-0.81661 0.88578-0.50316
   1  -6   6 157.384   10.84   1-0.32754 0.43375 0.34676-0.76032 0.91077-0.58218
   1  -6   5 122.437 8.28731   1-0.31192 0.42998 0.28122-0.69101 0.93723-0.66267
   1  -6   4  897.37 21.8675   1-0.29105 0.42096 0.20103-0.60703 0.96295-0.74242
   1  -6   3 145.615 9.54153   1-0.26379 0.40556 0.10533-0.50755 0.98460-0.81811
   1  -6   2 1296.87   23.34   1-0.22932 0.38294-0.00513-0.39332 0.99789-0.88543
   1  -6   1 54.7688 3.92187   1-0.18749 0.35296-0.12731-0.26735 0.99815-0.93973
   1  -6   0 1801.24 25.4522   1-0.13924 0.31656-0.25577-0.13512 0.98164-0.97725
   1  -6  -1 16.6743 2.33549   1-0.08659 0.27576-0.38344-0.00367 0.94675-0.99639
   1  -6  -2 832.144 17.4456   1-0.03226 0.23328-0.50335 0.12003 0.89469-0.99836
   1  -6  -3  84.026 5.55939   1 0.02104 0.19183-0.61024 0.23069 0.82899-0.98669
   1  -6  -4 726.018 16.7711   1 0.07120 0.15352-0.70137 0.32560 0.75423-0.96596
   1  -6  -5 220.548 9.97152   1 0.11696 0.11962-0.77633 0.40434 0.67484-0.94061
   1  -6  -6 178.042 9.44512   1 0.15782 0.09061-0.83628 0.46806 0.59430-0.91410
   1  -6  -7 382.232 13.3251   1 0.19385 0.06643-0.88311 0.51868 0.51499-0.88881
   1  -6  -8 142.122 9.48762   1 0.22540 0.04673-0.91892 0.55826 0.43829-0.86615
   1  -6  -9 100.535 6.34329   1 0.25297 0.03101-0.94562 0.58875 0.36491-0.84680
   1  -6 -10 234.181 13.0685   1 0.27707 0.01876-0.96487 0.61178 0.29508-0.83100
   1  -6 -11 2.99572 6.69864   1 0.29817 0.00951-0.97802 0.62871 0.22873-0.81868
   1  -6 -12  132.05 9.74074   1 0.31670 0.00283-0.98613 0.64059 0.16568-0.80966
   1  -7 -11 152.854 11.8015   1 0.27828 0.04264-0.96866 0.55770 0.28067-0.86631
   1  -7 -10   2.466 6.92237   1 0.25586 0.05321-0.95164 0.53690 0.34695-0.87856
   1  -7  -9 371.851 14.6726   1 0.23061 0.06661-0.92835 0.50984 0.41581-0.89339
   1  -7  -8 41.7321 4.01604   1 0.20221 0.08316-0.89767 0.47537 0.48705-0.91059
   1  -7  -7 5.32816 5.32816   1 0.17035 0.10317-0.85831 0.43223 0.56012-0.92963
   1  -7  -6 118.698 9.09157   1 0.13480 0.12686-0.80892 0.37907 0.63408-0.94957
   1  -7  -5 283.365  11.899   1 0.09551 0.15430-0.74825 0.31462 0.70745-0.96890
   1  -7  -4 39.4907 3.12935   1 0.05271 0.18525-0.67540 0.23798 0.77808-0.98550
   1  -7  -3 687.885 17.6179   1 0.00704 0.21907-0.59022 0.14903 0.84325-0.99664
   1  -7  -2 9.73474 4.43012   1-0.04037 0.25463-0.49375 0.04878 0.89990-0.99926
   1  -7  -1 1511.27 25.4115   1-0.08792 0.29033-0.38847-0.06028 0.94516-0.99049
   1  -7   0 5.38585 4.45327   1-0.13379 0.32434-0.27824-0.17430 0.97703-0.96832
   1  -7   1 1364.80 24.7523   1-0.17619 0.35490-0.16775-0.28856 0.99494-0.93220
   1  -7   2 35.2024 3.90456   1-0.21379 0.38065-0.06168-0.39841 0.99993-0.88316
   1  -7   3 352.676  14.328   1-0.24587 0.40087 0.03615-0.50002 0.99436-0.82356
   1  -7   4 50.8473 4.48451   1-0.27233 0.41549 0.12330-0.59095 0.98122-0.75639
   1  -7   5 158.037 11.2501   1-0.29359 0.42489 0.19872-0.67015 0.96351-0.68465
   1  -7   6 166.118 12.1976   1-0.31030 0.42975 0.26246-0.73767 0.94379-0.61089
   1  -7   7 23.6111 4.47723   1-0.32323 0.43083 0.31529-0.79427 0.92399-0.53706
   1  -7   8 45.9394 4.80685   1-0.33309 0.42883 0.35832-0.84109 0.90543-0.46447
   1  -7   9 275.469 16.5786   1-0.34051 0.42441 0.39280-0.87934 0.88892-0.39392
   1  -7  10  7.6795 8.14532   1-0.34601 0.41806 0.41989-0.91021 0.87486-0.32583
   1  -7  11 186.321 12.7591   1-0.34999 0.41018 0.44065-0.93475 0.86342-0.26036
   1  -8  10 205.179  14.966   1-0.33285 0.41814 0.34486-0.89683 0.91136-0.35802
   1  -8   9 16.6605  9.5417   1-0.32628 0.42342 0.31603-0.86422 0.92358-0.42427
   1  -8   8  67.617 6.12055   1-0.31774 0.42673 0.28035-0.82475 0.93734-0.49207
   1  -8   7-2.51039 8.18289   1-0.30681 0.42765 0.23698-0.77761 0.95212-0.56088
   1  -8   6-1.84083 8.16354   1-0.29299 0.42568 0.18514-0.72199 0.96707-0.62986
   1  -8   5 91.8918 7.79961   1-0.27578 0.42032 0.12421-0.65728 0.98099-0.69782
   1  -8   4 239.228 13.8043   1-0.25467 0.41106 0.05394-0.58323 0.99229-0.76314
   1  -8   3 12.3081 6.79008   1-0.22928 0.39752-0.02539-0.50013 0.99901-0.82389
   1  -8   2 893.895 22.8855   1-0.19943 0.37952-0.11268-0.40905 0.99903-0.87794
   1  -8   1 40.7163 4.12709   1-0.16529 0.35723-0.20601-0.31194 0.99033-0.92328
   1  -8   0 1336.80  26.297   1-0.12741 0.33120-0.30261-0.21157 0.97137-0.95835
   1  -8  -1 117.186 9.23095   1-0.08674 0.30239-0.39922-0.11118 0.94143-0.98244
   1  -8  -2 668.698 18.6095   1-0.04449 0.27199-0.49252-0.01410 0.90077-0.99582
   1  -8  -3 9.58878  5.1938   1-0.00195 0.24130-0.57965 0.07681 0.85059-0.99967
   1  -8  -4 289.659 13.4402   1 0.03968 0.21152-0.65851 0.15945 0.79273-0.99583
   1  -8  -5 104.472 7.28623   1 0.07947 0.18358-0.72793 0.23265 0.72930-0.98644
   1  -8  -6 22.4869 3.79229   1 0.11677 0.15813-0.78756 0.29606 0.66236-0.97353
   1  -8  -7 -1.8379 6.09563   1 0.15123 0.13552-0.83768 0.34996 0.59369-0.95890
   1  -8  -8 79.8557 4.88421   1 0.18272 0.11588-0.87896 0.39502 0.52468-0.94392
   1  -8  -9-1.00504 6.70445   1 0.21129 0.09916-0.91226 0.43210 0.45633-0.92960
   1  -8 -10 218.209 13.1232   1 0.23709 0.08521-0.93852 0.46214 0.38931-0.91661
   1  -9  -9 23.4378 4.37342   1 0.19496 0.12873-0.89823 0.35642 0.48789-0.95685
   1  -9  -8 29.7677 4.05176   1 0.16668 0.14516-0.86344 0.31786 0.55308-0.96800
   1  -9  -7 14.4697 6.77746   1 0.13599 0.16400-0.82150 0.27214 0.61804-0.97893
   1  -9  -6-5.59664 7.49489   1 0.10295 0.18519-0.77190 0.21876 0.68183-0.98869
   1  -9  -5  73.605 5.75696   1 0.06777 0.20851-0.71436 0.15743 0.74324-0.99606
   1  -9  -4  6.5673  6.5673   1 0.03084 0.23359-0.64894 0.08824 0.80084-0.99964
   1  -9  -3 672.269 20.3913   1-0.00725 0.25984-0.57621 0.01173 0.85312-0.99788
   1  -9  -2 38.7421 4.32024   1-0.04575 0.28649-0.49731-0.07096 0.89858-0.98931
   1  -9  -1 975.233 23.9117   1-0.08375 0.31264-0.41394-0.15810 0.93600-0.97270
   1  -9   0 9.65517 7.27584   1-0.12031 0.33735-0.32829-0.24753 0.96466-0.94733
   1  -9   1 869.865 23.9248   1-0.15457 0.35975-0.24278-0.33682 0.98443-0.91307
   1  -9   2 28.4595 4.42043   1-0.18583 0.37916-0.15978-0.42360 0.99583-0.87044
   1  -9   3 559.729 20.3238   1-0.21367 0.39514-0.08136-0.50580 0.99993-0.82050
   1  -9   4 5.12962  8.0598   1-0.23788 0.40751-0.00905-0.58188 0.99813-0.76467
   1  -9   5 38.1339  5.1657   1-0.25854 0.41632 0.05614-0.65086 0.99197-0.70448
   1  -9   6  2.0456 8.75872   1-0.27586 0.42179 0.11378-0.71228 0.98293-0.64141
   1  -9   7 21.5998 9.21741   1-0.29017 0.42424 0.16385-0.76612 0.97230-0.57675
   1  -9   8 9.95876 9.27473   1-0.30181 0.42404 0.20663-0.81268 0.96114-0.51155
   1 -10   7 6.91163 11.3648   1-0.27349 0.42080 0.09529-0.75921 0.98614-0.58628
   1 -10   6 2.25855 9.31226   1-0.25899 0.41816 0.04745-0.70758 0.99300-0.64716
   1 -10   5 20.7027 10.1917   1-0.24183 0.41284-0.00674-0.64961 0.99796-0.70616
   1 -10   4  215.41 16.4355   1-0.22179 0.40465-0.06711-0.58547 0.99999-0.76222
   1 -10   3 37.4867 5.26723   1-0.19875 0.39347-0.13317-0.51563 0.99796-0.81423
   1 -10   2  921.50 26.4667   1-0.17274 0.37930-0.20404-0.44098 0.99073-0.86103
   1 -10   1 8.93777 6.92316   1-0.14391 0.36233-0.27848-0.36277 0.97729-0.90162
   1 -10   0 1095.47 27.9325   1-0.11262 0.34289-0.35490-0.28256 0.95688-0.93524
   1 -10  -1 11.9437 7.43736   1-0.07940 0.32152-0.43153-0.20215 0.92910-0.96149
   1 -10  -2 1031.65 26.6924   1-0.04488 0.29885-0.50654-0.12336 0.89401-0.98043
   1 -10  -3 13.8245 4.10488   1-0.00976 0.27558-0.57824-0.04788 0.85208-0.99253
   1 -10  -4 311.821  16.231   1 0.02526 0.25241-0.64523 0.02289 0.80412-0.99861
   1 -10  -5 21.8263 8.71086   1 0.05956 0.22996-0.70649 0.08792 0.75120-0.99971
   1 -10  -6 13.4877  4.2385   1 0.09264 0.20874-0.76138 0.14659 0.69445-0.99699
   1 -10  -7 12.7413 7.85602   1 0.12412 0.18911-0.80966 0.19865 0.63498-0.99156
   1 -10  -8-1.76782 8.47814   1 0.15376 0.17132-0.85134 0.24411 0.57383-0.98444
   1 -11  -5 137.845 10.8802   1 0.05418 0.24858-0.70339 0.02318 0.75451-0.99871
   1 -11  -4 53.3424 5.48191   1 0.02225 0.26866-0.64624-0.03775 0.80366-0.99383
   1 -11  -3 459.774 20.1637   1-0.01009 0.28915-0.58453-0.10324 0.84823-0.98437
   1 -11  -2 16.6532 9.45705   1-0.04234 0.30955-0.51915-0.17239 0.88749-0.96959
   1 -11  -1  611.60 23.0563   1-0.07396 0.32932-0.45127-0.24406 0.92084-0.94892
   1 -11   0  11.697 8.57187   1-0.10442 0.34792-0.38221-0.31690 0.94799-0.92203
   1 -11   1 585.933 23.1458   1-0.13321 0.36486-0.31338-0.38951 0.96892-0.88894
   1 -11   2 5.58918 8.78188   1-0.15994 0.37975-0.24616-0.46050 0.98395-0.84993
   1 -11   3 281.484 17.6841   1-0.18433 0.39229-0.18180-0.52864 0.99361-0.80556
   1 -11   4 109.812 7.72291   1-0.20622 0.40232-0.12131-0.59291 0.99867-0.75659
   2 -11   3 112.142 8.67369   1-0.12301 0.42886-0.22982-0.50164 0.98514-0.81857
   2 -11   2 61.0725 7.09803   1-0.09847 0.41617-0.29219-0.43550 0.97216-0.85961
   2 -11   1 153.104 11.7167   1-0.07189 0.40145-0.35661-0.36730 0.95397-0.89545
   2 -11   0 2.78786 8.64912   1-0.04358 0.38499-0.42194-0.29819 0.93019-0.92571
   2 -11  -1 114.115 9.27887   1-0.01394 0.36719-0.48694-0.22941 0.90068-0.95023
   2 -11  -2  94.536 7.80859   1 0.01661 0.34850-0.55040-0.16217 0.86556-0.96914
   2 -11  -3 61.8874 5.76944   1 0.04756 0.32940-0.61118-0.09761 0.82517-0.98279
   2 -10  -6-0.62499 7.93024   1 0.14521 0.25406-0.77388 0.13807 0.67215-0.99617
   2 -10  -5 434.251 18.9487   1 0.11387 0.27355-0.72339 0.08380 0.72805-0.99804
   2 -10  -4-1.25137 8.48719   1 0.08135 0.29422-0.66704 0.02367 0.78062-0.99658
   2 -10  -3 166.135 10.9964   1 0.04807 0.31565-0.60532-0.04183 0.82889-0.99082
   2 -10  -2 88.5079 7.24259   1 0.01454 0.33733-0.53903-0.11189 0.87192-0.97982
   2 -10  -1 22.1983 8.67658   1-0.01865 0.35867-0.46931-0.18540 0.90894-0.96280
   2 -10   0 43.1331  4.9287   1-0.05088 0.37905-0.39752-0.26096 0.93942-0.93925
   2 -10   1 23.5077 8.11151   1-0.08159 0.39791-0.32523-0.33703 0.96318-0.90898
   2 -10   2 23.1245 10.4674   1-0.11026 0.41473-0.25402-0.41202 0.98040-0.87216
   2 -10   3 281.205 17.8477   1-0.13653 0.42914-0.18534-0.48448 0.99157-0.82931
   2 -10   4  8.0916 9.67531   1-0.16014 0.44091-0.12045-0.55315 0.99748-0.78118
   2 -10   5 396.268 20.8409   1-0.18103 0.44994-0.06029-0.61709 0.99905-0.72872
   2 -10   6 14.3615 9.37274   1-0.19920 0.45627-0.00550-0.67566 0.99726-0.67290
   2  -9   8 273.294 18.5234   1-0.24446 0.46459 0.15394-0.78102 0.97465-0.54654
   2  -9   7 11.6648  4.9056   1-0.23145 0.46343 0.10881-0.73211 0.98366-0.60958
   2  -9   6 705.058 25.7029   1-0.21578 0.45961 0.05688-0.67640 0.99143-0.67138
   2  -9   5 11.4389 10.1611   1-0.19717 0.45285-0.00189-0.61385 0.99691-0.73090
   2  -9   4 490.492 20.5486   1-0.17540 0.44292-0.06725-0.54471 0.99890-0.78692
   2  -9   3 113.919 8.49051   1-0.15037 0.42975-0.13850-0.46968 0.99610-0.83814
   2  -9   2  -1.769 8.72628   1-0.12216 0.41339-0.21453-0.38987 0.98723-0.88331
   2  -9   1  289.81  14.936   1-0.09103 0.39411-0.29376-0.30686 0.97125-0.92136
   2  -9   0 23.1423 7.75335   1-0.05748 0.37241-0.37428-0.22256 0.94747-0.95161
   2  -9  -1 200.214  12.922   1-0.02216 0.34894-0.45402-0.13904 0.91567-0.97384
   2  -9  -2 48.8936 4.94718   1 0.01416 0.32447-0.53099-0.05830 0.87616-0.98837
 -10  -7  -4-19.3076 15.7782   1-0.72235-0.11688 0.17811-0.38421 0.82474-0.79609
 -10  -7  -5 37.9935 7.27697   1-0.56455-0.26284-0.30236 0.10004 0.85563-0.88101
 -10  -6  -7 8.66781 10.4789   1-0.16448-0.65248-0.92794 0.79481 0.14180-0.27953
 -10  -6  -6 26.5087 10.0942   1-0.21663-0.61216-0.89609 0.75919 0.30510-0.38881
 -10  -6  -5-9.33533 11.2268   1-0.43400-0.40664-0.58275 0.44207 0.73639-0.76607
 -10  -6  -4 29.9254 15.5276   1-0.78580-0.06667 0.53331-0.67776 0.60510-0.58076
 -10  -6  -3  10.373 9.99794   1-0.78400-0.08032 0.72834-0.87656 0.33371-0.25533
 -10  -6  -2 24.0519 12.3961   1-0.77552-0.10064 0.76209-0.91409 0.25547-0.12307
 -10  -5  -1 9.44193  11.485   1-0.71740-0.18385 0.82399-0.91810-0.04300 0.22512
 -10  -5  -2 5.27982 10.6418   1-0.69744-0.19196 0.82261-0.91295-0.12089 0.24899
 -10  -5  -3-3.89531 10.9022   1-0.65679-0.22078 0.80354-0.89011-0.25626 0.33033
 -10  -5  -4 17.6777 11.1115   1-0.50713-0.35859 0.62859-0.71139-0.60907 0.62911
 -10  -5  -5 41.3365 13.8621   1-0.07951-0.77437-0.53841 0.45938-0.70722 0.67323
 -10  -5  -6-4.80506  10.922   1-0.06646-0.77558-0.83312 0.75786-0.35870 0.27069
 -10  -5  -7 27.5777 11.8554   1-0.07645-0.75375-0.87420 0.80272-0.26453 0.12249
 -10  -5  -8 14.7786 11.2065   1-0.08043-0.73793-0.88408 0.81636-0.23655 0.04049
 -10  -4  -8 6.14743  11.815   1-0.05732-0.77428-0.76282 0.75675-0.47893 0.27856
 -10  -4  -7 9.88007 13.1817   1-0.05832-0.78512-0.69774 0.68790-0.56241 0.41607
 -10  -4  -6 2.38917 13.5151   1-0.07431-0.78097-0.54833 0.53472-0.70162 0.60931
 -10  -4  -5 25.6519 10.7946   1-0.14999-0.71713-0.20846 0.19108-0.86478 0.82650
 -10  -4  -4 18.9753 9.83417   1-0.32740-0.55156 0.29064-0.31179-0.84373 0.85947
 -10  -4  -3-8.77212 11.5839   1-0.49329-0.39752 0.61415-0.63907-0.62915 0.69892
 -10  -4  -2 16.2262 5.13467   1-0.58798-0.31467 0.74541-0.77410-0.43352 0.55731
 -10  -4  -1 11.4801 10.5702   1-0.64090-0.27358 0.79703-0.82950-0.29407 0.47189
 -10  -3  -1-1.48674 10.0836   1-0.56747-0.36026 0.72720-0.69801-0.47472 0.64824
 -10  -3  -2 23.2996 10.3827   1-0.50012-0.41577 0.63235-0.59939-0.61218 0.73167
 -10  -3  -3 18.5857 10.8845   1-0.40529-0.49876 0.46514-0.42841-0.75944 0.82491
 -10  -3  -4-7.24784 11.4598   1-0.28764-0.60456 0.20557-0.16507-0.87095 0.88238
 -10  -3  -5 21.9749 12.4256   1-0.17835-0.70201-0.10007 0.14434-0.88682 0.84423
 -10  -3  -6 10.3686  13.085   1-0.10842-0.76010-0.35520 0.40324-0.81631 0.71969
 -10  -3  -7 23.4556 13.8765   1-0.07494-0.78175-0.52189 0.57370-0.72256 0.57191
 -10  -3  -8 21.5055 14.5062   1-0.06123-0.78361-0.62069 0.67627-0.64321 0.43854
 -10  -2  -7  2.4131 14.8753   1-0.09852-0.77141-0.38262 0.49609-0.80544 0.65049
 -10  -2  -6 11.2278 12.8016   1-0.13620-0.74557-0.23098 0.34067-0.86221 0.76129
 -10  -2  -5 8.34565  12.076   1-0.19554-0.69807-0.03472 0.14064-0.89432 0.84742
 -10  -2  -4 10.3591 11.0227   1-0.27496-0.63049 0.18393-0.08178-0.87776 0.88490
 -10  -2  -3    0.00 10.2348   1-0.36238-0.55492 0.38624-0.28787-0.80750 0.86866
 -10  -2  -2-3.39959 10.6831   1-0.44324-0.48590 0.54440-0.44979-0.70294 0.81813
 -10  -2  -1 26.8263 11.6959   1-0.51006-0.43091 0.65476-0.56392-0.58867 0.75789
 -10  -1  -2 14.0205 9.51891   1-0.40808-0.53429 0.48713-0.33087-0.74985 0.86073
 -10  -1  -3-11.7606 11.0428   1-0.34039-0.59015 0.34763-0.18760-0.82790 0.88476
 -10  -1  -4 6.75961 10.3556   1-0.27145-0.64724 0.18509-0.02129-0.87949 0.88232
 -10  -1  -5 20.8773 11.2428   1-0.20870-0.69815 0.01559 0.15198-0.89723 0.84603
 -10  -1  -6 20.1046 12.5374   1-0.15799-0.73702-0.14180 0.31314-0.88399 0.77876
  -9   4  -2  17.293 14.1196   1-0.29739-0.61327 0.40450 0.03896-0.83718 0.90508
  -9   4  -3 -11.679 12.1559   1-0.26017-0.63865 0.32190 0.12533-0.87258 0.88645
  -9   4  -4 46.5537 8.23969   1-0.22470-0.66228 0.23753 0.21348-0.89865 0.85850
  -9   3  -7 3.36404 13.8703   1-0.12103-0.71718-0.05914 0.45981-0.92053 0.72260
  -9   3  -6 13.8272 11.1047   1-0.14837-0.70168 0.02342 0.37348-0.92401 0.78011
  -9   3  -5 44.4987  7.4602   1-0.18043-0.68146 0.11351 0.27962-0.91915 0.82928
  -9   3  -4-9.56286 12.4684   1-0.21676-0.65697 0.20834 0.18102-0.90390 0.86806
  -9   3  -3 51.9507 7.36451   1-0.25643-0.62915 0.30430 0.08129-0.87707 0.89525
  -9   3  -2-13.7052 11.3016   1-0.29810-0.59932 0.39756-0.01575-0.83865 0.91086
  -9   3  -1 31.7869 6.57566   1-0.34030-0.56896 0.48470-0.10665-0.78981 0.91604
  -9   3   0-12.3414 11.1505   1-0.38164-0.53946 0.56318-0.18891-0.73259 0.91285
  -9   3   1 16.3712 10.7963   1-0.42102-0.51192 0.63161-0.26111-0.66941 0.90370
  -9   2   2 8.81236 10.3528   1-0.47589-0.45564 0.70980-0.40472-0.57216 0.86478
  -9   2   1-8.13069 11.8385   1-0.43726-0.48244 0.65110-0.34225-0.64565 0.88424
  -9   2   0 30.7812  10.424   1-0.39476-0.51310 0.57927-0.26664-0.71649 0.90105
  -9   2  -1 8.45111 10.8885   1-0.34912-0.54690 0.49406-0.17766-0.78151 0.91205
  -9   2  -2   59.85 7.62612   1-0.30167-0.58251 0.39670-0.07653-0.83712 0.91364
  -9   2  -3-0.88794  11.679   1-0.25432-0.61801 0.29028 0.03366-0.88000 0.90249
  -9   2  -4 129.363 11.0392   1-0.20926-0.65123 0.17959 0.14812-0.90806 0.87652
  -9   2  -5 -6.7915 12.3106   1-0.16847-0.68018 0.07027 0.26121-0.92113 0.83556
  -9   2  -6 46.6658 15.7613   1-0.13330-0.70351-0.03244 0.36770-0.92106 0.78147
  -9   2  -7-20.7326 14.3523   1-0.10426-0.72071-0.12472 0.46374-0.91105 0.71743
  -9   2  -8  19.217 14.8683   1-0.08112-0.73201-0.20456 0.54735-0.89472 0.64707
  -9   2  -9-3.34101 12.6488   1-0.06319-0.73810-0.27156 0.61813-0.87532 0.57364
  -9   1 -10 12.6423  12.104   1-0.03418-0.74202-0.40982 0.69851-0.81631 0.46491
  -9   1  -9 24.6735 13.0947   1-0.04623-0.74181-0.35508 0.64000-0.84217 0.54480
  -9   1  -8-7.61543 12.7338   1-0.06310-0.73678-0.28546 0.56661-0.86932 0.62597
  -9   1  -7 40.6413 14.4284   1-0.08619-0.72553-0.19912 0.47649-0.89472 0.70540
  -9   1  -6-1.01297  12.365   1-0.11682-0.70675-0.09557 0.36918-0.91383 0.77854
  -9   1  -5 129.625 10.5276   1-0.15568-0.67973 0.02310 0.24673-0.92107 0.83980
  -9   1  -4 7.12794 11.6171   1-0.20226-0.64499 0.15153 0.11454-0.91114 0.88391
  -9   1  -3  135.24 10.9519   1-0.25454-0.60455 0.28160-0.01931-0.88101 0.90780
  -9   1  -2  6.5829 10.9165   1-0.30934-0.56159 0.40456-0.14604-0.83127 0.91208
  -9   1  -1 63.6718 6.94698   1-0.36330-0.51948 0.51355-0.25880-0.76586 0.90070
  -9   1   0-10.2121 10.5099   1-0.41376-0.48085 0.60503-0.35406-0.69036 0.87923
  -9   1   1 16.2093 11.1053   1-0.45925-0.44720 0.67862-0.43142-0.61013 0.85302
  -9   1   2 5.31672 9.14596   1-0.49927-0.41902 0.73590-0.49246-0.52924 0.82616
  -9   1   3-5.32275 10.0014   1-0.53401-0.39612 0.77930-0.53964-0.45028 0.80123
  -9   0   4  5.2186 10.9821   1-0.59046-0.33827 0.83015-0.65591-0.30962 0.71890
  -9   0   3 24.1115 9.88409   1-0.56226-0.35464 0.80444-0.62643-0.38689 0.74214
  -9   0   2  7.9386 10.7287   1-0.52860-0.37645 0.76716-0.58537-0.46991 0.77113
  -9   0   1-13.1472 10.1207   1-0.48839-0.40482 0.71465-0.52910-0.55803 0.80523
  -9   0   0 32.8951 12.8625   1-0.44069-0.44069 0.64260-0.45328-0.64909 0.84227
  -9   0  -1-1.53266 9.13188   1-0.38523-0.48429 0.54686-0.35376-0.73844 0.87758
  -9   0  -2 116.381 8.35186   1-0.32329-0.53439 0.42542-0.22855-0.81838 0.90350
  -9   0  -3 12.3023  9.7388   1-0.25837-0.58748 0.28134-0.08070-0.87930 0.91039
  -9   0  -4 251.198 18.3357   1-0.19590-0.63810 0.12455 0.07986-0.91320 0.89026
  -9   0  -5 6.55917 11.2833   1-0.14143-0.68073-0.03028 0.23846-0.91827 0.84130
  -9   0  -6 144.503 13.1437   1-0.09824-0.71209-0.16961 0.38156-0.90000 0.76901
  -9   0  -7-5.28551 12.7292   1-0.06655-0.73194-0.28582 0.50154-0.86785 0.68284
  -9   0  -8 62.7823 8.70107   1-0.04455-0.74209-0.37761 0.59710-0.83072 0.59168
  -9   0  -9-6.17816 14.4891   1-0.02982-0.74498-0.44758 0.67085-0.79470 0.50163
  -9   0 -10 13.1073 14.0072   1-0.02015-0.74281-0.49969 0.72672-0.76301 0.41591
  -9   0 -11 8.01384 13.5141   1-0.01390-0.73722-0.53777 0.76858-0.73693 0.33580
  -9  -1 -11-2.82478 11.6469   1-0.00530-0.73257-0.62635 0.79551-0.66395 0.26713
  -9  -1 -10-0.96312 13.5179   1-0.00888-0.74083-0.59523 0.76062-0.69108 0.34828
  -9  -1  -9 27.4328 14.5319   1-0.01525-0.74631-0.54956 0.71118-0.72703 0.43826
  -9  -1  -8 18.2972 12.1981   1-0.02635-0.74705-0.48357 0.64142-0.77196 0.53722
  -9  -1  -7 153.671 13.1195   1-0.04534-0.73990-0.38982 0.54390-0.82359 0.64287
  -9  -1  -6 16.9355 13.5498   1-0.07662-0.72046-0.26086 0.41116-0.87472 0.74803
  -9  -1  -5 126.634 9.21428   1-0.12463-0.68429-0.09427 0.24080-0.91110 0.83844
  -9  -1  -4 10.2361 10.4472   1-0.19046-0.63030 0.09950 0.04326-0.91425 0.89562
  -9  -1  -3 111.462   9.372   1-0.26834-0.56427 0.29540-0.15641-0.87285 0.90825
  -9  -1  -2 3.74977 10.2005   1-0.34747-0.49698 0.46638-0.33116-0.79257 0.88199
  -9  -1  -1 138.246 11.4876   1-0.41868-0.43761 0.59869-0.46724-0.69089 0.83434
  -9  -1   0-4.95632 10.8078   1-0.47809-0.39003 0.69331-0.56563-0.58438 0.78185
  -9  -1   1  46.882 5.96179   1-0.52597-0.35400 0.75802-0.63411-0.48266 0.73416
  -9  -1   2    0.00 9.94758   1-0.56421-0.32760 0.80111-0.68097-0.38946 0.69499
  -9  -1   3-9.72873 10.8548   1-0.59495-0.30870 0.82907-0.71271-0.30529 0.66484
  -9  -1   4  20.205  5.4649   1-0.61994-0.29555 0.84645-0.73385-0.22931 0.64289
  -9  -2   4 4.80145 9.52913   1-0.65124-0.25101 0.85636-0.80541-0.13316 0.55104
  -9  -2   3 15.1378 4.84646   1-0.63095-0.25946 0.84847-0.79375-0.20350 0.56736
  -9  -2   2 5.83653 8.48029   1-0.60540-0.27317 0.83246-0.77397-0.28352 0.59335
  -9  -2   1 7.08579 9.83272   1-0.57235-0.29437 0.80387-0.74162-0.37597 0.63178
  -9  -2   0 47.6945 5.91168   1-0.52845-0.32644 0.75502-0.68899-0.48363 0.68540
  -9  -2  -1 5.54145 10.6412   1-0.46903-0.37401 0.67298-0.60318-0.60723 0.75498
  -9  -2  -2  73.304 6.57007   1-0.38942-0.44178 0.53893-0.46536-0.73966 0.83338
  -9  -2  -3-2.25063 10.3136   1-0.29030-0.52906 0.33644-0.25910-0.85583 0.89553
  -9  -2  -4 57.9558 6.61649   1-0.18661-0.62091 0.07835 0.00277-0.91434 0.90001
  -9  -2  -5 14.8831 9.84426   1-0.10302-0.69266-0.17861 0.26350-0.89520 0.82685
  -9  -2  -6 114.508 9.00535   1-0.05097-0.73287-0.38056 0.46922-0.82659 0.70421
  -9  -2  -7 31.2749 12.6411   1-0.02382-0.74818-0.51738 0.60981-0.74853 0.57212
  -9  -2  -8 107.233 8.56362   1-0.01092-0.74924-0.60457 0.70077-0.68182 0.45138
  -9  -2  -9  11.572 13.2928   1-0.00511-0.74320-0.65932 0.75929-0.63131 0.34685
  -9  -2 -10 23.0488 5.71898   1-0.00264-0.73383-0.69357 0.79731-0.59553 0.25704
  -9  -2 -11 4.28762 12.3971   1-0.00172-0.72291-0.71464 0.82215-0.57162 0.17910
  -9  -2 -12 6.05783 10.8435   1-0.00150-0.71129-0.72690 0.83818-0.55691 0.11037
  -9  -3 -12 3.16478 11.7353   1-0.00583-0.69371-0.80062 0.85025-0.45322 0.01098
  -9  -3 -11 4.63813  11.041   1-0.00533-0.70605-0.79743 0.84329-0.45841 0.07019
  -9  -3 -10 14.5326 9.76529   1-0.00462-0.71861-0.78842 0.83051-0.47238 0.13819
  -9  -3  -9 24.6604 11.6873   1-0.00387-0.73120-0.77019 0.80851-0.49903 0.21887
  -9  -3  -8 29.7943 13.1086   1-0.00387-0.74304-0.73604 0.77059-0.54437 0.31824
  -9  -3  -7 75.3295   7.647   1-0.00728-0.75148-0.67190 0.70268-0.61713 0.44502
  -9  -3  -6 31.0317 7.30814   1-0.02238-0.74822-0.54760 0.57461-0.72566 0.60758
  -9  -3  -5 38.7168   6.962   1-0.07163-0.71080-0.30887 0.33211-0.85532 0.79127
  -9  -3  -4-0.83274 10.5663   1-0.18644-0.60783 0.06711-0.04765-0.91341 0.90339
  -9  -3  -3 26.8205 9.91253   1-0.34034-0.46578 0.43506-0.41937-0.80657 0.85057
  -9  -3  -2 1.36499 9.65191   1-0.46313-0.35483 0.65688-0.64496-0.62339 0.72142
  -9  -3  -1 49.7522 5.51716   1-0.54174-0.28806 0.76499-0.75684-0.45965 0.61170
  -9  -3   0 43.8449 5.49665   1-0.59171-0.24993 0.81655-0.81217-0.33177 0.53785
  -9  -3   1 17.2293  4.8975   1-0.62540-0.22809 0.84134-0.84073-0.23163 0.49173
  -9  -3   2 15.5091 8.88224   1-0.64960-0.21573 0.85258-0.85574-0.15043 0.46456
  -9  -3   3 17.3872 9.12985   1-0.66793-0.20923 0.85626-0.86319-0.08207 0.45023
  -9  -3   4 9.40543 9.50092   1-0.68240-0.20660 0.85529-0.86600-0.02261 0.44479
  -9  -4   4 26.4629 9.17909   1-0.71094-0.16482 0.83903-0.91138 0.09829 0.32821
  -9  -4   3 3.24497 10.0332   1-0.70245-0.16147 0.84586-0.91444 0.05443 0.31803
  -9  -4   2 -20.542 9.08485   1-0.69207-0.16001 0.85102-0.91583 0.00538 0.31306
  -9  -4   1 30.4829 4.84979   1-0.67881-0.16144 0.85375-0.91479-0.05174 0.31615
  -9  -4   0-5.80756 9.03444   1-0.66066-0.16774 0.85223-0.90950-0.12231 0.33270
  -9  -4  -1 28.8628  5.3828   1-0.63305-0.18351 0.84137-0.89487-0.21745 0.37381
  -9  -4  -2 12.5339 8.56481   1-0.58342-0.22130 0.80368-0.85341-0.36286 0.46519
  -9  -4  -3 3.96304 9.29413   1-0.46968-0.32320 0.65985-0.70580-0.61646 0.66476
  -9  -4  -4 20.0868 11.6711   1-0.20134-0.57969 0.09729-0.13947-0.90947 0.90374
  -9  -4  -5 7.29129 13.2984   1-0.02306-0.74613-0.56646 0.52804-0.70990 0.65015
  -9  -4  -6 28.6508 13.0265   1-0.00696-0.75039-0.77414 0.73950-0.49183 0.37805
  -9  -4  -7 6.94301 10.8453   1-0.01145-0.73406-0.83627 0.80540-0.39071 0.22291
  -9  -4  -8 4.05789 11.2358   1-0.01541-0.71826-0.85913 0.83203-0.34510 0.12327
  -9  -4  -9 14.9155  10.974   1-0.01753-0.70430-0.86768 0.84435-0.32623 0.05037
  -9  -4 -10-13.7955  10.231   1-0.01829-0.69169-0.86954 0.84998-0.32179-0.00809
  -9  -4 -11 22.6721  10.316   1-0.01820-0.67995-0.86760 0.85181-0.32594-0.05798
  -9  -4 -12-2.93999 11.5748   1-0.01758-0.66872-0.86314 0.85112-0.33555-0.10239
  -9  -5 -12-3.51055 11.4295   1-0.03713-0.63593-0.90971 0.83604-0.20883-0.22481
  -9  -5 -11 8.07818 9.61496   1-0.04121-0.64369-0.91783 0.84039-0.18059-0.19902
  -9  -5 -10 22.0434 10.3734   1-0.04568-0.65106-0.92511 0.84390-0.15193-0.17365
  -9  -5  -9 8.15296 9.10988   1-0.05060-0.65799-0.93160 0.84662-0.12262-0.14894
  -9  -5  -8 36.4153 5.47943   1-0.05608-0.66435-0.93731 0.84856-0.09212-0.12540
  -9  -5  -7-1.78675 9.39812   1-0.06242-0.66985-0.94232 0.84980-0.05922-0.10429
  -9  -5  -6 38.6968 5.36867   1-0.07057-0.67354-0.94671 0.85042-0.01999-0.08948
  -9  -5  -5 46.7048 5.27143   1-0.08620-0.66975-0.95025 0.85019 0.04754-0.10299
  -9  -5  -4 -3.7469  11.039   1-0.75405-0.01374 0.72559-0.82942 0.39993-0.40135
  -9  -5  -3 16.6893 9.75767   1-0.71223-0.06740 0.83847-0.94608 0.08263-0.03002
  -9  -5  -2 30.3702 10.9642   1-0.71216-0.07932 0.83852-0.94989 0.08338 0.02325
  -9  -5  -1 21.0989 7.50515   1-0.71529-0.08803 0.83560-0.95075 0.10080 0.05987
  -9  -5   0 25.8406 10.8675   1-0.71914-0.09602 0.83138-0.95030 0.12282 0.09186
  -9  -5   1 5.68919 9.35469   1-0.72313-0.10387 0.82616-0.94886 0.14678 0.12194
  -9  -5   2 33.7527 5.78085   1-0.72706-0.11178 0.82003-0.94649 0.17172 0.15102
  -9  -5   3-19.6284 10.3758   1-0.73083-0.11985 0.81301-0.94324 0.19723 0.17954
  -9  -5   4 15.5007 9.86409   1-0.73438-0.12814 0.80511-0.93911 0.22311 0.20769
  -9  -6   3 33.5619 12.5949   1-0.75039-0.08705 0.75790-0.94979 0.33560 0.04547
  -9  -6   2 6.40432 9.46712   1-0.75029-0.07531 0.75935-0.94746 0.33213-0.00509
  -9  -6   1 1.40104 12.0523   1-0.75094-0.06281 0.75692-0.94126 0.33691-0.06389
  -9  -6   0 5.59829   9.595   1-0.75272-0.04920 0.74787-0.92844 0.35510-0.13611
  -9  -6  -1 35.0681 6.08009   1-0.75589-0.03418 0.72551-0.90231 0.39694-0.23198
  -9  -6  -2 13.4583 12.0842   1-0.75923-0.01900 0.67007-0.84310 0.48441-0.37347
  -9  -6  -3 30.0299 13.3818   1-0.74916-0.01723 0.51003-0.67928 0.66142-0.60451
  -9  -6  -4 67.4627 6.77842   1-0.63823-0.11632 0.01959-0.18507 0.89058-0.88769
  -9  -6  -5 11.0121  9.4302   1-0.37805-0.36465-0.62008 0.45836 0.73464-0.78579
  -9  -6  -6 23.9689  9.2188   1-0.22572-0.50515-0.85571 0.69777 0.45387-0.55904
  -9  -6  -7 41.1921 5.09135   1-0.15874-0.56028-0.92167 0.76750 0.27857-0.43777
  -9  -6  -8-4.75911 9.40602   1-0.12324-0.58395-0.94252 0.79212 0.16592-0.37914
  -9  -6  -9 28.1621 9.68001   1-0.10092-0.59442-0.94834 0.80171 0.08476-0.35201
  -9  -6 -10 5.07392 9.61873   1-0.08517-0.59833-0.94772 0.80486 0.02074-0.34202
  -9  -6 -11 52.7175 5.82694   1-0.07318-0.59848-0.94370 0.80461-0.03309-0.34222
  -9  -7 -11    0.00 9.63353   1-0.11081-0.54761-0.94607 0.74533 0.10470-0.47570
  -9  -7 -10 41.1092 5.48348   1-0.13135-0.53891-0.93949 0.73498 0.17783-0.49480
  -9  -7  -9-4.48898 9.53334   1-0.15884-0.52326-0.92336 0.71508 0.26531-0.52826
  -9  -7  -8 35.9801 5.20249   1-0.19759-0.49636-0.88985 0.67780 0.37352-0.58244
  -9  -7  -7 10.8579 8.42147   1-0.25540-0.45038-0.82217 0.60635 0.51039-0.66528
  -9  -7  -6 23.0683 10.3379   1-0.34487-0.37276-0.68531 0.46572 0.67781-0.77868
  -9  -7  -5 28.9594 6.04346   1-0.47489-0.25457-0.42736 0.20400 0.84030-0.88714
  -9  -7  -4 10.1503 11.0345   1-0.61572-0.12559-0.06057-0.16656 0.89724-0.89005
  -9  -7  -3  38.899 7.07256   1-0.70734-0.04580 0.26496-0.49586 0.81643-0.75521
  -9  -7  -2 14.6914 12.1475   1-0.74545-0.01954 0.46384-0.69852 0.69706-0.58182
  -9  -7  -1 28.5085 11.0738   1-0.75780-0.01903 0.57045-0.80890 0.60176-0.43249
  -9  -7   0 27.9504  6.9166   1-0.76097-0.02770 0.62770-0.86992 0.53748-0.31418
  -9  -7   1 4.86185 10.5028   1-0.76128-0.03924 0.65919-0.90518 0.49693-0.21961
  -9  -7   2 39.5122 6.88399   1-0.76085-0.05150 0.67642-0.92618 0.47292-0.14157
  -9  -7   3 3.24632 11.8724   1-0.76038-0.06381 0.68509-0.93862 0.46038-0.07500
  -9  -8   2 7.32869 11.9443   1-0.76075-0.03836 0.58176-0.89317 0.58765-0.25200
  -9  -8   1 43.8479 7.29292   1-0.75830-0.02897 0.55031-0.85795 0.61966-0.33803
  -9  -8   0 12.1546 11.8986   1-0.75294-0.02249 0.50074-0.80461 0.66488-0.43728
  -9  -8  -1 17.1273 14.2817   1-0.74161-0.02197 0.42308-0.72318 0.72482-0.55125
  -9  -8  -2 27.6881 13.3364   1-0.71854-0.03320 0.30281-0.59913 0.79646-0.67692
  -9  -8  -3 11.2397 12.7212   1-0.67474-0.06516 0.12499-0.41754 0.86473-0.79921
  -9  -8  -4-3.76444 11.1353   1-0.60251-0.12555-0.10879-0.17999 0.89710-0.88561
  -9  -8  -5-14.1561 10.8252   1-0.50712-0.20911-0.35987 0.07486 0.86175-0.90429
  -9  -8  -6 6.32516 10.1252   1-0.40898-0.29540-0.57281 0.29156 0.76368-0.86024
  -9  -8  -7 6.88281 10.6792   1-0.32568-0.36686-0.72266 0.44519 0.63821-0.78880
  -9  -8  -8-15.2961 11.4937   1-0.26163-0.41906-0.81790 0.54420 0.51431-0.71893
  -9  -8  -9 27.4903 10.2873   1-0.21376-0.45510-0.87595 0.60602 0.40354-0.66218
  -9  -8 -10 9.14171 10.0684   1-0.17768-0.47934-0.91061 0.64446 0.30739-0.62006
  -9  -9  -9-10.7782 9.91915   1-0.25980-0.39581-0.82426 0.49268 0.50094-0.75528
  -9  -9  -8 32.0429 5.63574   1-0.31000-0.35745-0.75241 0.41706 0.60210-0.80241
  -9  -9  -7-15.6197 10.2349   1-0.37132-0.30798-0.64963 0.31051 0.70498-0.85127
  -9  -9  -6 10.8978 9.88336   1-0.44285-0.24829-0.51035 0.16746 0.79845-0.89071
  -9  -9  -5 2.66882  10.104   1-0.51941-0.18356-0.33764-0.00903 0.86625-0.90448
  -9  -9  -4-7.72492  11.983   1-0.59166-0.12316-0.14851-0.20192 0.89471-0.87891
  -9  -9  -3-11.4188  13.007   1-0.65063-0.07603 0.03144-0.38564 0.88332-0.81350
  -9  -9  -2 9.96635 13.9634   1-0.69283-0.04567 0.18248-0.54046 0.84518-0.72134
  -9  -9  -1-18.1244 13.1129   1-0.72027-0.03007 0.29840-0.66015 0.79669-0.61882
  -9  -9   0 52.9471 7.98136   1-0.73713-0.02505 0.38281-0.74833 0.74938-0.51748
  -9  -9   1-24.3187 15.1388   1-0.74720-0.02683 0.44261-0.81189 0.70879-0.42286
  -9 -10  -1-3.57083 16.3636   1-0.69869-0.03841 0.19474-0.61814 0.83900-0.65683
  -9 -10  -2 7.93237 14.4677   1-0.67028-0.05498 0.08872-0.50835 0.87019-0.74204
  -9 -10  -3-3.20181 11.8366   1-0.63137-0.08205-0.03961-0.37625 0.89039-0.81627
  -9 -10  -4-1.99414 13.9591   1-0.58163-0.11995-0.18476-0.22732 0.89080-0.87070
  -9 -10  -5 15.9808 9.99281   1-0.52332-0.16642-0.33551-0.07281 0.86502-0.89895
  -9 -10  -6-3.57412 11.0162   1-0.46107-0.21682-0.47815 0.07360 0.81274-0.90070
  -9 -10  -7-3.48055 10.7278   1-0.40015-0.26590-0.60184 0.20107 0.73986-0.88184
  -9 -10  -8-2.55155 11.5056   1-0.34444-0.30978-0.70176 0.30476 0.65516-0.85117
  -8 -12  -8 28.3755 11.5616   1-0.33112-0.19867-0.67249 0.13116 0.70338-0.91225
  -8 -12  -7-0.90232 12.6646   1-0.37329-0.16835-0.59432 0.04922 0.76427-0.91911
  -8 -12  -6 33.2259 6.29567   1-0.41682-0.13666-0.50616-0.04272 0.81697-0.91779
  -8 -12  -5 7.48096 12.6155   1-0.46025-0.10507-0.41046-0.14218 0.85900-0.90579
  -8 -12  -4 39.3004  7.0551   1-0.50190-0.07526-0.31085-0.24556 0.88872-0.88149
  -8 -12  -3 3.99993 11.9162   1-0.54024-0.04876-0.21161-0.34858 0.90585-0.84458
  -8 -12  -2 36.2067 12.6898   1-0.57411-0.02674-0.11686-0.44710 0.91149-0.79620
  -8 -12  -1-12.3445 15.0981   1-0.60293-0.00975-0.02989-0.53784 0.90786-0.73854
  -8 -11   2 11.8807 15.3886   1-0.67814 0.01669 0.25042-0.76782 0.83982-0.51272
  -8 -11   1 3.29224 16.0162   1-0.66411 0.01450 0.19295-0.70657 0.86162-0.58855
  -8 -11   0 11.1808 14.4054   1-0.64540 0.00763 0.12229-0.63214 0.88293-0.66388
  -8 -11  -1 9.65438 15.4336   1-0.62100-0.00493 0.03762-0.54371 0.90086-0.73584
  -8 -11  -2-14.2695 13.1321   1-0.59012-0.02397-0.06054-0.44177 0.91165-0.80066
  -8 -11  -3 45.5489 7.06519   1-0.55256-0.04968-0.16975-0.32879 0.91115-0.85419
  -8 -11  -4-1.81703 11.7054   1-0.50903-0.08137-0.28536-0.20941 0.89583-0.89289
  -8 -11  -5 62.6596 7.38427   1-0.46123-0.11733-0.40117-0.08983 0.86394-0.91503
  -8 -11  -6  4.2789 10.8586   1-0.41154-0.15518-0.51081 0.02359 0.81622-0.92134
  -8 -11  -7 38.8449 6.04299   1-0.36243-0.19245-0.60927 0.12582 0.75555-0.91469
  -8 -11  -8 32.0512 10.7468   1-0.31590-0.22714-0.69370 0.21402 0.68596-0.89914
  -8 -11  -9 28.2379 10.6117   1-0.27322-0.25798-0.76341 0.28749 0.61150-0.87870
  -8 -11 -10 26.2937 11.4637   1-0.23494-0.28442-0.81920 0.34706 0.53545-0.85668
  -8 -10 -11 22.4827  8.8037   1-0.17592-0.34484-0.88800 0.48128 0.40910-0.78865
  -8 -10 -10  5.1848 9.79836   1-0.20952-0.32308-0.84870 0.43820 0.48913-0.81466
  -8 -10  -9 34.2783 5.78843   1-0.24873-0.29571-0.79548 0.38121 0.57235-0.84385
  -8 -10  -8 66.8059  6.8112   1-0.29403-0.26226-0.72532 0.30729 0.65649-0.87396
  -8 -10  -7-2.33692 10.1864   1-0.34525-0.22287-0.63573 0.21392 0.73755-0.90100
  -8 -10  -6 88.0755 6.67445   1-0.40116-0.17880-0.52603 0.10045 0.80972-0.91914
  -8 -10  -5 2.47316 10.5894   1-0.45910-0.13271-0.39901-0.03034 0.86629-0.92168
  -8 -10  -4 83.5251  7.4594   1-0.51524-0.08841-0.26171-0.17141 0.90180-0.90317
  -8 -10  -3    0.00 12.4921   1-0.56568-0.04981-0.12417-0.31272 0.91452-0.86186
  -8 -10  -2 62.4384 8.08835   1-0.60774-0.01959 0.00369-0.44435 0.90737-0.80068
  -8 -10  -1-11.3376  13.399   1-0.64059 0.00142 0.11509-0.55952 0.88638-0.72566
  -8 -10   0 31.6126 13.8999   1-0.66502 0.01401 0.20735-0.65555 0.85818-0.64344
  -8 -10   1 2.07431 13.7594   1-0.68256 0.01970 0.28103-0.73300 0.82815-0.55938
  -8 -10   2 12.1942 12.6921   1-0.69487 0.02017 0.33835-0.79410 0.79977-0.47697
  -8 -10   3 9.04761 14.0381   1-0.70338 0.01685 0.38208-0.84159 0.77493-0.39811
  -8  -9   4-10.3935 12.9209   1-0.71981 0.00819 0.50026-0.90190 0.69367-0.26712
  -8  -9   3 9.42911 11.7012   1-0.71606 0.01628 0.47264-0.87051 0.71533-0.34281
  -8  -9   2 17.0932 11.1555   1-0.71000 0.02207 0.43358-0.82767 0.74352-0.42503
  -8  -9   1 2.91933 12.4998   1-0.70038 0.02429 0.37936-0.76969 0.77828-0.51382
  -8  -9   0 7.97251 10.7333   1-0.68529 0.02103 0.30539-0.69194 0.81835-0.60792
  -8  -9  -1 32.5001  6.9832   1-0.66209 0.00968 0.20675-0.58953 0.86006-0.70365
  -8  -9  -2 12.2518 12.0323   1-0.62780-0.01277 0.08017-0.45918 0.89606-0.79368
  -8  -9  -3 22.9866  13.232   1-0.58025-0.04848-0.07252-0.30272 0.91536-0.86700
  -8  -9  -4 11.4214 10.6369   1-0.52011-0.09678-0.24110-0.13037 0.90665-0.91232
  -8  -9  -5  73.924 6.92532   1-0.45199-0.15306-0.40827 0.04057 0.86458-0.92427
  -8  -9  -6 3.69537 8.83805   1-0.38291-0.21030-0.55695 0.19302 0.79355-0.90727
  -8  -9  -7 17.4371 11.2556   1-0.31896-0.26241-0.67756 0.31740 0.70455-0.87230
  -8  -9  -8-21.2934 9.83502   1-0.26334-0.30619-0.76911 0.41272 0.60885-0.83063
  -8  -9  -9-1.38669 8.93311   1-0.21664-0.34105-0.83564 0.48303 0.51423-0.79003
  -8  -9 -10-5.55713 9.72499   1-0.17799-0.36785-0.88258 0.53374 0.42469-0.75452
  -8  -9 -11 2.81108 8.72114   1-0.14607-0.38793-0.91484 0.56977 0.34168-0.72554
  -8  -9 -12 13.0108 8.49125   1-0.11957-0.40259-0.93623 0.59493 0.26525-0.70314
  -8  -8 -13  -6.386 9.90842   1-0.07039-0.45317-0.95891 0.68303 0.11489-0.61111
  -8  -8 -12 13.5784 9.00685   1-0.08917-0.44623-0.95265 0.67300 0.18150-0.62369
  -8  -8 -11  7.8911 9.25313   1-0.11204-0.43521-0.93978 0.65636 0.25521-0.64337
  -8  -8 -10 5.12262 8.04879   1-0.14034-0.41875-0.91753 0.63033 0.33757-0.67170
  -8  -8  -9-6.39328 9.30874   1-0.17596-0.39497-0.88155 0.59059 0.43010-0.71021
  -8  -8  -8 11.0739 8.86009   1-0.22138-0.36139-0.82520 0.53046 0.53354-0.75962
  -8  -8  -7-12.1379 9.34376   1-0.27939-0.31522-0.73896 0.44045 0.64590-0.81796
  -8  -8  -6 72.0933 6.05295   1-0.35175-0.25470-0.61174 0.30946 0.75904-0.87707
  -8  -8  -5-6.41995 8.99472   1-0.43610-0.18219-0.43723 0.13118 0.85508-0.91908
  -8  -8  -4 91.7971  7.8053   1-0.52275-0.10739-0.22606-0.08376 0.91027-0.92025
  -8  -8  -3 16.2115 9.83999   1-0.59755-0.04443-0.01000-0.30359 0.91214-0.86808
  -8  -8  -2 115.771 10.0852   1-0.65155-0.00227 0.17672-0.49408 0.87197-0.77389
  -8  -8  -1 8.72885 12.9033   1-0.68549 0.01983 0.31886-0.64000 0.81339-0.66128
  -8  -8   0 7.49934 11.7832   1-0.70510 0.02760 0.41949-0.74440 0.75483-0.54870
  -8  -8   1 6.30672  11.289   1-0.71595 0.02662 0.48842-0.81710 0.70493-0.44477
  -8  -8   2 25.3228 10.6588   1-0.72185 0.02067 0.53499-0.86744 0.66589-0.35170
  -8  -8   3 17.0144 10.0659   1-0.72499 0.01197 0.56609-0.90230 0.63708-0.26887
  -8  -8   4  7.6984 11.1855   1-0.72662 0.00176 0.58637-0.92636 0.61701-0.19477
  -8  -8   5 -0.8692 12.3843   1-0.72739-0.00931 0.59891-0.94267 0.60411-0.12784
  -8  -7   6 13.8076 10.1119   1-0.72764-0.03415 0.67591-0.96179 0.51509 0.01090
  -8  -7   5 21.9761 10.1122   1-0.72785-0.02209 0.67494-0.95705 0.51615-0.04418
  -8  -7   4-7.64044 10.6419   1-0.72803-0.01007 0.66972-0.94806 0.52285-0.10492
  -8  -7   3 4.52423 10.9271   1-0.72807 0.00180 0.65858-0.93315 0.53702-0.17311
  -8  -7   2 15.1107 10.5234   1-0.72764 0.01322 0.63881-0.90961 0.56116-0.25128
  -8  -7   1-6.23245 11.0725   1-0.72599 0.02341 0.60565-0.87268 0.59864-0.34278
  -8  -7   0 5.85448 12.6563   1-0.72124 0.03050 0.55073-0.81399 0.65354-0.45171
  -8  -7  -1-0.90823 12.9403   1-0.70909 0.03019 0.45930-0.71879 0.72898-0.58118
  -8  -7  -2 8.25607 10.1738   1-0.68040 0.01334 0.30816-0.56388 0.82048-0.72670
  -8  -7  -3  136.22 12.1687   1-0.62038-0.03484 0.07484-0.32678 0.90037-0.86062
  -8  -7  -4 1.48559 10.0208   1-0.52085-0.12253-0.22291-0.02526 0.91221-0.92649
  -8  -7  -5  150.91 10.7341   1-0.40248-0.22905-0.50353 0.25913 0.82653-0.89483
  -8  -7  -6 11.0184  8.3758   1-0.29855-0.32115-0.70193 0.46130 0.68580-0.80813
  -8  -7  -7 4.87634 7.94746   1-0.22131-0.38654-0.82102 0.58417 0.54241-0.71877
  -8  -7  -8 17.5711 7.98792   1-0.16652-0.42949-0.88865 0.65556 0.41738-0.64777
  -8  -7  -9 1.74785 8.00962   1-0.12712-0.45705-0.92653 0.69721 0.31254-0.59695
  -8  -7 -10 11.2013 4.49668   1-0.09784-0.47449-0.94724 0.72170 0.22423-0.56267
  -8  -7 -11 7.98158  8.9184   1-0.07531-0.48518-0.95762 0.73585 0.14847-0.54093
  -8  -7 -12 14.7485  8.7218   1-0.05744-0.49121-0.96141 0.74341 0.08206-0.52855
  -8  -7 -13 8.07731 10.9367   1-0.04289-0.49392-0.96072 0.74649 0.02267-0.52319
  -8  -6 -14  29.302 10.6723   1-0.00818-0.53003-0.94383 0.79502-0.12450-0.43435
  -8  -6 -13 9.21752 8.58441   1-0.01651-0.53354-0.95184 0.79926-0.07966-0.42516
  -8  -6 -12 16.1952 9.68992   1-0.02644-0.53545-0.95807 0.80171-0.03092-0.41987
  -8  -6 -11  15.369 8.48411   1-0.03853-0.53520-0.96198 0.80186 0.02317-0.41993
  -8  -6 -10  6.7832 8.53534   1-0.05369-0.53188-0.96260 0.79870 0.08486-0.42760
  -8  -6  -9 9.78141 8.62638   1-0.07352-0.52390-0.95796 0.79029 0.15778-0.44650
  -8  -6  -8 41.8506 4.71279   1-0.10096-0.50829-0.94391 0.77247 0.24795-0.48263
  -8  -6  -7 12.1431 7.18109   1-0.14200-0.47910-0.91067 0.73546 0.36552-0.54618
  -8  -6  -6 82.3553 7.81472   1-0.20923-0.42371-0.83307 0.65409 0.52600-0.65263
  -8  -6  -5  1.8991 8.70277   1-0.32688-0.31790-0.64619 0.46344 0.73644-0.80904
  -8  -6  -4 250.798 16.2485   1-0.50615-0.15046-0.25329 0.06677 0.90935-0.92793
  -8  -6  -3-9.19781 10.8701   1-0.65601-0.01245 0.21668-0.40698 0.86146-0.82602
  -8  -6  -2 151.387 10.0596   1-0.71258 0.03228 0.50062-0.69469 0.69908-0.60961
  -8  -6  -1-2.97518 10.3599   1-0.72518 0.03304 0.63088-0.82872 0.57259-0.42909
  -8  -6   0 5.39251 10.2227   1-0.72618 0.02219 0.69172-0.89333 0.49484-0.29731
  -8  -6   1    0.00 9.86643   1-0.72489 0.00906 0.72190-0.92727 0.44982-0.19826
  -8  -6   2  1.3049 8.94589   1-0.72360-0.00406 0.73701-0.94616 0.42528-0.11970
  -8  -6   3 8.64084 10.1893   1-0.72277-0.01673 0.74381-0.95672 0.41389-0.05428
  -8  -6   4 15.7363 9.15382   1-0.72240-0.02895 0.74547-0.96216 0.41127 0.00236
  -8  -6   5 9.22745 10.7413   1-0.72237-0.04082 0.74366-0.96412 0.41475 0.05292
  -8  -6   6  20.057 10.8416   1-0.72257-0.05246 0.73928-0.96351 0.42260 0.09909
  -8  -5   7-8.75889 11.8596   1-0.71380-0.08632 0.78373-0.95009 0.34236 0.22906
  -8  -5   6-2.06875  10.616   1-0.71204-0.07623 0.79298-0.95557 0.32173 0.19566
  -8  -5   5-1.96396 9.41882   1-0.71024-0.06619 0.80110-0.95992 0.30248 0.16088
  -8  -5   4 49.2015 5.69336   1-0.70851-0.05608 0.80800-0.96304 0.28514 0.12420
  -8  -5   3 14.3678 4.74015   1-0.70699-0.04576 0.81349-0.96476 0.27055 0.08476
  -8  -5   2 65.0707 5.55664   1-0.70591-0.03500 0.81721-0.96471 0.26011 0.04116
  -8  -5   1 66.5507 5.73123   1-0.70566-0.02341 0.81840-0.96213 0.25639-0.00914
  -8  -5   0 2.22487 9.00319   1-0.70692-0.01031 0.81527-0.95523 0.26451-0.07128
  -8  -5  -1 79.3095 6.12414   1-0.71093 0.00555 0.80266-0.93885 0.29637-0.15718
  -8  -5  -6 4.85332 7.09979   1-0.08242-0.56375-0.95331 0.83598 0.20361-0.33455
  -8  -5  -7 132.586 9.42229   1-0.05242-0.58192-0.96349 0.84993 0.09809-0.28306
  -8  -5  -8 16.5314 7.93624   1-0.03474-0.58776-0.96345 0.85366 0.02727-0.26626
  -8  -5  -9 46.1258 5.29945   1-0.02240-0.58825-0.95970 0.85368-0.02758-0.26544
  -8  -5 -10 65.4205 5.35286   1-0.01291-0.58590-0.95402 0.85177-0.07383-0.27322
  -8  -5 -11-4.72242 8.87418   1-0.00518-0.58180-0.94702 0.84855-0.11495-0.28613
  -8  -5 -12 46.0183 5.42133   1 0.00135-0.57648-0.93894 0.84424-0.15277-0.30233
  -8  -5 -13 1.97243  10.249   1 0.00696-0.57025-0.92988 0.83895-0.18834-0.32079
  -8  -5 -14 9.05593 9.52601   1 0.01185-0.56330-0.91988 0.83272-0.22232-0.34083
  -8  -4 -14 25.6138 10.3105   1 0.02813-0.59283-0.88434 0.85883-0.32116-0.24630
  -8  -4 -13 6.70555 10.0807   1 0.02597-0.60250-0.89388 0.86459-0.29852-0.21490
  -8  -4 -12 28.6752 10.0553   1 0.02370-0.61207-0.90239 0.86934-0.27689-0.18251
  -8  -4 -11 70.0047  6.1685   1 0.02142-0.62164-0.90984 0.87301-0.25666-0.14872
  -8  -4 -10 9.32247 7.37006   1 0.01926-0.63132-0.91611 0.87552-0.23849-0.11286
  -8  -4  -9 64.9595 5.65943   1 0.01744-0.64134-0.92100 0.87664-0.22354-0.07379
  -8  -4  -8 106.907 10.1165   1 0.01634-0.65207-0.92402 0.87589-0.21397-0.02932
  -8  -4  -7 16.0807 7.87786   1 0.01673-0.66431-0.92395 0.87204-0.21450 0.02523
  -8  -4   0 107.517  8.3522   1-0.65342-0.07705 0.87642-0.95472-0.01582 0.20474
  -8  -4   1 21.2653 4.51801   1-0.66458-0.07773 0.87222-0.95430 0.03498 0.20797
  -8  -4   2 14.5201 8.48604   1-0.67315-0.08100 0.86660-0.95245 0.07751 0.21946
  -8  -4   3 57.8056 5.72678   1-0.68020-0.08579 0.85996-0.94958 0.11547 0.23553
  -8  -4   4 7.08423 9.03066   1-0.68624-0.09160 0.85242-0.94581 0.15062 0.25440
  -8  -4   5 17.4305 10.0764   1-0.69151-0.09817 0.84401-0.94117 0.18395 0.27511
  -8  -4   6 5.26616 10.6143   1-0.69616-0.10536 0.83473-0.93567 0.21601 0.29707
  -8  -4   7 6.97587  10.487   1-0.70027-0.11308 0.82458-0.92929 0.24716 0.31995
  -8  -3   7 19.7936 9.28351   1-0.68286-0.14374 0.85457-0.89763 0.15144 0.41137
  -8  -3   6 7.06339 9.92703   1-0.67564-0.13912 0.86340-0.90269 0.10986 0.39892
  -8  -3   5 10.9117 8.39984   1-0.66715-0.13577 0.87080-0.90631 0.06519 0.38956
  -8  -3   4 88.8761 7.25867   1-0.65697-0.13410 0.87646-0.90820 0.01628 0.38445
  -8  -3   3 1.63755 8.50899   1-0.64447-0.13476 0.87980-0.90777-0.03864 0.38534
  -8  -3   2 100.919  7.1311   1-0.62852-0.13887 0.87965-0.90385-0.10241 0.39508
  -8  -3   1 88.8699 7.61611   1-0.60704-0.14851 0.87356-0.89399-0.17988 0.41852
  -8  -3   0 44.2253 4.65844   1-0.57583-0.16788 0.85571-0.87237-0.27971 0.46433
  -8  -3  -7 236.244 15.3995   1 0.04482-0.70565-0.79966 0.80940-0.48066 0.28709
  -8  -3  -8 64.0284 6.14903   1 0.04258-0.69156-0.83058 0.84409-0.43085 0.18325
  -8  -3  -9 22.8077 8.69573   1 0.04074-0.67788-0.84505 0.86234-0.40503 0.10340
  -8  -3 -10 104.154 8.86107   1 0.03966-0.66496-0.85100 0.87205-0.39378 0.03813
  -8  -3 -11-1.94771 9.06609   1 0.03921-0.65267-0.85190 0.87673-0.39190-0.01778
  -8  -3 -12 58.6727 6.13978   1 0.03921-0.64082-0.84946 0.87806-0.39632-0.06738
  -8  -3 -13 13.9685 5.35228   1 0.03949-0.62927-0.84459 0.87696-0.40518-0.11255
  -8  -3 -14 11.9394 12.7513   1 0.03993-0.61786-0.83780 0.87394-0.41727-0.15449
  -8  -2 -14 3.96874 12.4241   1 0.04695-0.63813-0.78184 0.87963-0.50741-0.06865
  -8  -2 -13 66.4267 7.34875   1 0.04724-0.65026-0.78428 0.87830-0.50410-0.01794
  -8  -2 -12 40.3625  6.2565   1 0.04757-0.66243-0.78346 0.87370-0.50541 0.03740
  -8  -2 -11 98.6377 8.11507   1 0.04795-0.67465-0.77827 0.86474-0.51284 0.09886
  -8  -2 -10 19.7991   5.444   1 0.04828-0.68682-0.76689 0.84960-0.52850 0.16854
  -8  -2  -9 169.108 12.4476   1 0.04824-0.69862-0.74618 0.82511-0.55542 0.24949
  -8  -2  -8 7.99083 11.3706   1 0.04694-0.70916-0.71045 0.78561-0.59782 0.34592
  -8  -2  -7 88.3235 7.53806   1 0.04208-0.71615-0.64911 0.72050-0.66103 0.46316
  -8  -2   0 55.5557 5.29104   1-0.49864-0.25832 0.78600-0.74101-0.47535 0.65566
  -8  -2   1 141.855 9.87346   1-0.54540-0.22340 0.83563-0.79441-0.35749 0.59183
  -8  -2   2-13.4473 8.72312   1-0.57889-0.20174 0.86222-0.82477-0.26057 0.54894
  -8  -2   3 80.1991 6.18381   1-0.60393-0.18855 0.87580-0.84212-0.17927 0.52167
  -8  -2   4 10.9604 9.06617   1-0.62338-0.18094 0.88154-0.85163-0.10933 0.50575
  -8  -2   5 63.4019 6.09018   1-0.63897-0.17719 0.88221-0.85607-0.04768 0.49813
  -8  -2   6 25.1034 5.45725   1-0.65178-0.17623 0.87936-0.85699 0.00780 0.49668
  -8  -2   7 56.0127 6.46217   1-0.66250-0.17734 0.87388-0.85529 0.05861 0.49989
  -8  -1   7  3.4767 11.0163   1-0.64034-0.21274 0.88366-0.80341-0.02829 0.58249
  -8  -1   6 52.7037  6.2824   1-0.62612-0.21512 0.88434-0.80033-0.08638 0.58655
  -8  -1   5 15.6725 9.97143   1-0.60914-0.22026 0.88095-0.79317-0.14981 0.59595
  -8  -1   4 69.9098 6.06564   1-0.58855-0.22901 0.87205-0.78049-0.21994 0.61206
  -8  -1   3 23.9292  8.6764   1-0.56314-0.24258 0.85534-0.76001-0.29847 0.63656
  -8  -1   2 119.952 9.82895   1-0.53114-0.26274 0.82713-0.72803-0.38731 0.67138
  -8  -1   1 4.03198 9.26981   1-0.49007-0.29197 0.78152-0.67865-0.48820 0.71824
  -8  -1   0 139.212 9.80751   1-0.43672-0.33348 0.70933-0.60269-0.60131 0.77732
  -8  -1  -6 138.493  10.873   1 0.00287-0.70202-0.39418 0.52345-0.83862 0.69047
  -8  -1  -7-6.07482 11.4145   1 0.02586-0.71317-0.51011 0.64315-0.77256 0.57038
  -8  -1  -8 205.921 16.2302   1 0.03803-0.71350-0.58804 0.72485-0.71558 0.45938
  -8  -1  -9 -6.4087 11.3856   1 0.04427-0.70789-0.63965 0.78023-0.67105 0.36082
  -8  -1 -10  106.40 8.57356   1 0.04738-0.69916-0.67353 0.81788-0.63831 0.27405
  -8  -1 -11 13.3391 11.0131   1 0.04884-0.68879-0.69534 0.84346-0.61553 0.19724
  -8  -1 -12 100.764  8.0037   1 0.04944-0.67754-0.70872 0.86061-0.60079 0.12848
  -8  -1 -13   41.20 13.7388   1 0.04956-0.66582-0.71599 0.87166-0.59248 0.06614
  -8  -1 -14 81.2599  8.8755   1 0.04939-0.65381-0.71867 0.87810-0.58929 0.00893
  -8   0 -13 93.8129 8.03562   1 0.04721-0.67671-0.64283 0.86014-0.66907 0.13843
  -8   0 -12-2.61324 12.1639   1 0.04599-0.68733-0.62943 0.84297-0.68139 0.20477
  -8   0 -11  149.50 12.8574   1 0.04373-0.69692-0.60878 0.81855-0.69948 0.27689
  -8   0 -10-1.71628 11.6404   1 0.03986-0.70489-0.57854 0.78454-0.72426 0.35570
  -8   0  -9 127.472 9.55476   1 0.03342-0.71029-0.53544 0.73767-0.75640 0.44186
  -8   0  -8  4.4249 10.8025   1 0.02285-0.71157-0.47504 0.67350-0.79586 0.53536
  -8   0  -7 119.467 9.85139   1 0.00583-0.70638-0.39180 0.58649-0.84093 0.63445
  -8   0  -6-7.91532 11.5007   1-0.02087-0.69152-0.28007 0.47098-0.88665 0.73419
  -8   0  -5 15.6418 11.7871   1-0.06071-0.66352-0.13691 0.32406-0.92335 0.82492
  -8   0  -4 14.5662 9.78785   1-0.11556-0.62051 0.03313 0.15024-0.93749 0.89309
  -8   0  -2 11.9441  9.0498   1-0.25682-0.50294 0.38720-0.21137-0.86043 0.92408
  -8   0  -1 111.844 7.71498   1-0.32821-0.44339 0.53289-0.36083-0.77622 0.89390
  -8   0   0 5.70555 9.12095   1-0.39172-0.39172 0.64577-0.47748-0.67845 0.85016
  -8   0   1 157.099 11.1787   1-0.44532-0.34997 0.72832-0.56380-0.57846 0.80420
  -8   0   2-3.05467 8.48735   1-0.48944-0.31769 0.78658-0.62583-0.48275 0.76251
  -8   0   3  92.823 7.54469   1-0.52552-0.29344 0.82668-0.66970-0.39401 0.72779
  -8   0   4 15.1342 9.13819   1-0.55515-0.27565 0.85357-0.70036-0.31271 0.70053
  -8   0   5 107.166 9.21804   1-0.57969-0.26296 0.87082-0.72139-0.23837 0.68022
  -8   0   6  30.817 5.39114   1-0.60023-0.25426 0.88096-0.73530-0.17013 0.66600
  -8   0   7 95.4042 7.86304   1-0.61759-0.24874 0.88573-0.74383-0.10709 0.65699
  -8   1   7 7.43658 9.92164   1-0.59527-0.28430 0.88221-0.67867-0.17653 0.72212
  -8   1   6 55.4949  6.3863   1-0.57536-0.29237 0.87206-0.66475-0.24232 0.73388
  -8   1   5-6.84262 10.7758   1-0.55213-0.30376 0.85562-0.64453-0.31258 0.75012
  -8   1   4  114.81 8.79755   1-0.52491-0.31914 0.83115-0.61629-0.38768 0.77120
  -8   1   3 5.83422 9.32664   1-0.49288-0.33933 0.79637-0.57774-0.46769 0.79718
  -8   1   2 97.4432 8.28524   1-0.45518-0.36519 0.74837-0.52597-0.55206 0.82751
  -8   1   1-7.89094 9.79769   1-0.41106-0.39746 0.68377-0.45760-0.63911 0.86054
  -8   1   0 82.7442  6.7538   1-0.36024-0.43645 0.59921-0.36927-0.72545 0.89286
  -8   1  -1  4.7581 8.67819   1-0.30340-0.48144 0.49260-0.25889-0.80548 0.91886
  -8   1  -2 68.5446 6.42804   1-0.24279-0.53021 0.36500-0.12751-0.87178 0.93113
  -8   1  -3 7.35344 8.18845   1-0.18229-0.57886 0.22229 0.01896-0.91711 0.92243
  -8   1  -4 12.5042 8.91059   1-0.12652-0.62280 0.07494 0.17009-0.93749 0.88879
  -8   1  -5 6.70037 9.90998   1-0.07919-0.65829-0.06522 0.31402-0.93440 0.83167
  -8   1  -6 197.949 14.5244   1-0.04193-0.68371-0.18902 0.44158-0.91388 0.75713
  -8   1  -7  6.5652 13.0295   1-0.01429-0.69951-0.29209 0.54843-0.88364 0.67285
  -8   1  -8 134.191  9.3455   1 0.00537-0.70732-0.37435 0.63446-0.85027 0.58546
  -8   1  -9 13.6538 11.6924   1 0.01897-0.70908-0.43811 0.70199-0.81822 0.49938
  -8   1 -10 119.872 9.43848   1 0.02822-0.70649-0.48651 0.75417-0.78992 0.41705
  -8   1 -11-3.61765 12.9807   1 0.03442-0.70085-0.52259 0.79401-0.76637 0.33948
  -8   1 -12 110.913  9.1615   1 0.03850-0.69309-0.54889 0.82409-0.74777 0.26685
  -8   1 -13 2.82266 11.4077   1 0.04109-0.68384-0.56745 0.84642-0.73384 0.19889
  -8   2 -12 -29.674 14.4221   1 0.02811-0.69595-0.46935 0.80619-0.80138 0.31616
  -8   2 -11 149.641 11.8671   1 0.02235-0.70203-0.43912 0.77219-0.81872 0.38752
  -8   2 -10 -18.918 13.4438   1 0.01422-0.70573-0.39957 0.72887-0.83934 0.46218
  -8   2  -9 118.039 9.34665   1 0.00290-0.70626-0.34889 0.67442-0.86262 0.53948
  -8   2  -8 10.5941 12.2203   1-0.01258-0.70261-0.28518 0.60693-0.88718 0.61807
  -8   2  -7 30.8466 13.2171   1-0.03339-0.69365-0.20683 0.52482-0.91069 0.69561
  -8   2  -6-4.56507 12.2833   1-0.06064-0.67824-0.11317 0.42739-0.92965 0.76859
  -8   2  -5 57.8715 6.47344   1-0.09509-0.65563-0.00527 0.31572-0.93960 0.83257
  -8   2  -4  20.901  9.3056   1-0.13671-0.62585 0.11337 0.19330-0.93594 0.88293
  -8   2  -3-13.8038 9.76076   1-0.18432-0.59008 0.23683 0.06608-0.91519 0.91621
  -8   2  -2-7.43985 10.5215   1-0.23568-0.55057 0.35784-0.05870-0.87638 0.93142
  -8   2  -1 55.6959 6.67029   1-0.28797-0.51012 0.46966-0.17430-0.82137 0.93045
  -8   2   0 4.25837 8.33743   1-0.33857-0.47135 0.56764-0.27605-0.75415 0.91726
  -8   2   1 73.2823 6.35201   1-0.38561-0.43615 0.64975-0.36194-0.67942 0.89655
  -8   2   2  9.6255 9.12119   1-0.42808-0.40553 0.71619-0.43214-0.60135 0.87251
  -8   2   3 87.2444 6.87015   1-0.46570-0.37975 0.76844-0.48816-0.52309 0.84827
  -8   2   4 12.2136 8.63635   1-0.49866-0.35863 0.80852-0.53202-0.44663 0.82584
  -8   2   5  74.896 6.45273   1-0.52739-0.34174 0.83850-0.56577-0.37308 0.80632
  -8   2   6-7.94088 10.7802   1-0.55241-0.32856 0.86021-0.59125-0.30291 0.79018
  -8   3   5 1.45626 11.4666   1-0.50589-0.37649 0.82174-0.48735-0.42131 0.85025
  -8   3   4 126.336 9.51597   1-0.47658-0.39395 0.78799-0.44984-0.49200 0.86691
  -8   3   3 3.55054 10.6988   1-0.44372-0.41497 0.74489-0.40296-0.56395 0.88483
  -8   3   2 104.092 8.44349   1-0.40718-0.43967 0.69111-0.34541-0.63587 0.90273
  -8   3   1-1.45341 10.0169   1-0.36708-0.46793 0.62561-0.27614-0.70587 0.91870
  -8   3   0 48.7139 5.92351   1-0.32392-0.49925 0.54795-0.19471-0.77140 0.93020
  -8   3  -1 5.27332 8.88165   1-0.27868-0.53264 0.45879-0.10178-0.82946 0.93423
  -8   3  -2 23.4731  5.4756   1-0.23284-0.56665 0.36018 0.00060-0.87706 0.92780
  -8   3  -3 5.51345 9.28608   1-0.18818-0.59946 0.25566 0.10890-0.91190 0.90862
  -8   3  -4-4.89779  9.7956   1-0.14655-0.62926 0.14980 0.21853-0.93303 0.87572
  -8   3  -5-4.34419 10.6765   1-0.10940-0.65457 0.04737 0.32473-0.94116 0.82983
  -8   3  -6 35.1366 14.5614   1-0.07758-0.67454-0.04759 0.42345-0.93842 0.77306
  -8   3  -7 1.94723 11.0152   1-0.05131-0.68897-0.13235 0.51199-0.92772 0.70833
  -8   3  -8 129.559  12.153   1-0.03024-0.69820-0.20565 0.58906-0.91212 0.63870
  -8   3  -9  17.687  11.543   1-0.01373-0.70287-0.26741 0.65459-0.89424 0.56680
  -8   3 -10  124.03  10.655   1-0.00104-0.70372-0.31833 0.70928-0.87610 0.49463
  -8   3 -11 12.6168 11.1926   1 0.00858-0.70149-0.35949 0.75421-0.85907 0.42357
  -8   4 -10 21.5215 11.6399   1-0.01687-0.70113-0.24261 0.69521-0.90303 0.51725
  -8   4  -9 126.661 10.7508   1-0.03041-0.69943-0.19275 0.64158-0.91640 0.58466
  -8   4  -8 25.8871 12.2082   1-0.04735-0.69433-0.13392 0.57898-0.92859 0.65087
  -8   4  -7  50.503 7.68426   1-0.06818-0.68534-0.06592 0.50720-0.93794 0.71425
  -8   4  -6-1.92043 13.8484   1-0.09325-0.67211 0.01085 0.42667-0.94249 0.77283
  -8   4  -5 3.60426 12.4203   1-0.12269-0.65452 0.09517 0.33858-0.94012 0.82448
  -8   4  -4 12.8177  10.775   1-0.15626-0.63279 0.18493 0.24504-0.92888 0.86727
  -8   4  -3-14.0777 11.3241   1-0.19331-0.60757 0.27726 0.14894-0.90737 0.89979
  -8   4  -2-11.3668 11.1915   1-0.23285-0.57988 0.36885 0.05358-0.87510 0.92154
  -8   4  -1 5.62635 9.67861   1-0.27362-0.55095 0.45646-0.03780-0.83255 0.93302
  -8   4   0 4.74579 10.0673   1-0.31434-0.52207 0.53742-0.12253-0.78111 0.93561
  -8   4   1 77.5096 6.84168   1-0.35389-0.49436 0.60987-0.19876-0.72274 0.93126
  -8   4   2-6.88676 10.3514   1-0.39142-0.46868 0.67291-0.26557-0.65953 0.92208
  -8   4   3 67.5315 6.81035   1-0.42637-0.44557 0.72640-0.32283-0.59348 0.91006
  -8   4   4 16.5733 10.3839   1-0.45847-0.42531 0.77076-0.37095-0.52621 0.89682
  -8   5   3 11.3502 10.7556   1-0.41298-0.47220 0.71294-0.24771-0.61422 0.92649
  -8   5   2 80.3216 7.54824   1-0.37983-0.49351 0.66088-0.19188-0.67512 0.93337
  -8   5   1  24.892 5.93078   1-0.34484-0.51666 0.60106-0.12829-0.73274 0.93696
  -8   5   0 41.0111 5.94911   1-0.30852-0.54114 0.53389-0.05735-0.78558 0.93577
  -8   5  -1 44.8793 6.08308   1-0.27158-0.56623 0.46032 0.01998-0.83214 0.92830
  -8   5  -2-18.9579  11.432   1-0.23490-0.59108 0.38192 0.10216-0.87112 0.91326
  -8   5  -3 47.9465 6.81148   1-0.19940-0.61473 0.30075 0.18710-0.90167 0.88978
  -8   5  -4  15.297  9.5653   1-0.16597-0.63632 0.21918 0.27244-0.92350 0.85759
  -8   5  -5 47.0179 7.06261   1-0.13535-0.65510 0.13960 0.35579-0.93701 0.81707
  -8   5  -6 17.9235 13.5802   1-0.10802-0.67059 0.06415 0.43502-0.94314 0.76917
  -8   5  -7 15.8192 13.7908   1-0.08421-0.68256-0.00555 0.50848-0.94324 0.71525
  -8   5  -8 89.7589 9.07672   1-0.06391-0.69102-0.06839 0.57510-0.93883 0.65681
  -8   5  -9-19.4635  14.747   1-0.04692-0.69617-0.12387 0.63435-0.93139 0.59534
  -8   6  -7  34.316  8.5615   1-0.09959-0.68042 0.05019 0.51439-0.94478 0.71249
  -8   6  -6 44.6452 17.6503   1-0.12215-0.66970 0.11364 0.44717-0.94109 0.76282
  -8   6  -5 12.8587 12.3937   1-0.14762-0.65607 0.18162 0.37543-0.93212 0.80788
  -8   6  -4 66.3988 8.10005   1-0.17578-0.63976 0.25281 0.30047-0.91692 0.84670
  -8   6  -3 21.3087 10.3582   1-0.20624-0.62113 0.32559 0.22391-0.89479 0.87860
  -8   6  -2 75.8888 7.42928   1-0.23847-0.60075 0.39818 0.14755-0.86546 0.90329
  -8   6  -1    0.00 12.3972   1-0.27180-0.57926 0.46877 0.07319-0.82906 0.92092
  -8   6   0 62.3281 7.44636   1-0.30554-0.55736 0.53577 0.00242-0.78615 0.93204
  -8   6   1 29.6582 6.74983   1-0.33901-0.53573 0.59786-0.06345-0.73763 0.93754
  -7   8   2 4.50667 11.6478   1-0.30655-0.50859 0.64079-0.00788-0.72755 0.95143
  -7   8   1    0.00   14.22   1-0.27634-0.52696 0.58660 0.05008-0.77397 0.94381
  -7   8   0 20.8533 11.2879   1-0.24591-0.54555 0.52847 0.11198-0.81590 0.93172
  -7   8  -1-17.2829 12.3722   1-0.21572-0.56389 0.46729 0.17693-0.85273 0.91452
  -7   8  -2 61.2757 7.31341   1-0.18626-0.58151 0.40415 0.24384-0.88400 0.89177
  -7   8  -3 12.1026 10.7365   1-0.15802-0.59791 0.34030 0.31147-0.90953 0.86327
  -7   8  -4 50.1677 7.55256   1-0.13140-0.61269 0.27699 0.37855-0.92938 0.82909
  -7   8  -5 12.9356 13.6071   1-0.10675-0.62549 0.21544 0.44386-0.94387 0.78955
  -7   8  -6-7.25057 13.1428   1-0.08431-0.63609 0.15675 0.50633-0.95354 0.74520
  -7   7  -9 9.52448 12.8309   1-0.01490-0.65674-0.05489 0.66763-0.95611 0.58999
  -7   7  -8 56.3001 8.76213   1-0.03062-0.65286-0.00603 0.61500-0.95953 0.64743
  -7   7  -7 19.7119 12.4928   1-0.04898-0.64635 0.04853 0.55667-0.96035 0.70228
  -7   7  -6 37.2959 14.0867   1-0.07007-0.63709 0.10840 0.49302-0.95758 0.75354
  -7   7  -5 33.5874  11.653   1-0.09392-0.62509 0.17286 0.42480-0.95020 0.80019
  -7   7  -4 15.2381 10.9414   1-0.12038-0.61046 0.24084 0.35304-0.93731 0.84132
  -7   7  -3 89.7734 8.56793   1-0.14919-0.59350 0.31099 0.27912-0.91815 0.87620
  -7   7  -2 2.55761 11.5329   1-0.17989-0.57463 0.38176 0.20459-0.89232 0.90439
  -7   7  -1  82.057 7.76863   1-0.21196-0.55441 0.45150 0.13107-0.85974 0.92583
  -7   7   0 9.26207  9.1852   1-0.24478-0.53344 0.51867 0.06013-0.82073 0.94085
  -7   7   1-4.21241 11.7042   1-0.27770-0.51235 0.58192-0.00689-0.77592 0.95007
  -7   7   2 56.0989 6.64564   1-0.31017-0.49172 0.64022-0.06896-0.72620 0.95437
  -7   7   3-4.11794 9.70996   1-0.34169-0.47205 0.69287-0.12539-0.67254 0.95475
  -7   7   4 56.5894 6.56617   1-0.37186-0.45371 0.73952-0.17580-0.61598 0.95221
  -7   6   6 2.29149 11.4574   1-0.43892-0.39710 0.82339-0.32887-0.47734 0.92593
  -7   6   5 21.8506 11.7937   1-0.41138-0.41279 0.78899-0.29069-0.54014 0.93470
  -7   6   4 3.01288 9.16328   1-0.38167-0.43066 0.74780-0.24574-0.60232 0.94285
  -7   6   3 29.5759 10.5898   1-0.34989-0.45060 0.69948-0.19365-0.66291 0.94942
  -7   6   2 13.0709 9.19445   1-0.31630-0.47235 0.64392-0.13431-0.72079 0.95327
  -7   6   1 34.6066 6.27937   1-0.28131-0.49550 0.58134-0.06796-0.77464 0.95309
  -7   6   0 39.8146 5.99354   1-0.24550-0.51947 0.51245 0.00470-0.82313 0.94755
  -7   6  -1 7.08217 9.92254   1-0.20959-0.54354 0.43842 0.08250-0.86501 0.93541
  -7   6  -2 67.8505 7.26513   1-0.17440-0.56689 0.36093 0.16376-0.89934 0.91571
  -7   6  -3 6.48031 10.3736   1-0.14075-0.58870 0.28197 0.24649-0.92562 0.88796
  -7   6  -4 69.2812 7.14774   1-0.10937-0.60824 0.20371 0.32853-0.94389 0.85221
  -7   6  -5-0.88122 12.7397   1-0.08081-0.62495 0.12817 0.40783-0.95475 0.80904
  -7   6  -6 38.9171 6.40841   1-0.05543-0.63849 0.05711 0.48267-0.95918 0.75945
  -7   6  -7 44.9287 7.40636   1-0.03334-0.64874-0.00821 0.55176-0.95847 0.70471
  -7   6  -8 0.99749 12.2573   1-0.01447-0.65577-0.06696 0.61428-0.95396 0.64617
  -7   6  -9  46.951 7.12846   1 0.00137-0.65976-0.11881 0.66990-0.94694 0.58512
  -7   6 -10 5.01364 12.7232   1 0.01446-0.66102-0.16375 0.71861-0.93851 0.52267
  -7   5 -11-7.58087  13.468   1 0.04050-0.66197-0.27239 0.76937-0.90810 0.44253
  -7   5 -10 20.7908 6.77182   1 0.03045-0.66377-0.23360 0.72682-0.92018 0.50864
  -7   5  -9 4.73765 11.0905   1 0.01802-0.66287-0.18734 0.67654-0.93230 0.57496
  -7   5  -8 11.3298 12.4542   1 0.00229-0.65900-0.13267 0.61809-0.94362 0.64031
  -7   5  -7 32.8188 11.8978   1-0.01693-0.65163-0.06955 0.55120-0.95268 0.70340
  -7   5  -6 16.9255 11.5806   1-0.04000-0.64043 0.00181 0.47607-0.95782 0.76258
  -7   5  -5 128.241 11.3722   1-0.06707-0.62522 0.08056 0.39354-0.95721 0.81600
  -7   5  -4 24.4156 10.9417   1-0.09807-0.60608 0.16512 0.30520-0.94905 0.86187
  -7   5  -3 139.775 11.8985   1-0.13258-0.58343 0.25324 0.21331-0.93190 0.89876
  -7   5  -2 3.70751 11.1718   1-0.16984-0.55803 0.34212 0.12065-0.90495 0.92584
  -7   5  -1 195.707 15.3927   1-0.20885-0.53088 0.42886 0.03014-0.86820 0.94312
  -7   5   0 17.4904 10.5608   1-0.24849-0.50311 0.51080-0.05557-0.82246 0.95141
  -7   5   1 68.9628 6.49354   1-0.28766-0.47580 0.58587-0.13442-0.76917 0.95215
  -7   5   2 9.19325 8.33744   1-0.32547-0.44985 0.65274-0.20507-0.71012 0.94714
  -7   5   3-7.72747 10.2044   1-0.36124-0.42594 0.71084-0.26694-0.64715 0.93820
  -7   5   4 20.2674 9.95741   1-0.39457-0.40448 0.76019-0.32007-0.58191 0.92699
  -7   5   5 13.3119 9.10816   1-0.42525-0.38565 0.80123-0.36488-0.51576 0.91488
  -7   5   6 20.1093 10.3579   1-0.45327-0.36950 0.83462-0.40204-0.44975 0.90290
  -7   5   7 27.4152 11.7855   1-0.47869-0.35594 0.86114-0.43234-0.38459 0.89178
  -7   4   8 28.8505 11.3884   1-0.51792-0.31535 0.88988-0.52649-0.28178 0.84730
  -7   4   7 8.45917 9.45765   1-0.49555-0.32585 0.87216-0.50499-0.34687 0.85836
  -7   4   6 13.5982  10.445   1-0.47047-0.33908 0.84814-0.47720-0.41412 0.87157
  -7   4   5 17.8182 9.35612   1-0.44239-0.35530 0.81681-0.44209-0.48319 0.88661
  -7   4   4 0.65028 7.66663   1-0.41109-0.37473 0.77703-0.39854-0.55345 0.90284
  -7   4   3 1.95413 8.66602   1-0.37645-0.39751 0.72767-0.34541-0.62385 0.91921
  -7   4   2 72.7121 5.67182   1-0.33854-0.42356 0.66781-0.28176-0.69285 0.93418
  -7   4   1 14.6464 8.42108   1-0.29770-0.45254 0.59691-0.20710-0.75839 0.94569
  -7   4   0 202.761 14.2102   1-0.25465-0.48373 0.51526-0.12167-0.81798 0.95124
  -7   4  -1 22.5105 5.10061   1-0.21053-0.51599 0.42421-0.02684-0.86901 0.94824
  -7   4  -2  235.25 15.6255   1-0.16679-0.54786 0.32630 0.07484-0.90919 0.93439
  -7   4  -3 2.86087 9.04686   1-0.12503-0.57776 0.22515 0.17977-0.93716 0.90833
  -7   4  -4 245.028 16.9364   1-0.08670-0.60423 0.12486 0.28383-0.95281 0.86994
  -7   4  -5 7.18949 11.9825   1-0.05284-0.62623 0.02933 0.38314-0.95732 0.82042
  -7   4  -6 190.822 14.1253   1-0.02396-0.64325-0.05838 0.47462-0.95285 0.76192
  -7   4  -7    0.00 10.7343   1-0.00005-0.65529-0.13635 0.55637-0.94202 0.69705
  -7   4  -8 30.6256 6.67472   1 0.01924-0.66273-0.20381 0.62760-0.92734 0.62834
  -7   4  -9 12.5021 11.6434   1 0.03451-0.66613-0.26085 0.68842-0.91097 0.55794
  -7   4 -10    0.00 11.1103   1 0.04640-0.66616-0.30815 0.73949-0.89453 0.48747
  -7   4 -11 15.2159  11.357   1 0.05552-0.66341-0.34664 0.78175-0.87916 0.41806
  -7   4 -12 30.0416 13.4719   1 0.06240-0.65843-0.37737 0.81626-0.86553 0.35039
  -7   3 -13 36.5168  12.876   1 0.07893-0.64988-0.47463 0.85566-0.81313 0.24828
  -7   3 -12 8.66479 12.6755   1 0.07496-0.65777-0.45309 0.83034-0.82574 0.31492
  -7   3 -11 43.2549 6.31814   1 0.06933-0.66400-0.42445 0.79794-0.84142 0.38463
  -7   3 -10 16.8269 9.73921   1 0.06152-0.66805-0.38739 0.75710-0.86000 0.45724
  -7   3  -9 28.5911 11.9517   1 0.05087-0.66927-0.34039 0.70632-0.88092 0.53219
  -7   3  -8 12.6684 10.2398   1 0.03656-0.66682-0.28187 0.64402-0.90310 0.60840
  -7   3  -7 205.886 14.1341   1 0.01765-0.65978-0.21045 0.56883-0.92469 0.68403
  -7   3   2-10.9746 8.70826   1-0.35645-0.39243 0.69019-0.36579-0.66648 0.91211
  -7   3   3 96.8302 8.45027   1-0.39626-0.36448 0.75044-0.42981-0.59052 0.89018
  -7   3   4 6.69999 8.67819   1-0.43175-0.34086 0.79823-0.48137-0.51465 0.86835
  -7   3   5 3.12531 9.54116   1-0.46309-0.32137 0.83527-0.52219-0.44046 0.84819
  -7   3   6 1.29086 9.12774   1-0.49066-0.30567 0.86325-0.55394-0.36884 0.83061
  -7   3   7 36.5162 5.32286   1-0.51487-0.29332 0.88369-0.57816-0.30020 0.81599
  -7   3   8 22.0553 9.72907   1-0.53614-0.28391 0.89789-0.59613-0.23462 0.80445
  -7   2   9 8.02598 8.72516   1-0.57313-0.24556 0.90952-0.67318-0.11738 0.74555
  -7   2   8 29.5677 10.4056   1-0.55607-0.25075 0.90442-0.66430-0.17870 0.75284
  -7   2   7 5.21581 8.93944   1-0.53646-0.25851 0.89452-0.65063-0.24361 0.76372
  -7   2   6  37.359  5.4024   1-0.51380-0.26931 0.87873-0.63106-0.31248 0.77855
  -7   2   5    0.00 8.47892   1-0.48753-0.28372 0.85558-0.60413-0.38557 0.79760
  -7   2   4-0.57654 7.84174   1-0.45699-0.30239 0.82318-0.56796-0.46288 0.82088
  -7   2   3 10.2262 6.81748   1-0.42149-0.32602 0.77918-0.52019-0.54394 0.84791
  -7   2  -8 233.385 17.2944   1 0.05400-0.67104-0.36828 0.66880-0.86796 0.57757
  -7   2  -9-2.38807 10.4094   1 0.06664-0.67182-0.42666 0.73096-0.83940 0.49498
  -7   2 -10-0.79753 9.92921   1 0.07549-0.66881-0.47168 0.77975-0.81411 0.41565
  -7   2 -11-9.69524 11.3687   1 0.08161-0.66306-0.50576 0.81761-0.79289 0.34041
  -7   2 -12 32.1371 12.3604   1 0.08575-0.65534-0.53100 0.84662-0.77595 0.26944
  -7   2 -13 23.9417 10.6111   1 0.08846-0.64619-0.54907 0.86847-0.76313 0.20257
  -7   2 -14 31.1317 12.6731   1 0.09012-0.63598-0.56131 0.88448-0.75408 0.13950
  -7   1 -14-5.94807 11.5575   1 0.09614-0.62878-0.63174 0.89327-0.69572 0.08544
  -7   1 -13 61.7531 7.24753   1 0.09544-0.63994-0.62358 0.88134-0.70297 0.14673
  -7   1 -12-7.12952 11.2309   1 0.09400-0.65036-0.61004 0.86403-0.71464 0.21243
  -7   1 -11 29.1213 11.6223   1 0.09149-0.65972-0.58967 0.83988-0.73141 0.28323
  -7   1 -10 19.6343 10.5183   1 0.08742-0.66751-0.56052 0.80696-0.75394 0.35979
  -7   1  -9 34.3571 6.10382   1 0.08097-0.67292-0.51992 0.76259-0.78268 0.44256
  -7   1   4 15.9035 8.47803   1-0.48702-0.25914 0.85024-0.65665-0.39509 0.75741
  -7   1   5 8.49282 8.37883   1-0.51556-0.24246 0.87587-0.68606-0.31646 0.73281
  -7   1   6 13.6104  8.6769   1-0.53956-0.23032 0.89274-0.70671-0.24378 0.71416
  -7   1   7 79.9741 6.37889   1-0.55990-0.22184 0.90294-0.72068-0.17643 0.70084
  -7   1   8 1.32293 9.76647   1-0.57728-0.21633 0.90797-0.72949-0.11372 0.69216
  -7   1   9 53.0908 6.75414   1-0.59223-0.21324 0.90890-0.73419-0.05500 0.68748
  -7   0   9-6.15124 9.83343   1-0.61156-0.18068 0.90356-0.79049 0.01470 0.62208
  -7   0   8  64.596 6.44629   1-0.59909-0.18129 0.90679-0.78994-0.03990 0.62265
  -7   0   7 13.8115 9.16621   1-0.58449-0.18403 0.90679-0.78617-0.09853 0.62724
  -7   0   6 22.6675 4.71491   1-0.56722-0.18944 0.90270-0.77830-0.16206 0.63674
  -7   0   5 23.7011 8.27509   1-0.54656-0.19823 0.89318-0.76501-0.23159 0.65224
  -7   0 -10    0.00 9.36144   1 0.09590-0.66277-0.65232 0.83712-0.67616 0.28632
  -7   0 -11-4.24673 12.7402   1 0.09781-0.65282-0.67436 0.86294-0.65480 0.21092
  -7   0 -12 1.45484 11.5932   1 0.09875-0.64190-0.68842 0.88077-0.64047 0.14256
  -7   0 -13 14.0212 5.38414   1 0.09911-0.63039-0.69651 0.89264-0.63192 0.07998
  -7   0 -14 62.4859 7.47826   1 0.09908-0.61850-0.70002 0.89992-0.62811 0.02214
  -7   0 -15-9.94696 10.5503   1 0.09877-0.60633-0.69987 0.90355-0.62817-0.03183
  -7  -1 -15 72.5467 7.28077   1 0.09795-0.59229-0.76026 0.90230-0.55653-0.09917
  -7  -1 -14  12.466 11.0482   1 0.09833-0.60453-0.76435 0.90261-0.55138-0.05028
  -7  -1 -13 26.7043 6.44531   1 0.09865-0.61672-0.76565 0.90015-0.54979 0.00216
  -7  -1 -12 27.3508 9.50462   1 0.09892-0.62884-0.76348 0.89420-0.55271 0.05911
  -7  -1 -11 9.73993 4.94822   1 0.09907-0.64086-0.75673 0.88367-0.56142 0.12185
  -7  -1   5 10.2913 7.16703   1-0.57923-0.15234 0.90345-0.83691-0.13057 0.55553
  -7  -1   6 55.2416 5.00136   1-0.59560-0.14784 0.90542-0.84266-0.06771 0.54670
  -7  -1   7   43.09 5.60061   1-0.60918-0.14612 0.90363-0.84464-0.01066 0.54368
  -7  -1   8 18.6304 10.2043   1-0.62063-0.14653 0.89898-0.84377 0.04185 0.54520
  -7  -1   9 85.0959 7.04888   1-0.63039-0.14863 0.89206-0.84062 0.09080 0.55029
  -7  -2   9 17.8657 9.65708   1-0.64789-0.11791 0.87314-0.88334 0.17178 0.47361
  -7  -2   8 33.7706 5.50056   1-0.64088-0.11306 0.88284-0.88926 0.12985 0.46151
  -7  -2   7 38.5871 5.54649   1-0.63269-0.10939 0.89108-0.89372 0.08530 0.45202
  -7  -2   6 15.5916 7.66023   1-0.62305-0.10717 0.89761-0.89648 0.03734 0.44595
  -7  -2   5  41.361 4.53218   1-0.61151-0.10684 0.90201-0.89710-0.01517 0.44443
  -7  -2 -11 53.4476 5.40187   1 0.09368-0.62224-0.83229 0.89760-0.45108 0.01582
  -7  -2 -12 18.9711 7.95565   1 0.09341-0.61011-0.83176 0.90084-0.45183-0.03746
  -7  -2 -13 58.3183  6.1431   1 0.09335-0.59819-0.82834 0.90120-0.45734-0.08599
  -7  -2 -14 61.3001 6.42127   1 0.09341-0.58639-0.82265 0.89929-0.46639-0.13097
  -7  -2 -15 7.29492 10.9667   1 0.09351-0.57463-0.81509 0.89550-0.47816-0.17324
  -7  -3 -15 33.3667 11.9192   1 0.08529-0.55318-0.86280 0.88157-0.39456-0.25253
  -7  -3 -14 32.0724 5.84786   1 0.08404-0.56380-0.87288 0.88788-0.37486-0.21819
  -7  -3 -13 6.69895 8.41649   1 0.08274-0.57436-0.88179 0.89301-0.35654-0.18248
  -7  -3 -12 84.2729 6.34078   1 0.08147-0.58495-0.88943 0.89687-0.34007-0.14492
  -7  -3 -11 14.0861 7.54602   1 0.08035-0.59569-0.89563 0.89930-0.32612-0.10483
  -7  -3   5-2.55159 8.11709   1-0.64086-0.06428 0.88472-0.94145 0.11024 0.32333
  -7  -3   6 59.1639 5.26372   1-0.64771-0.06928 0.87654-0.93704 0.14947 0.33814
  -7  -3   7 15.6771  9.1622   1-0.65363-0.07523 0.86731-0.93159 0.18640 0.35523
  -7  -3   8 16.7865 9.69167   1-0.65877-0.08195 0.85710-0.92515 0.22165 0.37401
  -7  -3   9 16.0354 10.9787   1-0.66326-0.08932 0.84592-0.91775 0.25563 0.39407
  -7  -4   9-3.45747 9.90066   1-0.67578-0.06357 0.81006-0.94353 0.34003 0.31398
  -7  -4   8 1.93291 9.53482   1-0.67340-0.05410 0.82125-0.95094 0.31432 0.28565
  -7  -4   7 27.6599 9.50742   1-0.67076-0.04488 0.83152-0.95744 0.28886 0.25708
  -7  -4   6 6.77127 8.85027   1-0.66788-0.03589 0.84089-0.96303 0.26371 0.22819
  -7  -4   5 120.867 10.1189   1-0.66481-0.02710 0.84936-0.96772 0.23900 0.19887
  -7  -4 -11 260.964 14.5361   1 0.05875-0.56087-0.94174 0.88378-0.19203-0.23462
  -7  -4 -12-8.82391 7.91543   1 0.06301-0.55326-0.93311 0.87892-0.22161-0.25907
  -7  -4 -13   41.99  5.2954   1 0.06684-0.54524-0.92365 0.87323-0.25068-0.28403
  -7  -4 -14-1.25569 9.05492   1 0.07029-0.53683-0.91334 0.86670-0.27939-0.30936
  -7  -4 -15 13.4479 9.92779   1 0.07337-0.52804-0.90214 0.85928-0.30782-0.33496
  -7  -5 -15-7.34879 9.70431   1 0.05816-0.49961-0.93239 0.82789-0.22045-0.41803
  -7  -5 -14 8.71648 8.53674   1 0.05266-0.50597-0.94306 0.83478-0.18319-0.40125
  -7  -5 -13-4.64845 9.29692   1 0.04628-0.51145-0.95261 0.84056-0.14399-0.38642
  -7  -5 -12 113.226 8.28245   1 0.03882-0.51586-0.96094 0.84512-0.10220-0.37418
  -7  -5 -11 17.9996 4.84246   1 0.02998-0.51888-0.96787 0.84827-0.05684-0.36550
  -7  -5   4 382.984 17.4914   1-0.68131 0.01448 0.79976-0.97599 0.35668 0.03147
  -7  -5   5-6.87646 9.52002   1-0.68169 0.00300 0.79650-0.97650 0.36369 0.07849
  -7  -5   6 46.3217 5.67491   1-0.68237-0.00818 0.79116-0.97493 0.37474 0.12147
  -7  -5   7-19.8789 10.0372   1-0.68322-0.01920 0.78413-0.97168 0.38870 0.16154
  -7  -5   8 7.49944 9.42221   1-0.68411-0.03017 0.77566-0.96699 0.40482 0.19946
  -7  -5   9 16.0161 10.1921   1-0.68496-0.04117 0.76588-0.96098 0.42258 0.23573
  -7  -6   9-14.0276 11.6114   1-0.69055-0.02236 0.71423-0.97097 0.50113 0.16148
  -7  -6   8-5.14255 10.6207   1-0.69060-0.01045 0.72146-0.97442 0.49043 0.11816
  -7  -6   7 29.1681 10.6235   1-0.69065 0.00146 0.72669-0.97587 0.48243 0.07212
  -7  -6   6   1.321 9.47999   1-0.69076 0.01343 0.72953-0.97494 0.47792 0.02260
  -7  -6   5 116.151  9.4364   1-0.69098 0.02552 0.72934-0.97097 0.47797-0.03149
  -7  -6   4-1.22277 9.66684   1-0.69136 0.03775 0.72508-0.96294 0.48414-0.09169
  -7  -6 -10 2.98222 7.89021   1-0.02116-0.46638-0.97187 0.78686 0.13744-0.50144
  -7  -6 -11 305.283 15.5072   1-0.00356-0.47211-0.97467 0.79344 0.07085-0.48888
  -7  -6 -12 -9.4283 8.82155   1 0.01057-0.47439-0.97321 0.79575 0.01207-0.48414
  -7  -6 -13 49.9648  5.5061   1 0.02222-0.47418-0.96877 0.79508-0.04095-0.48515
  -7  -6 -14 23.3408 8.34513   1 0.03200-0.47209-0.96206 0.79215-0.08967-0.49046
  -7  -6 -15 3.37307 9.75279   1 0.04030-0.46853-0.95352 0.78739-0.13509-0.49908
  -7  -7 -15 4.18187 9.19379   1 0.02067-0.43567-0.96620 0.73843-0.05420-0.57566
  -7  -7 -14 5.87567  10.177   1 0.00944-0.43631-0.97134 0.73979-0.00191-0.57392
  -7  -7 -13 1.22856 8.81656   1-0.00381-0.43492-0.97364 0.73832 0.05450-0.57630
  -7  -7 -12 82.0774 6.85423   1-0.01964-0.43096-0.97229 0.73319 0.11611-0.58387
  -7  -7 -11 2.76378 9.26588   1-0.03885-0.42361-0.96599 0.72312 0.18432-0.59805
  -7  -7 -10 198.218 12.6544   1-0.06262-0.41169-0.95268 0.70603 0.26096-0.62065
  -7  -7  -9 6.73853 7.31221   1-0.09271-0.39347-0.92892 0.67850 0.34825-0.65391
  -7  -7   3 18.5231 10.1525   1-0.69167 0.06314 0.61861-0.91433 0.61543-0.27270
  -7  -7   4 136.154  8.4792   1-0.69283 0.05244 0.63968-0.93918 0.59240-0.19564
  -7  -7   5  15.597  9.7723   1-0.69326 0.04101 0.65240-0.95567 0.57789-0.12709
  -7  -7   6 59.6721 6.39539   1-0.69333 0.02922 0.65915-0.96620 0.57005-0.06522
  -7  -7   7    0.00 10.7397   1-0.69319 0.01723 0.66146-0.97228 0.56746-0.00861
  -7  -7   8 11.9869 10.4499   1-0.69293 0.00510 0.66031-0.97491 0.56905 0.04384
  -7  -8   7 30.0767 11.9328   1-0.69134 0.02859 0.59094-0.96340 0.64236-0.07920
  -7  -8   6 12.1243 10.5698   1-0.69084 0.03996 0.58339-0.95207 0.64962-0.14048
  -7  -8   5 43.3046 6.32331   1-0.68972 0.05070 0.57026-0.93517 0.66200-0.20690
  -7  -8   4   5.454 11.4775   1-0.68765 0.06049 0.54986-0.91099 0.68051-0.27944
  -7  -8   3 69.6511 6.80407   1-0.68404 0.06874 0.51970-0.87706 0.70621-0.35918
  -7  -8   2-10.2491 11.8783   1-0.67788 0.07444 0.47624-0.82982 0.74003-0.44703
  -7  -8   1 219.982 17.5335   1-0.66753 0.07596 0.41452-0.76433 0.78215-0.54318
  -7  -8  -8 4.56375 8.06763   1-0.17930-0.30552-0.83337 0.51754 0.54674-0.79407
  -7  -8  -9 148.059 9.97231   1-0.13627-0.33669-0.88737 0.57531 0.44961-0.75097
  -7  -8 -10 4.02368 8.69847   1-0.10147-0.35962-0.92362 0.61534 0.36074-0.71614
  -7  -8 -11 63.2094 5.81382   1-0.07311-0.37612-0.94723 0.64272 0.28007-0.68949
  -7  -8 -12 17.2895 7.81063   1-0.04975-0.38762-0.96178 0.66105 0.20672-0.67018
  -7  -8 -13 77.9428  6.1325   1-0.03026-0.39525-0.96969 0.67273 0.13963-0.65712
  -7  -8 -14 15.1123 8.01083   1-0.01383-0.39982-0.97261 0.67943 0.07777-0.64929
  -7  -9 -14 10.8275 11.3903   1-0.03673-0.36369-0.96797 0.61315 0.14797-0.71519
  -7  -9 -13 2.06112 9.88478   1-0.05581-0.35647-0.95974 0.60115 0.21303-0.72621
  -7  -9 -12 40.1236 5.82742   1-0.07814-0.34601-0.94552 0.58315 0.28274-0.74189
  -7  -9 -11 -13.986 9.12441   1-0.10444-0.33157-0.92359 0.55745 0.35759-0.76271
  -7  -9 -10 62.9508 5.37565   1-0.13557-0.31231-0.89166 0.52174 0.43786-0.78895
  -7  -9  -9   8.603 7.57607   1-0.17251-0.28723-0.84668 0.47299 0.52329-0.82034
  -7  -9  -8 110.834  8.8058   1-0.21620-0.25540-0.78495 0.40748 0.61253-0.85555
  -7  -9  -7 5.05553 9.45802   1-0.26722-0.21624-0.70250 0.32126 0.70244-0.89143
  -7  -9  -6 50.2396 5.63949   1-0.32517-0.17015-0.59633 0.21132 0.78736-0.92232
  -7  -9  -5 43.6287 5.10178   1-0.38796-0.11922-0.46653 0.07774 0.85923-0.94015
  -7  -9  -2 13.3516 10.6825   1-0.56080 0.01803-0.01568-0.38443 0.93002-0.84884
  -7  -9  -1 19.2365 12.6011   1-0.60003 0.04540 0.11501-0.51890 0.90785-0.77264
  -7  -9   0 89.8953 7.54163   1-0.62877 0.06228 0.22315-0.63081 0.87500-0.68576
  -7  -9   1-3.46622 11.0973   1-0.64888 0.07053 0.30866-0.72010 0.83898-0.59570
  -7  -9   2 76.2379 7.23782   1-0.66258 0.07236 0.37430-0.78951 0.80470-0.50739
  -7  -9   3-0.84271  11.828   1-0.67175 0.06967 0.42367-0.84266 0.77474-0.42340
  -7  -9   4 46.3695 6.61395   1-0.67781 0.06387 0.46016-0.88292 0.75006-0.34469
  -7  -9   5-5.98428 12.3591   1-0.68177 0.05597 0.48659-0.91313 0.73076-0.27136
  -7  -9   6 28.1912 14.3682   1-0.68427 0.04661 0.50513-0.93545 0.71648-0.20304
  -7  -9   7    0.00 12.0148   1-0.68576 0.03623 0.51743-0.95152 0.70668-0.13921
  -7 -10   6-15.7835 13.4863   1-0.67458 0.05013 0.42661-0.91856 0.77139-0.25364
  -7 -10   5 29.1945 11.8953   1-0.67064 0.05806 0.40390-0.89208 0.78570-0.32199
  -7 -10   4  7.2323 11.9934   1-0.66493 0.06421 0.37329-0.85769 0.80377-0.39409
[truncated: 209,626 more chars]
