# Supplementary material for: Crystal structure, Hirshfeld surface analysis and physicochemical characterization of bis­[4-(di­methyl­amino)­pyridinium] di-μ-chlorido-bis[di­chlorido­mercurate(II)]
Source: Acta Crystallogr E Crystallogr Commun. 2019 Oct 3;75(Pt 11):1600–6. doi: 10.1107/S2056989019013124 (PMC6829733; doi:10.1107/S2056989019013124)
Supplement: Supplementary file 2 [file e-75-01600-Isup2.hkl]

data_I                                                                          
_shelx_title ' shelxt_a.res in P-1'                                             
_shelx_refln_list_code          4                                               
_shelx_F_calc_maximum      353.57                                               
_exptl_crystal_F_000       792.00                                               
_reflns_d_resolution_high  0.7455                                               
                                                                                
loop_                                                                           
 _space_group_symop_operation_xyz                                               
 'x, y, z'                                                                      
 '-x, -y, -z'                                                                   
                                                                                
_cell_length_a     7.6558                                                       
_cell_length_b    11.8961                                                       
_cell_length_c    13.5853                                                       
_cell_angle_alpha  82.950                                                       
_cell_angle_beta   76.072                                                       
_cell_angle_gamma  76.339                                                       
                                                                                
_shelx_F_squared_multiplier     1.000                                           
                                                                                
loop_                                                                           
 _refln_index_h                                                                 
 _refln_index_k                                                                 
 _refln_index_l                                                                 
 _refln_F_squared_calc                                                          
 _refln_F_squared_meas                                                          
 _refln_F_squared_sigma                                                         
 _refln_observed_status                                                         
   1   0   0       4132.72       5249.32       174.24 o                         
   2   0   0      65583.52      72745.34       379.54 o                         
   3   0   0      14427.40      15304.11       194.24 o                         
   4   0   0      24893.29      24949.41       289.88 o                         
   5   0   0      10487.60      10654.56       216.79 o                         
   6   0   0       3196.14       3225.96       143.27 o                         
   7   0   0       2197.97       2075.16       142.71 o                         
   8   0   0         34.40         64.63       103.32 o                         
   9   0   0        624.47        372.91       145.82 o                         
  -9   1   0         29.64       -115.68       119.05 o                         
  -8   1   0       1045.25        938.64        76.61 o                         
  -7   1   0        164.96        156.69        47.91 o                         
  -6   1   0       1377.58       1307.62        89.17 o                         
  -5   1   0        713.23        719.87        53.99 o                         
  -4   1   0       2020.68       2005.15        91.73 o                         
  -3   1   0        406.80        379.62        31.12 o                         
  -2   1   0       6559.37       6368.02       112.88 o                         
  -1   1   0        490.51        572.05        21.96 o                         
   1   1   0       1182.58       1975.65        38.07 o                         
   2   1   0       2135.31       2282.24        56.13 o                         
   3   1   0      15178.58      16264.59       176.53 o                         
   4   1   0      10131.34      11043.48       177.27 o                         
   5   1   0        358.11        390.94        32.86 o                         
   6   1   0        397.44        444.75        41.58 o                         
   7   1   0       1068.38       1182.29        89.14 o                         
   8   1   0       1571.23       1580.47       111.34 o                         
   9   1   0         23.46        -56.14       122.43 o                         
  -9   2   0        172.88        348.74       118.10 o                         
  -8   2   0          6.08         48.24        94.44 o                         
  -7   2   0       3674.92       3773.37       181.69 o                         
  -6   2   0         35.84        -38.38        79.27 o                         
  -5   2   0       8702.68       7858.93       205.32 o                         
  -4   2   0      13048.95      12081.40       220.13 o                         
  -3   2   0      22195.08      20130.99       250.84 o                         
  -2   2   0      29041.31      26574.14       253.54 o                         
  -1   2   0      28095.27      23843.11      1063.90 o                         
   0   2   0     125013.41      74417.38      8931.86 o                         
   1   2   0       4902.39       5163.13       263.17 o                         
   2   2   0     114546.56     121228.22       642.37 o                         
   3   2   0         53.02         73.91        34.31 o                         
   4   2   0      10801.60      11261.35       169.94 o                         
   5   2   0       3835.83       3850.56       118.71 o                         
   6   2   0       6876.77       6968.79       180.52 o                         
   7   2   0        484.33        410.64        47.86 o                         
   8   2   0        587.72        629.83        59.98 o                         
   9   2   0        549.37        540.64        67.01 o                         
  -9   3   0         70.95       -126.32       126.32 o                         
  -8   3   0        533.99        552.19        67.15 o                         
  -7   3   0         85.23        -91.73        99.04 o                         
  -6   3   0       3452.30       3006.25       165.50 o                         
  -5   3   0       1061.18        910.58        63.73 o                         
  -4   3   0       1144.17       1007.95        64.76 o                         
  -3   3   0        265.06        246.71        28.82 o                         
  -2   3   0        388.39        373.89        33.60 o                         
  -1   3   0         99.31         93.27        14.08 o                         
   0   3   0          6.34         20.76        23.32 o                         
   1   3   0         23.71         24.05        23.75 o                         
   2   3   0       5347.63       5358.14       126.06 o                         
   3   3   0       9823.80      10411.47       197.52 o                         
   4   3   0        867.86        898.61        69.03 o                         
   5   3   0       4862.71       5056.80       139.68 o                         
   6   3   0        704.89        735.29        55.33 o                         
   7   3   0       1440.36       1358.96       106.17 o                         
   8   3   0        454.33        501.28        52.80 o                         
   9   3   0        441.63        496.93        62.30 o                         
  -8   4   0        118.83         53.77       114.05 o                         
  -7   4   0       2456.23       2304.85       161.53 o                         
  -6   4   0         24.12         51.46        86.78 o                         
  -5   4   0       7862.16       7452.87       225.19 o                         
  -4   4   0         93.99         88.93        52.61 o                         
  -3   4   0      17790.88      14790.14       248.60 o                         
  -2   4   0      32134.11      27326.25       312.91 o                         
  -1   4   0      22708.30      18599.21       846.19 o                         
   0   4   0       4731.63       3931.60        97.68 o                         
   1   4   0      10827.07       9580.60       365.69 o                         
   2   4   0      46366.15      42202.21       379.21 o                         
   3   4   0        835.21        826.87        60.71 o                         
   4   4   0      13835.61      13991.89       267.26 o                         
   5   4   0        216.61        257.08        37.04 o                         
   6   4   0       1410.26       1472.92       109.63 o                         
   7   4   0        387.31        398.20        46.08 o                         
   8   4   0       1461.82       1220.46        94.81 o                         
   9   4   0         54.41        -65.79       102.34 o                         
  -8   5   0        305.92        464.72        67.41 o                         
  -7   5   0        310.54        198.20       119.68 o                         
  -6   5   0       1526.97       1337.09        96.88 o                         
  -5   5   0         23.88        166.21        73.67 o                         
  -4   5   0       1782.61       1611.14       110.53 o                         
  -3   5   0         32.14         20.79        55.62 o                         
  -2   5   0       1062.51        794.90        61.04 o                         
  -1   5   0         17.77         19.96        33.62 o                         
   0   5   0         66.42         40.58        26.27 o                         
   1   5   0       1051.08        823.88       125.67 o                         
   2   5   0         26.85          9.76        43.28 o                         
   3   5   0        103.32        170.55        61.04 o                         
   4   5   0       1436.02       1511.41       107.80 o                         
   5   5   0       6553.47       6749.12       213.45 o                         
   6   5   0        496.08        491.35        55.87 o                         
   7   5   0       1129.63       1136.32        96.58 o                         
   8   5   0         51.07         25.20       101.99 o                         
   9   5   0        448.95        292.88       123.17 o                         
  -8   6   0        680.20        706.60        84.42 o                         
  -7   6   0        505.42        451.30        67.94 o                         
  -6   6   0        327.61        289.13       104.33 o                         
  -5   6   0       6075.68       5608.94       223.69 o                         
  -4   6   0       1075.04       1015.71        84.31 o                         
  -3   6   0      19361.28      16642.54       304.97 o                         
  -2   6   0       2710.13       2457.25       116.06 o                         
  -1   6   0      23479.64      20774.92       842.97 o                         
   0   6   0      15486.84      13056.42       391.20 o                         
   1   6   0      29643.91      26287.09       229.25 o                         
   2   6   0      10113.34       9144.78       199.54 o                         
   3   6   0       2376.61       2411.58       112.79 o                         
   4   6   0      19072.16      17752.86       320.27 o                         
   5   6   0        471.28        534.35        50.47 o                         
   6   6   0       3892.89       3892.66       203.87 o                         
   7   6   0        377.22        299.86       115.65 o                         
   8   6   0        195.17         61.10       115.83 o                         
   9   6   0         17.45         63.41       108.69 o                         
  -7   7   0        138.59        104.93       104.06 o                         
  -6   7   0        304.44        303.22        65.85 o                         
  -5   7   0        134.62        230.45        48.13 o                         
  -4   7   0        283.97        323.41        46.30 o                         
  -3   7   0         15.12        -37.36        78.25 o                         
  -2   7   0         34.88        124.75        59.15 o                         
  -1   7   0          2.29         39.98        37.17 o                         
   0   7   0        996.94        871.88        47.61 o                         
   1   7   0       2245.19       2129.26        76.00 o                         
   2   7   0        222.78        160.53        60.27 o                         
   3   7   0       1132.75       1069.81        74.81 o                         
   4   7   0        272.40        234.49        44.12 o                         
   5   7   0       2997.96       2859.15       162.92 o                         
   6   7   0          7.86         23.42       103.88 o                         
   7   7   0       1481.23       1628.21       129.05 o                         
   8   7   0        140.41         66.33       143.39 o                         
   9   7   0        330.09        316.74        78.38 o                         
  -7   8   0        131.39        236.25       127.88 o                         
  -6   8   0       1677.15       1779.11       132.08 o                         
  -5   8   0       1539.92       1569.97       110.90 o                         
  -4   8   0        656.57        451.25        56.92 o                         
  -3   8   0      11191.52      10131.56       271.92 o                         
  -2   8   0       1627.71       1584.80       116.46 o                         
  -1   8   0      16384.46      14924.59       709.07 o                         
   0   8   0       3012.32       2925.49        97.21 o                         
   1   8   0      21225.73      18704.33       574.67 o                         
   2   8   0       4699.06       3928.82       156.32 o                         
   3   8   0       8950.60       8038.67       227.25 o                         
   4   8   0       4610.54       4467.12       181.93 o                         
   5   8   0       1590.86       1464.64       107.59 o                         
   6   8   0       6675.76       5942.28       258.56 o                         
   7   8   0        108.58        -65.46       137.11 o                         
   8   8   0        123.78         84.96       133.49 o                         
   9   8   0         14.00        137.68       134.78 o                         
  -6   9   0        102.38        190.14       130.10 o                         
  -5   9   0        135.50        158.89       112.35 o                         
  -4   9   0        272.51        204.31       110.44 o                         
  -3   9   0        120.61        215.39        86.20 o                         
  -2   9   0        361.58        404.14        84.10 o                         
  -1   9   0         82.05         99.83        54.35 o                         
   0   9   0        420.50        410.99        32.12 o                         
   1   9   0          3.11        -46.75        46.75 o                         
   2   9   0       1480.51       1571.68       118.23 o                         
   3   9   0       1969.82       1517.99       106.75 o                         
   4   9   0        338.52        185.65        92.55 o                         
   5   9   0        945.62        907.33        78.36 o                         
   6   9   0        286.40        310.00        66.57 o                         
   7   9   0       1098.31       1019.86        85.56 o                         
   8   9   0          1.72         90.31       121.58 o                         
   9   9   0        414.70        600.05        90.45 o                         
  -6  10   0       1139.48       1158.14        95.65 o                         
  -5  10   0        555.78        580.10        76.85 o                         
  -4  10   0       1155.60       1126.52        87.76 o                         
  -3  10   0       3498.72       3165.04       188.54 o                         
  -2  10   0        423.53        418.98        86.63 o                         
  -1  10   0      11973.94      11934.30       706.28 o                         
   0  10   0         96.03        136.43        66.90 o                         
   1  10   0       4348.11       4039.33       229.81 o                         
   2  10   0       1729.87       1952.36       130.96 o                         
   3  10   0       7495.50       7527.58       241.41 o                         
   4  10   0       1123.35       1150.78        90.20 o                         
   5  10   0       1060.04        954.73        80.06 o                         
   6  10   0        747.22        683.33        77.37 o                         
   7  10   0        267.93        251.15       145.00 o                         
   8  10   0        482.27        358.31       157.55 o                         
  -5  11   0        171.30        137.30       146.72 o                         
  -4  11   0         69.50       -131.24       131.24 o                         
  -3  11   0          1.26       -108.37       108.37 o                         
  -2  11   0         34.82         11.22        66.97 o                         
  -1  11   0         45.09         49.87        84.52 o                         
   0  11   0         78.04        119.08        66.04 o                         
   1  11   0         39.78         98.34        63.19 o                         
   2  11   0        555.88        666.32        59.53 o                         
   3  11   0         85.15         36.76       101.60 o                         
   4  11   0        422.78        403.66        54.21 o                         
   5  11   0         70.45         50.61       101.22 o                         
   6  11   0        472.56        514.73        72.07 o                         
   7  11   0        258.02          0.00       152.42 o                         
   8  11   0         99.58        126.66       163.19 o                         
  -4  12   0       1732.37       1715.27       143.48 o                         
  -3  12   0        620.55        699.62        78.87 o                         
  -2  12   0        913.95        983.34        83.99 o                         
  -1  12   0       5265.19       6009.29       385.33 o                         
   0  12   0        307.51        353.07        51.77 o                         
   1  12   0       3505.81       3773.71       144.05 o                         
   2  12   0         34.32         39.13        93.58 o                         
   3  12   0       2003.24       2153.83       143.23 o                         
   4  12   0        815.78        704.28        71.06 o                         
   5  12   0       1204.87       1200.93       119.80 o                         
   6  12   0         11.11       -136.51       136.51 o                         
   7  12   0         45.46         34.82       140.72 o                         
  -3  13   0         24.39          0.00       131.22 o                         
  -2  13   0          1.48        189.98       117.88 o                         
  -1  13   0         30.93       -126.79       126.79 o                         
   0  13   0        183.15        187.22       144.38 o                         
   1  13   0          5.74        141.60        81.18 o                         
   2  13   0        345.96        317.81        72.04 o                         
   3  13   0         20.62         73.87       111.58 o                         
   4  13   0        269.11        364.40        71.37 o                         
   5  13   0          4.03        112.35       127.16 o                         
   6  13   0        328.22        287.45       165.47 o                         
   7  13   0         69.42        147.62       141.33 o                         
  -2  14   0       1601.78       1840.06       146.13 o                         
  -1  14   0        124.09         94.54       139.76 o                         
   0  14   0        821.64       1020.24        69.06 o                         
   1  14   0       2234.84       2650.78       142.39 o                         
   2  14   0        596.66        747.91        83.25 o                         
   3  14   0        452.58        661.02        83.44 o                         
   4  14   0         29.06        196.21       136.61 o                         
   5  14   0        526.19        662.78        89.45 o                         
   6  14   0         31.15        246.82       139.56 o                         
  -1  15   0         60.66       -128.13       154.09 o                         
   0  15   0         11.67         10.25       169.20 o                         
   1  15   0        195.95        193.13       107.19 o                         
   2  15   0        221.28        450.93       156.70 o                         
   3  15   0         47.26       -145.46       164.07 o                         
   4  15   0        409.77        537.92        89.55 o                         
   5  15   0          2.14         83.12       142.98 o                         
  -4 -15   1        104.83       -181.87       181.87 o                         
  -3 -15   1        325.53        451.85       154.14 o                         
  -2 -15   1        146.09        249.47       140.72 o                         
  -1 -15   1        462.40        521.80        63.59 o                         
   0 -15   1        234.76        368.65        74.48 o                         
  -6 -14   1        366.19        533.20       197.23 o                         
  -5 -14   1         12.79         92.52       139.74 o                         
  -4 -14   1        669.50        899.86        92.35 o                         
  -3 -14   1         55.97        211.51       122.42 o                         
  -2 -14   1        652.28        707.14        93.55 o                         
  -1 -14   1        164.04        216.83        68.29 o                         
   0 -14   1        381.75        428.14       108.63 o                         
   1 -14   1        258.28        242.04        80.89 o                         
   2 -14   1         22.85         56.45       145.91 o                         
  -7 -13   1         97.21       -113.95       182.16 o                         
  -6 -13   1          1.76         23.35       160.11 o                         
  -5 -13   1        414.45        503.41        79.76 o                         
  -4 -13   1        333.33        299.04       144.45 o                         
  -3 -13   1       1097.40       1294.79       114.53 o                         
  -2 -13   1        820.42        965.88        86.54 o                         
  -1 -13   1       2299.32       2637.62       129.03 o                         
   0 -13   1        598.03        644.89       111.54 o                         
   1 -13   1        885.70       1049.63        83.33 o                         
   2 -13   1       1747.26       1857.70       156.81 o                         
   3 -13   1        111.71        213.37       139.10 o                         
  -7 -12   1        130.60        190.77       147.97 o                         
  -6 -12   1        254.14        338.92       149.51 o                         
  -5 -12   1        310.14        325.77       141.80 o                         
  -4 -12   1       1102.14       1151.74        89.65 o                         
  -3 -12   1         62.69         85.79       110.54 o                         
  -2 -12   1       1953.95       2240.61       174.68 o                         
  -1 -12   1        177.79         65.90        91.87 o                         
   0 -12   1        580.30        723.52       121.38 o                         
   1 -12   1          8.41         66.63        95.11 o                         
   2 -12   1        300.42        470.58        66.87 o                         
   3 -12   1         32.71          9.64       123.02 o                         
   4 -12   1          0.67        147.14       132.10 o                         
  -8 -11   1        309.29         37.31       181.49 o                         
  -7 -11   1         24.11       -136.52       136.52 o                         
  -6 -11   1          7.66       -123.15       133.02 o                         
  -5 -11   1        309.25        338.19       134.97 o                         
  -4 -11   1        339.86        178.37       125.08 o                         
  -3 -11   1       1957.09       2075.83       157.65 o                         
  -2 -11   1         98.82        -59.23       105.22 o                         
  -1 -11   1       3609.19       3785.12       344.30 o                         
   0 -11   1       1759.62       1754.51       168.28 o                         
   1 -11   1       6020.40       6739.92       186.64 o                         
   2 -11   1       1413.29       1635.92       102.36 o                         
   3 -11   1        759.49        902.71        74.81 o                         
   4 -11   1       2553.97       2345.84       170.57 o                         
   5 -11   1        418.69        405.03       157.37 o                         
  -8 -10   1        148.39         23.50       155.89 o                         
  -7 -10   1        490.49        460.52       160.79 o                         
  -6 -10   1       1012.51        947.04       100.35 o                         
  -5 -10   1        437.31        198.65       132.95 o                         
  -4 -10   1       1496.80       1572.76       115.19 o                         
  -3 -10   1        708.35        754.73        66.21 o                         
  -2 -10   1       5546.97       5801.57       227.21 o                         
  -1 -10   1        637.83        601.90        76.62 o                         
   0 -10   1       1242.03       1286.81        70.42 o                         
   1 -10   1          9.30         81.91        58.44 o                         
   2 -10   1        130.41        167.49       104.58 o                         
   3 -10   1          9.55          0.00       102.14 o                         
   4 -10   1         42.69          8.62       101.60 o                         
   5 -10   1         45.24       -133.67       133.67 o                         
   6 -10   1          6.41        163.59       123.87 o                         
  -9  -9   1          0.84       -171.48       171.48 o                         
  -8  -9   1         18.17         33.07       141.59 o                         
  -7  -9   1         25.63        -39.26       125.71 o                         
  -6  -9   1       1646.67       1412.32       105.15 o                         
  -5  -9   1        514.57        513.99        59.40 o                         
  -4  -9   1        251.91        235.80        50.10 o                         
  -3  -9   1       3112.71       2939.65       164.94 o                         
  -2  -9   1       1190.74       1058.01        84.48 o                         
  -1  -9   1       6005.15       5615.22       143.66 o                         
   0  -9   1         28.71         40.47       149.07 o                         
   1  -9   1       9425.17       9537.41       484.23 o                         
   2  -9   1       3198.06       3066.14       254.54 o                         
   3  -9   1       5024.96       4925.70       216.68 o                         
   4  -9   1        714.36        567.50        64.23 o                         
   5  -9   1       1244.93       1498.68       111.18 o                         
   6  -9   1       1764.80       1727.70       138.59 o                         
  -9  -8   1        472.88        496.97        82.66 o                         
  -8  -8   1          7.26         71.44       127.87 o                         
  -7  -8   1       2043.22       2499.18       199.20 o                         
  -6  -8   1        767.32        711.44        75.31 o                         
  -5  -8   1       2677.32       2680.75       165.88 o                         
  -4  -8   1       2840.59       2605.88       155.96 o                         
  -3  -8   1       1698.98       1541.94       123.07 o                         
  -2  -8   1       5119.09       4783.55       178.13 o                         
  -1  -8   1       1571.97       1357.60        68.52 o                         
   0  -8   1       9914.26       9054.31       165.03 o                         
   1  -8   1        443.81        424.38        38.74 o                         
   2  -8   1        145.67        180.19        40.89 o                         
   3  -8   1          0.52         24.45        78.77 o                         
   4  -8   1          1.13        -13.78        82.12 o                         
   5  -8   1         15.92        -39.41        92.92 o                         
   6  -8   1         55.75         27.78       109.96 o                         
   7  -8   1         39.00       -140.15       140.15 o                         
  -9  -7   1          0.98         55.07       118.97 o                         
  -8  -7   1         13.73        -70.60       125.42 o                         
  -7  -7   1         35.55        117.15       114.73 o                         
  -6  -7   1       3508.98       3101.65       189.31 o                         
  -5  -7   1        808.28        793.32        62.88 o                         
  -4  -7   1       5142.43       4631.86       182.18 o                         
  -3  -7   1       4332.69       3730.82       162.12 o                         
  -2  -7   1       2083.60       2063.36       112.79 o                         
  -1  -7   1      19616.41      17324.59       424.69 o                         
   0  -7   1       7313.04       6556.64       350.23 o                         
   1  -7   1      15825.76      14964.13      1050.96 o                         
   2  -7   1        346.20        405.14        42.87 o                         
   3  -7   1      19233.13      16624.44       332.58 o                         
   4  -7   1       1594.97       1376.20       101.93 o                         
   5  -7   1       4304.00       4147.20       195.42 o                         
   6  -7   1        614.87        505.15        66.96 o                         
   7  -7   1        999.27        930.69        88.11 o                         
  -9  -6   1        243.17         15.87       136.56 o                         
  -8  -6   1         90.10          0.00       111.77 o                         
  -7  -6   1       1700.26       1820.30       126.83 o                         
  -6  -6   1        328.44        315.10        55.66 o                         
  -5  -6   1       7228.69       7095.35       228.57 o                         
  -4  -6   1       2797.05       2608.35       141.55 o                         
  -3  -6   1       2245.88       1928.26       111.89 o                         
  -2  -6   1        554.60        585.76        45.41 o                         
  -1  -6   1      12578.61      10973.89       285.66 o                         
   0  -6   1       5474.64       4757.11       102.77 o                         
   1  -6   1        619.17        554.37        63.08 o                         
   2  -6   1        924.40        869.77        67.21 o                         
   3  -6   1          0.98         -4.85        61.54 o                         
   4  -6   1         19.28        -61.79        78.04 o                         
   5  -6   1         39.85       -100.19       100.19 o                         
   6  -6   1         89.51        153.11        92.50 o                         
   7  -6   1         97.49         80.23       112.41 o                         
   8  -6   1         61.92          0.00       140.44 o                         
  -9  -5   1         33.36         64.45       105.97 o                         
  -8  -5   1        775.04        754.66        64.99 o                         
  -7  -5   1        553.66        415.87        57.19 o                         
  -6  -5   1        554.46        562.77        51.58 o                         
  -5  -5   1         46.22         56.70        72.34 o                         
  -4  -5   1      24236.75      23563.67       363.59 o                         
  -3  -5   1        411.30        212.05        72.02 o                         
  -2  -5   1      30588.51      27359.91       342.21 o                         
  -1  -5   1      18330.60      15428.60       670.21 o                         
   0  -5   1      16040.97      13468.16       154.08 o                         
   1  -5   1      26557.84      22972.82      1058.74 o                         
   2  -5   1      24801.88      21852.24       307.69 o                         
   3  -5   1      29797.52      25276.52       351.78 o                         
   4  -5   1        960.08        779.15        66.42 o                         
   5  -5   1      14176.69      12705.00       304.79 o                         
   6  -5   1         80.59        -21.21        85.70 o                         
   7  -5   1       2580.31       2224.84       174.99 o                         
   8  -5   1        532.11        508.71        68.95 o                         
  -9  -4   1        204.78        345.38        54.95 o                         
  -8  -4   1        287.77        240.98        51.20 o                         
  -7  -4   1       1394.85       1415.77       109.72 o                         
  -6  -4   1        849.23        855.47        69.17 o                         
  -5  -4   1       5708.37       5591.53       163.76 o                         
  -4  -4   1        100.88        132.43        60.84 o                         
  -3  -4   1      10377.24       9761.44       207.13 o                         
  -2  -4   1       4356.53       4216.03       123.71 o                         
  -1  -4   1       2082.37       1772.17       102.65 o                         
   0  -4   1        499.29        448.20        27.14 o                         
   1  -4   1       2459.55       2153.13        62.65 o                         
   2  -4   1        421.86        387.74        28.87 o                         
   3  -4   1          0.42         15.16        52.23 o                         
   4  -4   1        131.84         82.28        60.30 o                         
   5  -4   1        211.09        225.79        41.54 o                         
   6  -4   1       1059.87        934.55        85.19 o                         
   7  -4   1        304.97        255.09        57.80 o                         
   8  -4   1        100.59         63.74       109.65 o                         
  -9  -3   1        163.45        195.20        55.49 o                         
  -8  -3   1        946.68       1008.02        86.39 o                         
  -7  -3   1        505.15        537.54        52.68 o                         
  -6  -3   1       1482.65       1623.94       103.56 o                         
  -5  -3   1       2650.79       2600.35       107.38 o                         
  -4  -3   1      10412.00      10518.54       188.21 o                         
  -3  -3   1         13.66         42.86        21.14 o                         
  -2  -3   1      74591.75      71985.44       514.61 o                         
  -1  -3   1       1679.19       1435.65        46.91 o                         
   0  -3   1      18625.20      15168.57       551.11 o                         
   1  -3   1      24573.48      20691.39       582.47 o                         
   2  -3   1      18825.15      16153.82       224.86 o                         
   3  -3   1      16631.10      13802.77       228.83 o                         
   4  -3   1       5941.35       4961.44       158.47 o                         
   5  -3   1      14673.69      13349.09       278.32 o                         
   6  -3   1        169.47        230.79        77.78 o                         
   7  -3   1       4675.54       4371.44       208.67 o                         
   8  -3   1          7.43         59.73       100.61 o                         
   9  -3   1        364.09        360.22        74.52 o                         
  -9  -2   1         76.61         80.27       111.39 o                         
  -8  -2   1       1770.71       1610.91       112.12 o                         
  -7  -2   1       1833.54       1840.31       124.79 o                         
  -6  -2   1       1278.45       1198.57        78.48 o                         
  -5  -2   1       4123.16       4197.19       124.51 o                         
  -4  -2   1       4184.20       3802.51       108.05 o                         
  -3  -2   1      24944.90      25278.99       242.72 o                         
  -2  -2   1       8129.49       8349.99       132.44 o                         
  -1  -2   1       2832.04       2710.83        55.12 o                         
   0  -2   1       1505.85       1505.65        65.57 o                         
   1  -2   1        963.57        916.70        43.03 o                         
   2  -2   1        323.59        286.98        26.26 o                         
   3  -2   1          0.17         70.92        33.17 o                         
   4  -2   1        571.23        579.10        55.16 o                         
   5  -2   1        772.05        823.47        74.60 o                         
   6  -2   1        703.53        726.12        59.26 o                         
   7  -2   1         72.52        181.68        83.23 o                         
   8  -2   1        727.21        631.52        75.63 o                         
   9  -2   1         35.72         95.73       123.34 o                         
  -9  -1   1        510.42        531.40        67.58 o                         
  -8  -1   1         42.21         45.67       105.01 o                         
  -7  -1   1        922.08        996.12        83.23 o                         
  -6  -1   1       4177.60       4117.95       149.49 o                         
  -5  -1   1       7170.93       7136.77       162.67 o                         
  -4  -1   1      13029.14      12484.54       183.88 o                         
  -3  -1   1        249.42        225.37        17.50 o                         
  -2  -1   1      42487.89      42568.90       260.23 o                         
  -1  -1   1         87.97        196.77        25.37 o                         
   0  -1   1      61571.32      60248.71      8086.76 o                         
   1  -1   1      12333.65      14124.81       707.08 o                         
   2  -1   1       4573.79       5598.03       114.16 o                         
   3  -1   1      15540.63      15115.64       210.01 o                         
   4  -1   1      14997.62      14088.43       228.66 o                         
   5  -1   1       9218.27       8767.94       204.48 o                         
   6  -1   1        189.15        150.62        39.99 o                         
   7  -1   1       4396.03       4620.13       196.39 o                         
   8  -1   1         31.04         53.90        98.30 o                         
   9  -1   1        847.74        722.02        78.78 o                         
  -9   0   1          3.79       -114.64       114.64 o                         
  -8   0   1       1773.08       1783.95       126.94 o                         
  -7   0   1        576.14        590.29        52.09 o                         
  -6   0   1       4186.55       3918.77       159.68 o                         
  -5   0   1       2940.28       2723.01       116.99 o                         
  -4   0   1       6511.58       6092.86       142.54 o                         
  -3   0   1       8086.68       8253.62       138.03 o                         
  -2   0   1       1053.72       1070.16        46.05 o                         
  -1   0   1      12733.86      12581.43       668.52 o                         
   1   0   1       2088.84       4137.95        89.64 o                         
   2   0   1        288.77        515.92        38.03 o                         
   3   0   1        203.42        247.77        21.09 o                         
   4   0   1         55.77         51.20        49.94 o                         
   5   0   1        190.01        223.40        31.99 o                         
   6   0   1         61.42        162.42        67.67 o                         
   7   0   1        976.24       1098.49        91.70 o                         
   8   0   1       1270.31       1269.21        87.55 o                         
   9   0   1          0.84        -17.36       103.44 o                         
  -9   1   1        300.34        183.68       125.84 o                         
  -8   1   1         34.86        -89.39       110.99 o                         
  -7   1   1       2766.72       2679.94       154.03 o                         
  -6   1   1        344.98        405.75        45.27 o                         
  -5   1   1       5819.61       5239.42       159.06 o                         
  -4   1   1      15477.88      14565.76       227.89 o                         
  -3   1   1      19592.18      18600.27       226.97 o                         
  -2   1   1      25002.59      23323.99       218.25 o                         
  -1   1   1       6911.93       6774.34       105.80 o                         
   0   1   1      66708.88      52096.91      6039.08 o                         
   2   1   1      24999.05      37984.11       305.33 o                         
   3   1   1       7048.87       8623.69       142.82 o                         
   4   1   1      12606.72      13982.59       209.62 o                         
   5   1   1      10292.96      10827.72       213.66 o                         
   6   1   1       6687.01       7049.65       201.20 o                         
   7   1   1       2839.24       2866.29       150.25 o                         
   8   1   1         38.28        165.03        80.78 o                         
   9   1   1       1680.63       1569.44       130.41 o                         
  -9   2   1         11.23        -92.10       134.10 o                         
  -8   2   1        901.74        831.11        72.04 o                         
  -7   2   1         43.37        195.18        90.15 o                         
  -6   2   1       4365.02       3542.80       162.53 o                         
  -5   2   1       1517.38       1195.38        78.39 o                         
  -4   2   1       2772.77       2549.12       104.64 o                         
  -3   2   1       1461.72       1252.48        72.78 o                         
  -2   2   1       3371.45       2861.59        84.89 o                         
  -1   2   1       3100.98       2758.76        97.25 o                         
   0   2   1       1222.48       1087.73        57.66 o                         
   2   2   1          0.34         58.75        33.92 o                         
   3   2   1       2826.46       3107.39       109.42 o                         
   4   2   1        748.29        859.19        55.94 o                         
   5   2   1        402.95        455.63        36.25 o                         
   6   2   1        352.60        424.97        41.29 o                         
   7   2   1        460.08        578.28        55.91 o                         
   8   2   1        732.47        714.28        62.10 o                         
   9   2   1         81.48         62.78       120.55 o                         
  10   2   1        280.95        303.97       132.53 o                         
  -9   3   1         36.53        185.45       122.30 o                         
  -8   3   1         53.16        -16.46       113.47 o                         
  -7   3   1       2902.06       2717.73       175.00 o                         
  -6   3   1          0.71        117.58        77.99 o                         
  -5   3   1       4323.11       4216.68       160.16 o                         
  -4   3   1       1650.36       1591.25        92.58 o                         
  -3   3   1      26628.06      22803.93       288.43 o                         
  -2   3   1      25768.08      21783.30       250.75 o                         
  -1   3   1      29888.17      24557.16       748.40 o                         
   0   3   1      16930.86      12664.74       104.51 o                         
   1   3   1       8377.72       7579.23       338.62 o                         
   2   3   1     101611.53     103837.90       556.53 o                         
   3   3   1        592.34        548.77        42.38 o                         
   4   3   1      22480.57      25683.14       349.26 o                         
   5   3   1       2074.04       1963.53        99.34 o                         
   6   3   1       9020.30       9857.93       207.41 o                         
   7   3   1       1622.06       1505.89        91.73 o                         
   8   3   1       1734.28       1755.23       135.46 o                         
   9   3   1        634.72        564.03        62.55 o                         
  10   3   1          1.57        -16.84       114.22 o                         
  -8   4   1        949.85        879.06        77.59 o                         
  -7   4   1         84.42        165.92        95.40 o                         
  -6   4   1       3020.77       2727.65       163.23 o                         
  -5   4   1        402.04        238.54        92.27 o                         
  -4   4   1       3258.66       2564.83       123.29 o                         
  -3   4   1        898.86        778.44        59.89 o                         
  -2   4   1       4237.24       3423.17       110.85 o                         
  -1   4   1       3724.43       3336.17       136.89 o                         
   0   4   1       1243.50        996.80        38.62 o                         
   1   4   1          1.50         32.87        21.77 o                         
   2   4   1          1.06         19.95        36.82 o                         
   3   4   1        691.67        743.39        54.40 o                         
   4   4   1        731.65        767.35        63.02 o                         
   5   4   1       6013.60       6409.47       202.91 o                         
   6   4   1        638.51        742.02        54.09 o                         
   7   4   1        558.54        533.60        49.82 o                         
   8   4   1        168.36        161.04        90.15 o                         
   9   4   1        324.12        327.08        61.00 o                         
  10   4   1        243.25        130.08       119.77 o                         
  -8   5   1        243.62        282.04        67.20 o                         
  -7   5   1        976.61        782.21        73.65 o                         
  -6   5   1          9.46        110.85        89.26 o                         
  -5   5   1      10264.50       9911.02       267.56 o                         
  -4   5   1          2.72         58.83        58.83 o                         
  -3   5   1      16035.60      13464.32       253.04 o                         
  -2   5   1      10054.87       8977.22       188.46 o                         
  -1   5   1      31709.65      26300.01       723.23 o                         
   0   5   1      17056.70      13233.84       142.29 o                         
   1   5   1      20267.53      16557.21       288.60 o                         
   2   5   1      31416.60      29043.63       315.73 o                         
   3   5   1        114.65        242.07        27.62 o                         
   4   5   1      25802.27      27297.84       364.58 o                         
   5   5   1        516.46        570.81        55.62 o                         
   6   5   1       4392.25       4828.58       208.68 o                         
   7   5   1        938.46        942.57        68.68 o                         
   8   5   1       1029.65        899.71        69.47 o                         
   9   5   1         65.46        239.01        85.02 o                         
  10   5   1        166.45        106.97       130.12 o                         
  -8   6   1        426.17        336.12        76.50 o                         
  -7   6   1        567.53        392.29        71.18 o                         
  -6   6   1       1733.46       1656.87       123.74 o                         
  -5   6   1        114.08         51.85        88.87 o                         
  -4   6   1       2686.23       2479.27       141.96 o                         
  -3   6   1         43.49         -9.39        59.40 o                         
  -2   6   1       4610.58       4084.61       146.03 o                         
  -1   6   1        161.90        173.15        43.18 o                         
   0   6   1        773.95        613.18        36.70 o                         
   1   6   1        156.73        121.16        33.54 o                         
   2   6   1         44.74         17.34        47.18 o                         
   3   6   1        149.51        148.70        30.48 o                         
   4   6   1       1435.87       1492.89        99.68 o                         
   5   6   1       1888.15       1929.18       129.13 o                         
   6   6   1         21.16         86.87        93.83 o                         
   7   6   1        685.12        719.24        71.16 o                         
   8   6   1          3.15        -33.70       117.35 o                         
   9   6   1        345.29        397.41        68.90 o                         
  -7   7   1        169.95        -47.73       132.61 o                         
  -6   7   1        975.95        908.99        79.24 o                         
  -5   7   1       6381.14       5936.54       242.64 o                         
  -4   7   1        108.03         73.61        86.31 o                         
  -3   7   1      18123.28      16032.09       319.68 o                         
  -2   7   1         16.13         14.22        59.75 o                         
  -1   7   1      18973.75      17245.71       582.14 o                         
   0   7   1       8843.75       7467.08       162.77 o                         
   1   7   1      31862.30      27600.34       248.03 o                         
   2   7   1       9788.88       9320.35       207.72 o                         
   3   7   1       3216.66       2987.69       130.57 o                         
   4   7   1      12184.00      10640.71       254.53 o                         
   5   7   1        454.94        431.14        50.47 o                         
   6   7   1       3998.96       4302.22       208.49 o                         
   7   7   1          6.35       -124.47       124.47 o                         
   8   7   1        156.25        -10.29       146.61 o                         
   9   7   1        150.54        322.99       125.46 o                         
  -7   8   1        340.00          0.00       161.14 o                         
  -6   8   1        473.13        495.17        73.37 o                         
  -5   8   1        689.22        581.63        70.15 o                         
  -4   8   1       1255.00       1231.92        69.74 o                         
  -3   8   1          7.63        -89.23        89.23 o                         
  -2   8   1        238.42        263.27        41.09 o                         
  -1   8   1       1300.62       1229.25        87.43 o                         
   0   8   1       2060.40       1940.40        80.66 o                         
   1   8   1         41.91         71.71        44.20 o                         
   2   8   1        484.28        410.54        42.83 o                         
   3   8   1        709.15        659.27        57.75 o                         
   4   8   1        672.40        653.50        50.80 o                         
   5   8   1        720.42        746.41        56.77 o                         
   6   8   1        232.79         76.94       112.55 o                         
   7   8   1        650.43        598.74        73.91 o                         
   8   8   1         20.47         98.88       146.16 o                         
   9   8   1        235.03        194.06       161.82 o                         
  -6   9   1       1320.85       1134.18        93.60 o                         
  -5   9   1        461.48        506.62        68.89 o                         
  -4   9   1       1035.58        885.43        70.64 o                         
  -3   9   1       7580.60       6884.30       242.57 o                         
  -2   9   1       1913.89       2111.82       168.61 o                         
  -1   9   1      10643.22      10907.12       358.40 o                         
   0   9   1        132.94        115.35        53.25 o                         
   1   9   1       9126.22       8644.86       161.51 o                         
   2   9   1       1164.72       1135.73        83.62 o                         
   3   9   1      17323.11      16221.24       324.13 o                         
   4   9   1       1777.21       1711.95       131.36 o                         
   5   9   1        365.53        417.27        52.90 o                         
   6   9   1       1464.95       1346.22        79.93 o                         
   7   9   1        329.40        218.00       142.80 o                         
   8   9   1        339.17        368.30        79.14 o                         
   9   9   1          7.56       -148.53       148.53 o                         
  -6  10   1         68.89         75.97       130.69 o                         
  -5  10   1        508.47        565.58        75.30 o                         
  -4  10   1        705.51        650.60        70.75 o                         
  -3  10   1          5.56        239.39        92.23 o                         
  -2  10   1        265.05        232.98        68.27 o                         
  -1  10   1          9.15         -9.83       157.20 o                         
   0  10   1         54.05        129.17        36.53 o                         
   1  10   1         40.01         93.58        55.46 o                         
   2  10   1        394.03        482.09        48.47 o                         
   3  10   1          4.88         12.27        88.04 o                         
   4  10   1       1225.21       1203.22        86.95 o                         
   5  10   1        348.39        383.01        56.51 o                         
   6  10   1        925.27       1094.71        91.43 o                         
   7  10   1        847.40        800.16        83.11 o                         
   8  10   1         24.33       -128.43       151.78 o                         
   9  10   1        138.17        -40.45       185.39 o                         
  -5  11   1        153.87        298.19        77.91 o                         
  -4  11   1       1649.49       1430.48       126.61 o                         
  -3  11   1        641.98        702.36        73.67 o                         
  -2  11   1       1214.60       1232.77        67.89 o                         
  -1  11   1       6214.29       6741.56       258.41 o                         
   0  11   1        953.36        995.13        50.67 o                         
   1  11   1       1774.82       1872.69       100.98 o                         
   2  11   1         50.12        127.88        87.50 o                         
   3  11   1       5615.87       5617.74       236.19 o                         
   4  11   1        246.02        299.54       104.82 o                         
   5  11   1       1723.21       1618.57       127.95 o                         
   6  11   1         93.50       -138.67       138.67 o                         
   7  11   1         37.15       -125.50       137.95 o                         
   8  11   1        299.71        109.40       174.89 o                         
  -4  12   1         43.80        144.52       124.73 o                         
  -3  12   1        409.33        500.72        74.89 o                         
  -2  12   1        670.00        730.74        74.75 o                         
  -1  12   1         18.86        101.22        77.02 o                         
   0  12   1          1.93        111.69        88.15 o                         
   1  12   1          0.80        -49.56        67.80 o                         
   2  12   1         88.91         90.51       102.87 o                         
   3  12   1          7.87          0.00       100.93 o                         
   4  12   1        219.17        313.87       109.85 o                         
   5  12   1         24.18        -45.17       125.51 o                         
   6  12   1        720.04        778.68        80.70 o                         
   7  12   1        257.04        254.48       159.95 o                         
   8  12   1         66.21       -139.84       171.03 o                         
  -3  13   1        198.21        363.99       139.14 o                         
  -2  13   1       1447.81       1559.09       141.83 o                         
  -1  13   1       1426.11       1515.81       127.00 o                         
   0  13   1        604.18        681.92        53.54 o                         
   1  13   1       4441.09       4914.75       209.57 o                         
   2  13   1         95.72         34.69       115.69 o                         
   3  13   1        593.08        671.29        76.79 o                         
   4  13   1         75.08          9.06       125.90 o                         
   5  13   1       1849.77       1979.24       144.34 o                         
   6  13   1         98.11        125.50       130.62 o                         
   7  13   1         91.07        197.99       133.30 o                         
  -2  14   1         11.03         98.62       145.79 o                         
  -1  14   1         48.62        175.96       126.35 o                         
   0  14   1          0.26        -90.00        94.57 o                         
   1  14   1          2.09         89.03        90.66 o                         
   2  14   1        196.95        251.67       132.72 o                         
   3  14   1         29.38         88.53       128.63 o                         
   4  14   1        116.43         79.61       134.25 o                         
   5  14   1          7.24          0.00       139.23 o                         
   6  14   1         39.95        -55.95       145.47 o                         
  -1  15   1         39.45       -161.13       161.13 o                         
   0  15   1        866.41       1272.30        78.92 o                         
   1  15   1       1517.70       1929.36       128.60 o                         
   2  15   1        181.75        193.62       144.31 o                         
   3  15   1        894.34       1215.54       107.70 o                         
   4  15   1         72.48         34.26        77.36 o                         
   5  15   1        296.61        275.37       173.25 o                         
  -4 -15   2        395.68        497.82       203.54 o                         
  -3 -15   2        196.97        301.10       169.90 o                         
  -2 -15   2        230.55        129.39       174.87 o                         
  -1 -15   2        183.05         96.92       175.68 o                         
   0 -15   2        137.58         63.29       115.23 o                         
  -5 -14   2          9.84        -83.91       140.31 o                         
  -4 -14   2         11.26        238.67       132.05 o                         
  -3 -14   2        300.73        343.41       169.82 o                         
  -2 -14   2        825.14       1008.89        92.56 o                         
  -1 -14   2        322.48        393.24       113.67 o                         
   0 -14   2        135.81        268.23        97.75 o                         
   1 -14   2         63.55       -131.71       134.42 o                         
   2 -14   2        961.40        985.72       102.09 o                         
  -6 -13   2        366.27        450.02        92.09 o                         
  -5 -13   2        134.91         44.96       147.40 o                         
  -4 -13   2       1760.72       2194.84       167.45 o                         
  -3 -13   2         78.39        -40.80       135.32 o                         
  -2 -13   2       1477.31       2082.59       151.85 o                         
  -1 -13   2        336.60        347.10        95.99 o                         
   0 -13   2        490.26        543.61        54.79 o                         
   1 -13   2        199.07        298.23       133.37 o                         
   2 -13   2        342.57        333.73       140.69 o                         
   3 -13   2        452.32        326.77       168.74 o                         
  -7 -12   2         36.69        -35.50       140.51 o                         
  -6 -12   2        109.88        428.22       143.58 o                         
  -5 -12   2        335.76         84.22       153.28 o                         
  -4 -12   2        458.63        478.30        77.36 o                         
  -3 -12   2       1085.58       1220.28        98.71 o                         
  -2 -12   2        113.78        -86.69       124.43 o                         
  -1 -12   2       2771.04       2857.10       277.52 o                         
   0 -12   2        942.95        993.33        54.52 o                         
   1 -12   2       1961.13       2230.63       111.32 o                         
   2 -12   2        485.77        341.31       145.03 o                         
   3 -12   2        438.79        206.96       157.38 o                         
   4 -12   2       1381.71       1283.98       106.11 o                         
  -8 -11   2        222.03        134.61       174.36 o                         
  -7 -11   2        194.64        121.91       150.74 o                         
  -6 -11   2        368.25        214.70       153.36 o                         
  -5 -11   2        441.75        570.79        75.07 o                         
  -4 -11   2       1033.64       1002.75        80.38 o                         
  -3 -11   2        485.05        326.39       136.75 o                         
  -2 -11   2       3495.61       3428.86       196.36 o                         
  -1 -11   2        110.91         93.37        72.95 o                         
   0 -11   2        680.89        800.10       127.87 o                         
   1 -11   2         41.12         78.48        71.77 o                         
   2 -11   2        806.48        821.66       106.01 o                         
   3 -11   2        215.49        320.38       121.37 o                         
   4 -11   2        194.63        213.84       129.68 o                         
   5 -11   2        102.95        -21.66       156.18 o                         
  -8 -10   2         39.26        138.13       143.77 o                         
  -7 -10   2          5.23        -93.19       151.12 o                         
  -6 -10   2        328.77        351.02       143.57 o                         
  -5 -10   2        371.47        381.15       132.03 o                         
  -4 -10   2         15.08        -94.72       100.46 o                         
  -3 -10   2       1967.13       1626.37       126.31 o                         
  -2 -10   2       3922.37       3785.68       193.08 o                         
  -1 -10   2       4662.64       4849.08       198.75 o                         
   0 -10   2         65.88        181.85        60.21 o                         
   1 -10   2       9841.81      10328.65       273.33 o                         
   2 -10   2        381.51        360.81        60.14 o                         
   3 -10   2       3514.24       3522.71       192.82 o                         
   4 -10   2        509.68        513.34        68.08 o                         
   5 -10   2       1292.64       1564.20       146.84 o                         
   6 -10   2       1594.46       1594.08       132.40 o                         
  -8  -9   2         65.22        193.63       126.37 o                         
  -7  -9   2        815.92        864.54        82.08 o                         
  -6  -9   2        812.92        896.25        78.33 o                         
  -5  -9   2        989.47        816.48        71.30 o                         
  -4  -9   2       1669.35       1634.26       117.54 o                         
  -3  -9   2        988.44        939.35        69.60 o                         
  -2  -9   2       3415.54       3264.51       172.13 o                         
  -1  -9   2        580.15        598.49        36.47 o                         
   0  -9   2       3218.40       3115.26       114.36 o                         
   1  -9   2        352.19        303.44        34.98 o                         
   2  -9   2        117.64        165.13       119.95 o                         
   3  -9   2          3.73          0.00        94.81 o                         
   4  -9   2        360.02        384.21        57.82 o                         
   5  -9   2         37.92        -54.05       116.76 o                         
   6  -9   2          3.26        -60.94       136.28 o                         
  -9  -8   2          2.14         83.01       135.30 o                         
  -8  -8   2         66.80        286.86       120.75 o                         
  -7  -8   2          0.03       -116.09       134.55 o                         
  -6  -8   2       1365.47       1410.18       110.12 o                         
  -5  -8   2        273.97         50.15       117.93 o                         
  -4  -8   2        166.43         78.21        90.31 o                         
  -3  -8   2       2564.69       2149.21       148.22 o                         
  -2  -8   2       2150.79       2118.11       136.45 o                         
  -1  -8   2       7735.69       6982.63       197.69 o                         
   0  -8   2       2715.44       2490.44        99.01 o                         
   1  -8   2      10032.30       9593.07       748.08 o                         
   2  -8   2        699.24        582.96        51.61 o                         
   3  -8   2      12145.75      10748.57       291.24 o                         
   4  -8   2        308.04        303.36        52.89 o                         
   5  -8   2       1626.57       1780.10       127.96 o                         
   6  -8   2       1020.09       1055.12        88.29 o                         
   7  -8   2        646.42        694.65        82.91 o                         
  -9  -7   2        532.30        447.86        78.03 o                         
  -8  -7   2        101.09        171.19       119.22 o                         
  -7  -7   2       2222.95       2633.54       186.08 o                         
  -6  -7   2         62.65        200.69       103.80 o                         
  -5  -7   2       5802.26       5455.67       220.36 o                         
  -4  -7   2       4434.15       3963.66       183.02 o                         
  -3  -7   2       3608.65       3184.09       153.59 o                         
  -2  -7   2       2861.59       2427.51       134.50 o                         
  -1  -7   2       6834.52       6264.00       161.78 o                         
   0  -7   2      10329.58       9170.85       159.51 o                         
   1  -7   2        217.06        389.80        29.09 o                         
   2  -7   2       2093.81       1861.11       118.25 o                         
   3  -7   2         97.05         84.97        75.36 o                         
   4  -7   2        321.21        238.07        50.49 o                         
   5  -7   2          3.00         36.64        94.71 o                         
   6  -7   2          3.40         -8.62       100.93 o                         
   7  -7   2          2.15         28.97       130.64 o                         
  -9  -6   2         64.02         72.55       107.24 o                         
  -8  -6   2          9.31         14.78       101.33 o                         
  -7  -6   2         33.60         67.36       103.92 o                         
  -6  -6   2        439.60        365.04        55.36 o                         
  -5  -6   2        506.18        456.26        54.29 o                         
  -4  -6   2       9067.49       8189.51       233.37 o                         
  -3  -6   2       1972.73       1803.81       116.22 o                         
  -2  -6   2       1655.17       1231.76        81.58 o                         
  -1  -6   2      23913.61      21648.79       229.41 o                         
   0  -6   2       4329.02       3942.17        99.89 o                         
   1  -6   2      15723.14      14543.07       714.78 o                         
   2  -6   2       1018.65       1029.22        73.75 o                         
   3  -6   2      20442.84      17596.47       323.33 o                         
   4  -6   2       3302.97       2807.71       157.39 o                         
   5  -6   2       5899.63       5541.85       223.64 o                         
   6  -6   2        205.75        147.42       107.79 o                         
   7  -6   2        797.10        769.39        82.38 o                         
   8  -6   2        954.71        860.64        84.25 o                         
  -9  -5   2        326.14        382.48        65.51 o                         
  -8  -5   2        626.49        737.71        63.00 o                         
  -7  -5   2       2979.50       3067.86       164.14 o                         
  -6  -5   2        156.02          5.31        86.50 o                         
  -5  -5   2       8260.89       8267.28       220.24 o                         
  -4  -5   2        450.88        467.47        43.46 o                         
  -3  -5   2      15324.19      14332.51       267.53 o                         
  -2  -5   2       1520.21       1231.64        86.32 o                         
  -1  -5   2       7870.04       7064.13       123.04 o                         
   0  -5   2       2815.50       2384.88        74.84 o                         
   1  -5   2       5502.30       5217.79       160.60 o                         
   2  -5   2       6322.93       5669.74       166.13 o                         
   3  -5   2         94.57        159.17        64.80 o                         
   4  -5   2        587.00        555.31        57.36 o                         
   5  -5   2          6.79         30.85        81.16 o                         
   6  -5   2          3.03        -50.39        94.68 o                         
   7  -5   2        180.77         42.01       126.58 o                         
   8  -5   2          7.56       -129.49       129.49 o                         
  -9  -4   2         15.38       -102.91       102.91 o                         
  -8  -4   2         83.08        164.49        96.13 o                         
  -7  -4   2        318.23        362.89        49.86 o                         
  -6  -4   2        126.95        140.76        72.22 o                         
  -5  -4   2         89.82        146.73        60.01 o                         
  -4  -4   2      11167.60      10965.40       217.80 o                         
  -3  -4   2       1181.16       1066.29        83.60 o                         
  -2  -4   2      21649.67      20095.21       280.17 o                         
  -1  -4   2       6598.89       6397.79       263.47 o                         
   0  -4   2      13030.00      11691.79       148.29 o                         
   1  -4   2      35983.82      32906.23      1720.59 o                         
   2  -4   2      21852.79      20116.09       283.79 o                         
   3  -4   2      21147.08      18480.41       295.15 o                         
   4  -4   2        547.28        411.42        42.36 o                         
   5  -4   2      17475.78      15875.62       331.39 o                         
   6  -4   2        209.07        160.86        94.31 o                         
   7  -4   2       3055.35       2676.59       177.78 o                         
   8  -4   2        153.86       -126.79       126.79 o                         
   9  -4   2        344.59        195.97       160.00 o                         
  -9  -3   2        164.22        175.71       100.63 o                         
  -8  -3   2       1207.27       1145.08        80.91 o                         
  -7  -3   2       3041.20       3043.54       151.30 o                         
  -6  -3   2        245.69        215.13        73.54 o                         
  -5  -3   2       7634.37       7481.66       175.67 o                         
  -4  -3   2        240.28        209.80        29.22 o                         
  -3  -3   2      21589.87      21160.98       255.67 o                         
  -2  -3   2       1739.59       1901.51        80.27 o                         
  -1  -3   2       5315.24       5009.19       202.51 o                         
   0  -3   2         77.80         67.48        28.11 o                         
   1  -3   2       7817.53       7585.76       487.67 o                         
   2  -3   2       2336.28       2184.04        94.86 o                         
   3  -3   2        564.55        620.04        50.15 o                         
   4  -3   2         14.99        -42.76        54.76 o                         
   5  -3   2         18.67        105.21        72.13 o                         
   6  -3   2        553.21        508.24        52.84 o                         
   7  -3   2        119.40        -66.39       103.01 o                         
   8  -3   2        229.19        265.97        62.04 o                         
   9  -3   2         77.07       -128.03       128.03 o                         
  -9  -2   2         23.95         66.11        96.06 o                         
  -8  -2   2          1.52        -98.81        98.81 o                         
  -7  -2   2         23.08        146.74        71.89 o                         
  -6  -2   2        705.58        646.57        58.95 o                         
  -5  -2   2       2619.46       2532.52       104.71 o                         
  -4  -2   2       4593.21       4405.63       118.67 o                         
  -3  -2   2       1334.58       1445.92        65.26 o                         
  -2  -2   2      26472.55      26326.18       238.35 o                         
  -1  -2   2       1904.40       1956.06        49.24 o                         
   0  -2   2      53891.65      50650.52      3609.19 o                         
   1  -2   2      18027.52      18870.63      1010.07 o                         
   2  -2   2      41566.38      44674.22       376.21 o                         
   3  -2   2      20886.73      20352.88       276.05 o                         
   4  -2   2      35974.34      35037.92       400.16 o                         
   5  -2   2      14339.19      13734.94       280.50 o                         
   6  -2   2        216.87        231.82        44.13 o                         
   7  -2   2       6324.05       5954.80       223.47 o                         
   8  -2   2        100.23        -84.28       119.20 o                         
   9  -2   2        773.63        678.61        86.47 o                         
  -9  -1   2        120.81          0.00       112.70 o                         
  -8  -1   2       1355.06       1361.30       111.55 o                         
  -7  -1   2        858.79       1016.66        82.98 o                         
  -6  -1   2       3347.12       2992.16       136.16 o                         
  -5  -1   2       7834.12       7169.92       166.36 o                         
  -4  -1   2       1257.39       1336.78        73.52 o                         
  -3  -1   2      21167.52      20920.26       216.92 o                         
  -2  -1   2        205.10        212.93        15.32 o                         
  -1  -1   2      23102.09      22429.57      1067.26 o                         
   0  -1   2        369.18        476.88        21.19 o                         
   1  -1   2       9795.97      12797.63       634.70 o                         
   2  -1   2       8538.58      11026.84       169.84 o                         
   3  -1   2        177.30        203.85        23.25 o                         
   4  -1   2         91.63         66.80        48.95 o                         
   5  -1   2          4.82          0.00        63.96 o                         
   6  -1   2        593.98        587.76        51.55 o                         
   7  -1   2        322.07        227.39        53.32 o                         
   8  -1   2        904.88        777.43        72.91 o                         
   9  -1   2         88.08         74.57       123.67 o                         
  -9   0   2        186.57         89.94       121.56 o                         
  -8   0   2          0.29        -34.60        96.14 o                         
  -7   0   2        203.72        243.34        44.86 o                         
  -6   0   2       1032.66        961.74        68.49 o                         
  -5   0   2       2053.44       1920.29        99.17 o                         
  -4   0   2       7933.21       7820.34       158.04 o                         
  -3   0   2       8653.60       8404.52       140.48 o                         
  -2   0   2      21682.96      20287.24       185.01 o                         
  -1   0   2        240.04        275.31        14.57 o                         
   0   0   2      94487.38      99876.29      5113.09 o                         
   1   0   2       1305.38       2072.22        34.14 o                         
   2   0   2      84041.85     131000.70       636.66 o                         
   3   0   2      17581.64      22982.00       272.74 o                         
   4   0   2      40184.99      45112.88       431.46 o                         
   5   0   2      13287.03      13032.35       247.78 o                         
   6   0   2       4751.60       4705.81       175.49 o                         
   7   0   2       3573.80       3092.54       166.37 o                         
   8   0   2         92.18        135.31       102.52 o                         
   9   0   2       1363.07       1320.65        94.77 o                         
  -9   1   2         10.22         60.22       103.60 o                         
  -8   1   2       1059.18       1105.36        93.98 o                         
  -7   1   2         17.64         12.06        85.29 o                         
  -6   1   2       6090.94       5767.79       193.38 o                         
  -5   1   2       1604.18       1373.67        92.42 o                         
  -4   1   2       7244.28       6705.40       158.90 o                         
  -3   1   2      10609.91       9707.84       164.78 o                         
  -2   1   2       5746.02       5523.59       104.89 o                         
  -1   1   2      19992.48      19098.94       331.50 o                         
   0   1   2        282.54        344.03        15.73 o                         
   1   1   2      11092.65      14764.59       221.90 o                         
   2   1   2       1480.71       2181.32        58.47 o                         
   3   1   2       4801.87       7238.03       160.43 o                         
   4   1   2         18.61         52.48        45.75 o                         
   5   1   2         23.91        -24.15        55.77 o                         
   6   1   2        228.23        225.54        76.59 o                         
   7   1   2        171.16        230.04        84.86 o                         
   8   1   2        380.20        444.39        51.15 o                         
   9   1   2          3.89         42.47       115.54 o                         
  10   1   2        101.07        158.83       107.84 o                         
  -9   2   2         16.25         99.82       117.27 o                         
  -8   2   2         15.07        109.03       103.32 o                         
  -7   2   2       1894.33       2149.20       152.37 o                         
  -6   2   2        124.32        129.72        87.82 o                         
  -5   2   2       1116.48        938.98        75.17 o                         
  -4   2   2       2220.65       1894.35        97.74 o                         
  -3   2   2      33307.07      30806.55       316.37 o                         
  -2   2   2      23040.46      21160.93       229.27 o                         
  -1   2   2       8669.29       8161.58       118.83 o                         
   0   2   2      61015.21      48199.85      1277.30 o                         
   1   2   2        312.74        432.49        20.33 o                         
   2   2   2     123625.81     165754.08       614.16 o                         
   3   2   2        302.53        371.48        31.41 o                         
   4   2   2      22755.51      31867.72       385.13 o                         
   5   2   2       9697.64       9831.03       203.33 o                         
   6   2   2      10158.09      11452.01       248.65 o                         
   7   2   2       2942.64       3158.41       156.34 o                         
   8   2   2        372.86        299.15       108.36 o                         
   9   2   2        906.92        831.35        74.51 o                         
  10   2   2          1.64        -38.51       121.01 o                         
  -8   3   2       1294.36       1181.08        95.80 o                         
  -7   3   2          6.10        -98.64        98.64 o                         
  -6   3   2       3090.52       2857.34       154.28 o                         
  -5   3   2        174.67        111.15        68.86 o                         
  -4   3   2       7170.25       5762.55       165.57 o                         
  -3   3   2        957.26        745.04        54.16 o                         
  -2   3   2      11077.67       9565.66       168.23 o                         
  -1   3   2      11276.66       9643.19       512.82 o                         
   0   3   2         57.39         55.62        20.25 o                         
   1   3   2        114.21        142.94        12.03 o                         
   2   3   2       5620.40       6404.05       115.42 o                         
   3   3   2       2376.81       2818.57        88.58 o                         
   4   3   2          2.18        -31.72        50.55 o                         
   5   3   2         93.90         59.36        76.64 o                         
   6   3   2        536.97        708.90        61.50 o                         
   7   3   2         20.72         63.85        78.12 o                         
   8   3   2        160.04          0.00       103.28 o                         
   9   3   2         92.64         15.46       109.34 o                         
  10   3   2        169.82        263.98       117.63 o                         
  -8   4   2         94.11        -78.02       117.27 o                         
  -7   4   2        833.22        824.59        64.32 o                         
  -6   4   2          9.85         44.09        80.41 o                         
  -5   4   2       3743.78       3430.98       161.76 o                         
  -4   4   2         67.35         44.03        61.65 o                         
  -3   4   2       5371.70       4360.24       139.37 o                         
  -2   4   2       5080.46       4628.17       127.53 o                         
  -1   4   2      35655.60      29704.21       852.69 o                         
   0   4   2      15022.35      11926.86       118.34 o                         
   1   4   2       7291.57       6321.31       126.34 o                         
   2   4   2      50287.05      49999.46       371.62 o                         
   3   4   2       1020.20        909.46        64.48 o                         
   4   4   2      20070.77      21320.63       292.21 o                         
   5   4   2        627.79        824.12        62.88 o                         
   6   4   2       8097.92       9331.83       273.95 o                         
   7   4   2       2826.23       3017.63       147.31 o                         
   8   4   2       1769.50       2135.69       133.47 o                         
   9   4   2        190.31        142.01        97.04 o                         
  10   4   2         71.56        183.81        58.17 o                         
  -8   5   2       1082.03        911.06        85.62 o                         
  -7   5   2        165.82        104.16        94.46 o                         
  -6   5   2       2553.06       2405.42       169.46 o                         
  -5   5   2        104.75         99.15        76.71 o                         
  -4   5   2       4711.09       4240.09       161.73 o                         
  -3   5   2         71.45         32.68        56.01 o                         
  -2   5   2       8488.54       7160.12       170.27 o                         
  -1   5   2       7524.25       6546.93       342.55 o                         
   0   5   2        454.57        375.92        20.97 o                         
   1   5   2       3538.56       2966.73       197.73 o                         
   2   5   2         33.16         92.73        35.14 o                         
   3   5   2         88.37        101.34        41.29 o                         
   4   5   2         31.14         69.26        52.48 o                         
   5   5   2        142.11        128.16        64.27 o                         
   6   5   2        124.83        204.42        49.73 o                         
   7   5   2        357.24        542.70        66.74 o                         
   8   5   2         50.81         53.12        99.37 o                         
   9   5   2        332.08        344.16       124.25 o                         
  10   5   2        244.44         59.82       120.58 o                         
  -7   6   2         44.66        148.07       104.15 o                         
  -6   6   2        264.74        286.01        98.69 o                         
  -5   6   2       5480.03       5327.38       211.68 o                         
  -4   6   2         16.64        104.00        76.05 o                         
  -3   6   2       2883.27       2217.18       126.74 o                         
  -2   6   2        159.73        171.39        63.22 o                         
  -1   6   2      11141.88       9190.83       494.42 o                         
   0   6   2       8573.42       7043.87       200.22 o                         
   1   6   2      23935.02      20248.12       333.48 o                         
   2   6   2      13489.10      11958.45       211.65 o                         
   3   6   2        369.11        370.69        30.47 o                         
   4   6   2      15386.58      14628.24       264.51 o                         
   5   6   2       2402.71       2599.43       134.10 o                         
   6   6   2       4304.54       4372.76       201.85 o                         
   7   6   2         56.20         33.00       106.29 o                         
   8   6   2       1797.79       1719.26       114.24 o                         
   9   6   2        196.86        152.49       136.92 o                         
  10   6   2        348.07        272.56       140.47 o                         
  -7   7   2        664.11        635.98        75.34 o                         
  -6   7   2       1327.80       1269.58       105.47 o                         
  -5   7   2        506.66        420.28        61.48 o                         
  -4   7   2       3876.87       3790.66       175.92 o                         
  -3   7   2         48.69         69.01        69.01 o                         
  -2   7   2       3103.81       2773.75       133.61 o                         
  -1   7   2          8.83         94.71        35.78 o                         
   0   7   2       6481.17       5790.24       114.44 o                         
   1   7   2       6717.35       6054.07       195.39 o                         
   2   7   2        566.80        535.05        36.04 o                         
   3   7   2         32.18         70.25        47.30 o                         
   4   7   2         27.62         60.01        63.13 o                         
   5   7   2         74.70         11.02        70.57 o                         
   6   7   2         60.65         75.00        91.22 o                         
   7   7   2        162.85         99.24       109.09 o                         
   8   7   2          1.22         93.52       115.24 o                         
   9   7   2        267.80        166.47       137.65 o                         
  -7   8   2         55.81         51.05       131.95 o                         
  -6   8   2        831.09        784.87        80.20 o                         
  -5   8   2       1128.87       1084.28        72.11 o                         
  -4   8   2        388.85        435.86        53.99 o                         
  -3   8   2      10113.48       9521.39       260.91 o                         
  -2   8   2        481.64        395.62        47.24 o                         
  -1   8   2       8427.47       7747.13       151.37 o                         
   0   8   2       3258.83       3007.23        94.10 o                         
   1   8   2      21047.71      18157.46       344.68 o                         
   2   8   2       5863.49       5228.68       168.63 o                         
   3   8   2      12778.87      11475.90       253.14 o                         
   4   8   2      10252.74       9418.54       240.93 o                         
   5   8   2         62.37         77.52        40.37 o                         
   6   8   2       4568.62       4241.61       203.44 o                         
   7   8   2        793.42        942.13        72.91 o                         
   8   8   2       1344.80       1313.82       114.45 o                         
   9   8   2        107.86        313.67       151.09 o                         
  -6   9   2        203.96         60.12       138.84 o                         
  -5   9   2        973.72        875.92        81.48 o                         
  -4   9   2       1569.58       1476.41       121.77 o                         
  -3   9   2         47.88          6.71        93.22 o                         
  -2   9   2        617.60        593.75        42.07 o                         
  -1   9   2        493.85        472.39        33.70 o                         
   0   9   2        627.86        556.10        55.88 o                         
   1   9   2          4.37         -4.47        47.67 o                         
   2   9   2        109.86        122.94        67.57 o                         
   3   9   2         23.46        -42.31        75.17 o                         
   4   9   2         29.56         50.60        72.21 o                         
   5   9   2        483.54        535.80        50.56 o                         
   6   9   2         11.29        -37.94       107.06 o                         
   7   9   2        240.47        151.29       121.05 o                         
   8   9   2        132.10        138.80       136.32 o                         
   9   9   2         26.75        112.89       158.17 o                         
  -5  10   2         61.56         29.06       119.81 o                         
  -4  10   2       1409.87       1339.54       106.99 o                         
  -3  10   2       2744.52       2707.12       177.63 o                         
  -2  10   2       1091.84       1066.24        62.03 o                         
  -1  10   2      11132.15      11483.53       409.52 o                         
   0  10   2        107.07         86.82        58.01 o                         
   1  10   2       6805.92       6977.28       239.93 o                         
   2  10   2        544.89        541.11        62.50 o                         
   3  10   2      16996.17      15770.05       332.78 o                         
   4  10   2       2121.29       2001.83       140.42 o                         
   5  10   2       1373.90       1445.42       108.68 o                         
   6  10   2       2410.41       2036.65       138.42 o                         
   7  10   2        315.90        374.85       135.15 o                         
   8  10   2        944.46        708.14        91.73 o                         
   9  10   2         97.76         89.86       163.90 o                         
  -5  11   2        320.08         10.58       155.87 o                         
  -4  11   2        334.22        291.96       142.52 o                         
  -3  11   2        400.65        425.55        66.64 o                         
  -2  11   2        751.80        951.58       106.98 o                         
  -1  11   2         84.61        143.42        65.96 o                         
   0  11   2        142.61        148.07        65.78 o                         
   1  11   2         55.15         20.57        62.92 o                         
   2  11   2          1.85        -87.13        87.13 o                         
   3  11   2          4.54        190.00        75.56 o                         
   4  11   2         99.06        102.96        95.85 o                         
   5  11   2         50.69         -7.47       104.83 o                         
   6  11   2        365.02        280.77        71.38 o                         
   7  11   2        441.55        486.40        76.95 o                         
   8  11   2         19.84       -148.75       148.75 o                         
  -4  12   2       1050.57       1026.16        91.29 o                         
  -3  12   2        144.16        207.21       133.86 o                         
  -2  12   2        645.52        611.99        77.26 o                         
  -1  12   2       3077.79       3340.13       149.99 o                         
   0  12   2        765.27        912.08       107.59 o                         
   1  12   2       3938.68       4500.67       328.39 o                         
   2  12   2         59.15         44.44        88.88 o                         
   3  12   2       1563.20       1646.41       126.36 o                         
   4  12   2         28.80        -68.12        93.62 o                         
   5  12   2       3643.28       3469.89       217.39 o                         
   6  12   2        190.78        258.61       123.22 o                         
   7  12   2         55.91         31.16       123.33 o                         
   8  12   2        223.24        410.24       143.78 o                         
  -3  13   2        404.21        332.57       149.17 o                         
  -2  13   2        312.27        366.55       147.94 o                         
  -1  13   2         20.24        -27.70       140.31 o                         
   0  13   2         88.24        128.69        97.93 o                         
   1  13   2         27.57        127.46        84.45 o                         
   2  13   2          2.03         68.22       105.13 o                         
   3  13   2         10.17         -8.66       117.75 o                         
   4  13   2          5.25         70.02       120.00 o                         
   5  13   2         27.11        158.72       122.80 o                         
   6  13   2        120.77        319.06       127.69 o                         
   7  13   2          3.91       -132.10       154.90 o                         
  -2  14   2        975.31       1264.37       102.25 o                         
  -1  14   2        136.42         51.30       144.00 o                         
   0  14   2        606.82        713.15        58.48 o                         
   1  14   2       2424.35       3314.70       162.25 o                         
   2  14   2        300.71        413.07        78.29 o                         
   3  14   2        414.56        646.28        83.64 o                         
   4  14   2         24.83        -96.45       136.40 o                         
   5  14   2        643.27        696.33        85.89 o                         
   6  14   2         33.60       -141.26       141.26 o                         
  -1  15   2        101.93        257.72        86.26 o                         
   0  15   2         25.99         74.01        96.77 o                         
   1  15   2          4.66        -39.92       103.52 o                         
   2  15   2          5.33         10.57       139.89 o                         
   3  15   2         16.97         21.32       136.53 o                         
   4  15   2         23.71         21.26       123.04 o                         
   5  15   2          7.36       -142.16       142.16 o                         
  -3 -15   3        179.32        415.57       168.48 o                         
  -2 -15   3         80.38        132.33       163.63 o                         
  -1 -15   3         75.59        -13.21       156.67 o                         
   0 -15   3         10.47       -120.75       120.75 o                         
  -5 -14   3         11.76         60.52       144.75 o                         
  -4 -14   3        770.14        803.27        97.33 o                         
  -3 -14   3        201.03        307.97       168.80 o                         
  -2 -14   3        455.10        356.97       169.18 o                         
  -1 -14   3        303.45        361.15        57.35 o                         
   0 -14   3        331.99        425.06        77.66 o                         
   1 -14   3        401.31        448.25        83.83 o                         
   2 -14   3        175.36         82.80       166.87 o                         
  -6 -13   3         23.34        -70.59       146.95 o                         
  -5 -13   3          7.63        -22.53       142.49 o                         
  -4 -13   3        189.61        311.30       152.94 o                         
  -3 -13   3         42.15        -74.23       134.55 o                         
  -2 -13   3        432.43        616.83        81.74 o                         
  -1 -13   3        567.78        748.55        62.06 o                         
   0 -13   3        119.55        225.06       110.11 o                         
   1 -13   3        150.85        185.80       128.93 o                         
   2 -13   3        507.73        563.67        82.82 o                         
   3 -13   3        100.06        189.50       154.06 o                         
  -7 -12   3        122.51         35.18       142.20 o                         
  -6 -12   3        311.19        351.61       145.77 o                         
  -5 -12   3        288.69         84.45       147.04 o                         
  -4 -12   3       1769.65       1884.50       145.32 o                         
  -3 -12   3         45.20         29.38       123.48 o                         
  -2 -12   3       3536.09       3730.33       236.22 o                         
  -1 -12   3        414.41        498.82        48.74 o                         
   0 -12   3       1702.68       1774.72       123.34 o                         
   1 -12   3        446.88        363.21        52.75 o                         
   2 -12   3       1313.56       1382.68       117.59 o                         
   3 -12   3       1002.91       1152.97        97.11 o                         
   4 -12   3         79.03        109.54       135.93 o                         
  -7 -11   3         46.36         10.94       147.22 o                         
  -6 -11   3          1.47        -20.38       128.89 o                         
  -5 -11   3        249.32        243.96       143.75 o                         
  -4 -11   3         22.70         43.29       105.70 o                         
  -3 -11   3        424.19        321.69       138.29 o                         
  -2 -11   3         99.02         42.16       114.70 o                         
  -1 -11   3       1493.06       1588.34        89.81 o                         
   0 -11   3       2176.37       2253.41       119.18 o                         
   1 -11   3       2710.39       3048.77       152.16 o                         
   2 -11   3       1063.16       1160.74       100.95 o                         
   3 -11   3        205.99        319.22        68.74 o                         
   4 -11   3       2389.68       2369.09       175.03 o                         
   5 -11   3        159.61       -154.95       159.62 o                         
  -8 -10   3         34.60        102.49       159.02 o                         
  -7 -10   3        395.52        389.36       151.28 o                         
  -6 -10   3        250.77        169.79       126.56 o                         
  -5 -10   3       1402.00       1246.73       102.31 o                         
  -4 -10   3       2005.06       2105.04       160.65 o                         
  -3 -10   3       1176.84       1091.61        98.54 o                         
  -2 -10   3       4664.46       4975.31       218.72 o                         
  -1 -10   3        248.30        156.52        58.12 o                         
   0 -10   3       5777.14       5945.46       210.20 o                         
   1 -10   3        377.63        366.91       163.97 o                         
   2 -10   3       2614.01       2924.21       265.61 o                         
   3 -10   3        146.76        286.55       107.69 o                         
   4 -10   3       1082.40        994.12        83.45 o                         
   5 -10   3        263.70        304.20       149.03 o                         
   6 -10   3         32.09       -166.33       166.33 o                         
  -8  -9   3         16.91        106.81       132.55 o                         
  -7  -9   3          2.76         -9.55       133.98 o                         
  -6  -9   3        323.28        157.46       123.09 o                         
  -5  -9   3          1.97          7.79        97.57 o                         
  -4  -9   3          9.89          7.21        85.03 o                         
  -3  -9   3       1220.68       1228.20        80.55 o                         
  -2  -9   3       2116.14       2181.24       151.86 o                         
  -1  -9   3       2969.98       2950.96       117.71 o                         
   0  -9   3         22.23         33.29        58.53 o                         
   1  -9   3       6169.24       6358.09       161.91 o                         
   2  -9   3       1209.09       1254.22        64.80 o                         
   3  -9   3       4970.42       4915.35       220.43 o                         
   4  -9   3       1344.98       1097.22        76.11 o                         
   5  -9   3        640.76        768.04        76.24 o                         
   6  -9   3       2266.41       1976.50       147.67 o                         
  -8  -8   3         19.93        192.73       114.02 o                         
  -7  -8   3        825.69        789.86        77.16 o                         
  -6  -8   3        333.52        429.86        63.50 o                         
  -5  -8   3       3425.56       3360.74       188.63 o                         
  -4  -8   3       3244.54       3557.50       177.92 o                         
  -3  -8   3       2804.59       2538.69       159.74 o                         
  -2  -8   3       4380.02       3975.13       179.11 o                         
  -1  -8   3       1769.83       1782.52        91.57 o                         
   0  -8   3       9900.02       9490.63       182.71 o                         
   1  -8   3        161.61        197.48        37.77 o                         
   2  -8   3       3282.08       3188.27       167.74 o                         
   3  -8   3          5.17         93.71        85.72 o                         
   4  -8   3       1173.00       1251.46        99.76 o                         
   5  -8   3         68.89       -126.03       126.03 o                         
   6  -8   3         69.48        -67.09       119.33 o                         
   7  -8   3         12.77        137.09       121.62 o                         
  -9  -7   3         61.44         36.77       134.49 o                         
  -8  -7   3          2.68         51.25       123.77 o                         
  -7  -7   3        137.65        209.86       115.02 o                         
  -6  -7   3        232.35        205.26       108.73 o                         
  -5  -7   3         59.92          6.50        94.42 o                         
  -4  -7   3        704.41        720.86        58.07 o                         
  -3  -7   3        139.16        213.84        73.37 o                         
  -2  -7   3        902.69        815.43        52.83 o                         
  -1  -7   3       8214.85       7262.72       473.09 o                         
   0  -7   3       4690.27       4638.28       121.87 o                         
   1  -7   3       3728.91       3646.09       401.02 o                         
   2  -7   3          3.77        -28.44        65.60 o                         
   3  -7   3      12501.11      11506.57       290.57 o                         
   4  -7   3        480.12        507.17        53.86 o                         
   5  -7   3       3528.66       3657.15       196.00 o                         
   6  -7   3        406.11        443.27        63.02 o                         
   7  -7   3       1215.59       1018.50        97.21 o                         
  -9  -6   3        303.31        380.31       142.72 o                         
  -8  -6   3         72.58         97.89       115.43 o                         
  -7  -6   3       2485.13       2178.37       172.35 o                         
  -6  -6   3        211.69        256.48        51.20 o                         
  -5  -6   3       5205.66       4707.78       190.27 o                         
  -4  -6   3        479.30        447.68        49.20 o                         
  -3  -6   3      13406.69      12279.10       274.17 o                         
  -2  -6   3       8068.66       7263.77       203.15 o                         
  -1  -6   3       6065.49       5535.02       134.20 o                         
   0  -6   3      16027.77      14204.95       226.25 o                         
   1  -6   3       1577.56       1613.89        74.37 o                         
   2  -6   3       8701.49       7910.06       215.03 o                         
   3  -6   3         10.98        -49.31        71.64 o                         
   4  -6   3       1974.03       1842.42       132.30 o                         
   5  -6   3         96.61        244.01        90.09 o                         
   6  -6   3         85.93         95.85        93.83 o                         
   7  -6   3         19.73         73.41       117.51 o                         
   8  -6   3          0.52        241.37       117.33 o                         
  -9  -5   3          0.17       -117.53       117.53 o                         
  -8  -5   3        123.08        162.77        53.70 o                         
  -7  -5   3         86.28        101.07        89.57 o                         
  -6  -5   3        380.33        353.69        49.30 o                         
  -5  -5   3        304.86        266.41        44.79 o                         
  -4  -5   3       5537.24       5509.62       179.47 o                         
  -3  -5   3        253.12        122.86        71.83 o                         
  -2  -5   3       5009.41       4771.36       157.41 o                         
  -1  -5   3       4269.96       3878.05       314.88 o                         
   0  -5   3      14024.17      13645.28       172.95 o                         
   1  -5   3      21906.72      19961.59       418.59 o                         
   2  -5   3       4090.93       3773.60       145.15 o                         
   3  -5   3      11612.96      10279.42       244.99 o                         
   4  -5   3        276.20        265.33        42.70 o                         
   5  -5   3      11780.83      10715.80       296.02 o                         
   6  -5   3        150.98        215.60        97.78 o                         
   7  -5   3       1959.55       1587.63       135.15 o                         
   8  -5   3        657.18        543.56        77.22 o                         
  -9  -4   3         50.43         36.76       113.66 o                         
  -8  -4   3        735.67        655.44        64.93 o                         
  -7  -4   3       3051.09       2975.72       158.88 o                         
  -6  -4   3        115.33        122.80        73.47 o                         
  -5  -4   3       5572.37       5426.78       164.54 o                         
  -4  -4   3       1331.91       1247.12        88.89 o                         
  -3  -4   3      16480.97      15069.91       248.39 o                         
  -2  -4   3       1133.77        962.11        74.25 o                         
  -1  -4   3      20546.09      18943.28       373.41 o                         
   0  -4   3       9449.62       8600.56       140.71 o                         
   1  -4   3      14196.23      13804.99       402.41 o                         
   2  -4   3      10278.04      10428.70       216.86 o                         
   3  -4   3        912.30        831.09        68.67 o                         
   4  -4   3       2151.98       1856.44       115.69 o                         
   5  -4   3        136.89         78.09        93.25 o                         
   6  -4   3        667.43        637.98        62.25 o                         
   7  -4   3         16.45         32.41       102.48 o                         
   8  -4   3         20.28       -128.27       128.27 o                         
   9  -4   3          2.18       -132.29       137.69 o                         
  -9  -3   3         63.94        196.96       103.42 o                         
  -8  -3   3          7.80         18.55        96.38 o                         
  -7  -3   3        209.85        241.80        82.48 o                         
  -6  -3   3        368.77        333.14        42.73 o                         
  -5  -3   3       2224.79       2100.62       109.51 o                         
  -4  -3   3       6792.57       6450.66       156.27 o                         
  -3  -3   3        997.02        876.56        68.98 o                         
  -2  -3   3      22752.05      21922.47       258.17 o                         
  -1  -3   3       3518.34       3638.49       253.01 o                         
   0  -3   3      37666.36      36780.93       242.22 o                         
   1  -3   3      32285.12      32203.93       521.00 o                         
   2  -3   3      20082.59      20957.28       286.89 o                         
   3  -3   3      19425.86      19429.85       296.26 o                         
   4  -3   3       1946.92       1762.84       111.73 o                         
   5  -3   3      13476.17      13310.90       295.83 o                         
   6  -3   3        755.47        754.43        67.48 o                         
   7  -3   3       5402.65       4912.60       227.60 o                         
   8  -3   3         88.84         62.46       105.20 o                         
   9  -3   3        683.10        588.96        83.49 o                         
  -9  -2   3        106.14        171.49        54.90 o                         
  -8  -2   3        966.92        909.65        70.14 o                         
  -7  -2   3       1019.72       1069.50        74.07 o                         
  -6  -2   3       2828.76       2905.39       132.84 o                         
  -5  -2   3      11074.32      10251.17       201.32 o                         
  -4  -2   3        915.30        939.94        67.98 o                         
  -3  -2   3      14042.36      13310.81       189.96 o                         
  -2  -2   3        774.67        684.92        49.43 o                         
  -1  -2   3      17671.85      17035.75       742.23 o                         
   0  -2   3        360.02        348.24        36.04 o                         
   1  -2   3      21477.58      24338.81      1131.53 o                         
   2  -2   3       5629.77       6467.79       150.97 o                         
   3  -2   3       1238.20       1461.70        90.25 o                         
   4  -2   3         52.15          8.61        59.96 o                         
   5  -2   3        796.34        850.43        64.39 o                         
   6  -2   3        612.52        655.58        60.88 o                         
   7  -2   3          0.25         72.81        92.09 o                         
   8  -2   3         20.67       -110.57       110.57 o                         
   9  -2   3         27.30        -10.06       132.30 o                         
  -9  -1   3          1.26       -110.20       122.96 o                         
  -8  -1   3         48.06        271.07        98.29 o                         
  -7  -1   3         36.05         95.98        79.44 o                         
  -6  -1   3        177.30        216.76        73.83 o                         
  -5  -1   3       3760.67       3703.65       125.58 o                         
  -4  -1   3       1822.59       1647.31        80.56 o                         
  -3  -1   3       2144.37       2162.00        78.18 o                         
  -2  -1   3      20236.20      19701.54       199.68 o                         
  -1  -1   3       1896.04       1844.40        39.71 o                         
   0  -1   3      47633.64      48730.62       685.03 o                         
   1  -1   3        145.84        268.38        15.05 o                         
   2  -1   3      20974.27      28271.72       291.56 o                         
   3  -1   3      20667.93      26228.54       318.10 o                         
   4  -1   3       9365.17      10177.69       219.68 o                         
   5  -1   3       8914.70      10100.39       241.07 o                         
   6  -1   3         73.03         60.12        73.14 o                         
   7  -1   3       4103.42       4165.89       188.37 o                         
   8  -1   3          3.08         83.29        92.75 o                         
   9  -1   3       1711.86       1535.33       124.33 o                         
  -9   0   3         83.98        273.15       111.97 o                         
  -8   0   3       1057.23       1052.94        85.58 o                         
  -7   0   3        129.57        130.57        78.46 o                         
  -6   0   3       6978.51       6513.68       199.06 o                         
  -5   0   3       8803.89       8166.84       189.45 o                         
  -4   0   3       5142.71       5055.32       133.19 o                         
  -3   0   3      29823.52      27966.59       268.99 o                         
  -2   0   3       1321.60       1322.50        53.18 o                         
  -1   0   3      23798.43      22255.23       620.53 o                         
   0   0   3          1.44         41.80        14.82 o                         
   1   0   3      29582.02      39970.11       430.16 o                         
   2   0   3        399.94        552.30        42.92 o                         
   3   0   3       5877.38       8441.77       177.50 o                         
   4   0   3        614.12        981.50        65.24 o                         
   5   0   3         58.79        124.43        63.49 o                         
   6   0   3         36.59        140.68        64.21 o                         
   7   0   3          0.18        -96.92        96.92 o                         
   8   0   3          2.02        109.89        86.70 o                         
   9   0   3          0.35        139.35       110.31 o                         
  -9   1   3         26.24        -60.29       113.29 o                         
  -8   1   3         15.83         66.09       105.65 o                         
  -7   1   3        428.90        390.59        51.79 o                         
  -6   1   3        128.70        175.91        77.70 o                         
  -5   1   3        310.35        326.43        36.52 o                         
  -4   1   3       1082.69       1096.65        77.19 o                         
  -3   1   3      20069.79      19137.86       232.11 o                         
  -2   1   3      22627.12      21084.80       213.41 o                         
  -1   1   3       9331.42       9119.82       446.30 o                         
   0   1   3      53653.80      53098.87      1325.65 o                         
   1   1   3          1.68         73.90        19.20 o                         
   2   1   3      29594.42      42455.20       262.44 o                         
   3   1   3       2754.77       3987.07       100.91 o                         
   4   1   3       9913.66      13339.58       248.35 o                         
   5   1   3      12099.26      14653.50       282.55 o                         
   6   1   3       5292.21       6023.40       206.57 o                         
   7   1   3       2132.04       2271.13       155.40 o                         
   8   1   3         37.73        188.57        94.51 o                         
   9   1   3       1443.72       1265.00       106.36 o                         
  10   1   3         24.91       -125.09       125.09 o                         
  -8   2   3       1104.55        989.68        77.93 o                         
  -7   2   3          9.32        115.84        77.22 o                         
  -6   2   3       4923.12       4757.67       185.64 o                         
  -5   2   3        564.70        549.56        42.84 o                         
  -4   2   3      14342.59      12998.07       228.37 o                         
  -3   2   3      11924.18      10905.41       190.22 o                         
  -2   2   3      11995.30      10860.95       165.88 o                         
  -1   2   3      40997.99      35718.05      1160.81 o                         
   0   2   3        449.62        437.61        33.12 o                         
   1   2   3      10992.86      12841.53        91.98 o                         
   2   2   3       9288.17      12509.98       139.17 o                         
   3   2   3      20437.80      26095.61       227.07 o                         
   4   2   3       2254.80       2815.92        94.37 o                         
   5   2   3          9.57        -47.30        69.93 o                         
   6   2   3         30.53         58.17        74.94 o                         
   7   2   3          4.29        102.45        80.99 o                         
   8   2   3         10.39        -28.72        84.94 o                         
   9   2   3         32.33        -25.49       116.83 o                         
  10   2   3         43.91          0.00       115.94 o                         
  -8   3   3          2.83         40.22       121.19 o                         
  -7   3   3       1111.82       1098.55        95.87 o                         
  -6   3   3         51.48        133.52        82.71 o                         
  -5   3   3       1373.42       1356.27        85.85 o                         
  -4   3   3        324.88        139.99        71.28 o                         
  -3   3   3      11499.88      10760.33       201.83 o                         
  -2   3   3      14893.24      14023.61       205.15 o                         
  -1   3   3      34145.12      29069.28       983.36 o                         
   0   3   3      44359.55      37020.21       199.43 o                         
   1   3   3         79.13        133.62        15.34 o                         
   2   3   3      73193.04      88578.33       465.40 o                         
   3   3   3        796.77        993.87        59.94 o                         
   4   3   3      20205.00      23828.25       263.19 o                         
   5   3   3       2424.23       2680.54        97.46 o                         
   6   3   3      14122.66      19246.69       388.12 o                         
   7   3   3       5860.01       6636.68       221.83 o                         
   8   3   3        964.71       1140.89        98.51 o                         
   9   3   3        399.71        303.97       112.34 o                         
  10   3   3         48.25        210.54       123.30 o                         
  -8   4   3        769.91        765.69        77.22 o                         
  -7   4   3         49.88         22.14        98.17 o                         
  -6   4   3       2705.60       2689.82       156.73 o                         
  -5   4   3          1.64         37.03        76.83 o                         
  -4   4   3       8523.13       7816.61       203.52 o                         
  -3   4   3        596.21        554.60        41.36 o                         
  -2   4   3      15228.15      12681.10       213.75 o                         
  -1   4   3      14783.52      13173.33       662.41 o                         
   0   4   3       3928.23       3428.41       101.74 o                         
   1   4   3       1096.78       1069.13        85.24 o                         
   2   4   3       3143.54       3165.86        91.48 o                         
   3   4   3       1362.08       1472.74        74.19 o                         
   4   4   3        824.92        916.50        72.22 o                         
   5   4   3        573.98        585.81        47.71 o                         
   6   4   3         40.17         39.64        69.02 o                         
   7   4   3        118.34        115.17       102.30 o                         
   8   4   3         33.73        110.61        79.38 o                         
   9   4   3         48.86         44.89       105.28 o                         
  10   4   3        117.19        -99.38       131.23 o                         
  -8   5   3          6.14        128.57       121.83 o                         
  -7   5   3         23.39        -87.53       115.59 o                         
  -6   5   3        191.41        190.76        52.30 o                         
  -5   5   3       3616.08       3771.36       171.40 o                         
  -4   5   3         15.54         58.83        62.40 o                         
  -3   5   3       2588.66       2308.96       113.71 o                         
  -2   5   3       1689.32       1671.45        93.26 o                         
  -1   5   3      45522.16      38156.64      1633.00 o                         
   0   5   3      14275.01      12135.98       408.94 o                         
   1   5   3      25887.56      23429.86      1116.96 o                         
   2   5   3      34033.30      32480.52       318.02 o                         
   3   5   3       1920.25       2006.01        89.59 o                         
   4   5   3      25059.18      26602.65       323.00 o                         
   5   5   3       2353.01       2514.55       120.54 o                         
   6   5   3       9614.60      10503.15       262.40 o                         
   7   5   3       1936.88       2059.68       147.87 o                         
   8   5   3       3258.67       3898.61       235.62 o                         
   9   5   3        387.13        189.14       110.59 o                         
  10   5   3        108.23        -44.13       123.51 o                         
  -7   6   3        404.66        335.19       120.02 o                         
  -6   6   3       2125.45       2052.47       132.12 o                         
  -5   6   3        110.66         38.25        92.39 o                         
  -4   6   3       6605.76       5940.64       202.56 o                         
  -3   6   3        514.07        454.78        41.50 o                         
  -2   6   3       7078.80       5683.64       171.65 o                         
  -1   6   3        901.47        924.81        43.78 o                         
   0   6   3      10927.55       9347.20       150.40 o                         
   1   6   3       6195.27       5208.04        96.92 o                         
   2   6   3         74.53         41.40        46.92 o                         
   3   6   3        430.40        478.90        35.46 o                         
   4   6   3        965.06        983.26        69.68 o                         
   5   6   3         16.71         46.37        58.65 o                         
   6   6   3         22.05          0.00        76.26 o                         
   7   6   3        141.65        266.38        95.91 o                         
   8   6   3         28.96       -104.19       123.13 o                         
   9   6   3        212.40        340.25       151.62 o                         
  10   6   3         60.12        117.51       113.26 o                         
  -7   7   3          2.87        -46.65       109.99 o                         
  -6   7   3        183.82         58.46       126.38 o                         
  -5   7   3       1225.51       1084.44        78.05 o                         
  -4   7   3         62.50        171.25        78.80 o                         
  -3   7   3       5460.41       4967.17       184.82 o                         
  -2   7   3          0.73         14.23        63.13 o                         
  -1   7   3       8444.04       7888.05       141.66 o                         
   0   7   3       5501.20       4958.70       160.28 o                         
   1   7   3      25214.77      22010.09      1134.92 o                         
   2   7   3       4150.14       3755.74       131.32 o                         
   3   7   3       4762.57       4731.93       149.90 o                         
   4   7   3      14070.54      12627.17       249.82 o                         
   5   7   3        303.27        267.73        39.64 o                         
   6   7   3       3471.54       3531.83       183.65 o                         
   7   7   3        713.52        762.08        68.11 o                         
   8   7   3       1485.20       1546.27       138.13 o                         
   9   7   3        452.48        440.88        80.16 o                         
  -6   8   3        943.12       1020.37        83.56 o                         
  -5   8   3        982.24        818.13        70.83 o                         
  -4   8   3       4029.03       3623.88       185.38 o                         
  -3   8   3         65.42        108.42        89.74 o                         
  -2   8   3       4705.23       4360.94       172.99 o                         
  -1   8   3         52.67        101.26        43.57 o                         
   0   8   3       9316.66       8266.59       228.84 o                         
   1   8   3       1778.43       1476.69       104.37 o                         
   2   8   3       2783.92       2706.33       125.64 o                         
   3   8   3        496.07        531.57        41.57 o                         
   4   8   3         41.71         19.52        66.19 o                         
   5   8   3         11.13         11.09        74.81 o                         
   6   8   3          3.01        -92.21        92.21 o                         
   7   8   3          9.07        197.93        82.66 o                         
   8   8   3         32.61        183.64       111.46 o                         
   9   8   3         68.36        127.33       144.11 o                         
  -6   9   3        460.81        467.82       157.69 o                         
  -5   9   3        130.86         88.36       115.88 o                         
  -4   9   3        512.01        433.88        63.44 o                         
  -3   9   3       4565.49       4638.87       205.56 o                         
  -2   9   3        517.92        577.93        51.26 o                         
  -1   9   3       7728.37       7483.04       239.44 o                         
   0   9   3        117.22        141.26        59.47 o                         
   1   9   3       7285.17       6730.69       229.51 o                         
   2   9   3       1573.75       1401.83        87.92 o                         
   3   9   3      11103.35       9885.23       249.73 o                         
   4   9   3       4174.34       3632.11       166.09 o                         
   5   9   3        128.51        188.65        46.67 o                         
   6   9   3       2982.75       2899.30       173.75 o                         
   7   9   3        525.15        646.76        66.04 o                         
   8   9   3        498.72        260.55       149.98 o                         
   9   9   3          8.93       -129.34       147.33 o                         
  -5  10   3        621.90        424.74       155.65 o                         
  -4  10   3        672.87        728.60        69.69 o                         
  -3  10   3       1286.42       1211.41        77.47 o                         
  -2  10   3       1887.77       1904.58        96.82 o                         
  -1  10   3        171.27        192.75        33.21 o                         
   0  10   3       1825.39       1713.77        91.99 o                         
   1  10   3        363.02        332.93        48.37 o                         
   2  10   3       3286.95       2907.59       156.90 o                         
   3  10   3         43.83        122.43        77.57 o                         
   4  10   3        166.81         96.54        87.02 o                         
   5  10   3         19.40         52.99        89.37 o                         
   6  10   3          3.52        -15.29       100.23 o                         
   7  10   3         66.72        142.49        60.15 o                         
   8  10   3         17.13          0.00       141.50 o                         
   9  10   3          7.49        -36.27       134.08 o                         
  -5  11   3         60.16        -63.05       133.74 o                         
  -4  11   3       1199.52       1108.90        92.17 o                         
  -3  11   3        533.42        616.67        69.90 o                         
  -2  11   3        611.31        641.82       241.41 o                         
  -1  11   3       4656.01       4999.23       251.62 o                         
   0  11   3       2425.79       2266.21       132.42 o                         
   1  11   3       4315.94       4255.15       142.08 o                         
   2  11   3         43.40        -13.09        82.78 o                         
   3  11   3       5224.58       4780.52       208.55 o                         
   4  11   3        406.99        294.90       104.26 o                         
   5  11   3       3859.29       3758.31       197.06 o                         
   6  11   3       1040.42        983.29        72.62 o                         
   7  11   3         57.55        157.40       115.27 o                         
   8  11   3        551.34        516.31        80.09 o                         
  -4  12   3        149.87        113.57       135.80 o                         
  -3  12   3        586.18        552.51        73.58 o                         
  -2  12   3        501.12        663.24        70.73 o                         
  -1  12   3        177.07        232.12       110.60 o                         
   0  12   3        398.36        427.97        42.12 o                         
   1  12   3        121.28        163.86        74.29 o                         
   2  12   3        311.68         36.82       113.86 o                         
   3  12   3          5.03        119.74        89.18 o                         
   4  12   3          0.84        133.54        96.16 o                         
   5  12   3         25.69         75.52       117.18 o                         
   6  12   3         46.21        115.98       120.03 o                         
   7  12   3         59.38        -19.75       133.96 o                         
   8  12   3         20.76         45.31       134.98 o                         
  -3  13   3        168.74        246.88        71.70 o                         
  -2  13   3        601.72        636.21        81.53 o                         
  -1  13   3        556.98        676.48        74.55 o                         
   0  13   3        765.89        760.79        56.00 o                         
   1  13   3       2963.20       3513.94       174.93 o                         
   2  13   3        508.66        591.15        70.13 o                         
   3  13   3       1008.62        968.53        96.66 o                         
   4  13   3         45.69        103.37       101.19 o                         
   5  13   3       2498.18       2644.34       201.43 o                         
   6  13   3         85.85        -67.51       129.03 o                         
   7  13   3        313.96        200.66       153.41 o                         
  -2  14   3        136.09        294.52       142.64 o                         
  -1  14   3        217.13        246.28       133.01 o                         
   0  14   3        188.23        297.95        92.85 o                         
   1  14   3         63.91         46.53        95.19 o                         
   2  14   3        155.72        368.18       131.83 o                         
   3  14   3          9.96        190.28       114.96 o                         
   4  14   3          6.52         57.00       118.65 o                         
   5  14   3          6.98         49.73       130.81 o                         
   6  14   3         16.38        -52.12       142.53 o                         
   0  15   3        188.30        170.96       124.51 o                         
   1  15   3        778.27        913.04        63.31 o                         
   2  15   3        291.13        355.93       155.27 o                         
   3  15   3       1018.03       1251.83        98.16 o                         
   4  15   3         22.11        135.88       138.27 o                         
   5  15   3        370.08        424.42       154.29 o                         
  -2 -15   4        413.69        462.15       189.19 o                         
  -4 -14   4          1.47        -11.68       150.97 o                         
  -3 -14   4          2.68          0.00       136.13 o                         
  -2 -14   4        119.03       -147.23       166.06 o                         
  -1 -14   4        231.15        309.12       105.72 o                         
   0 -14   4          5.72       -106.95       106.95 o                         
   1 -14   4         19.12        245.78       129.80 o                         
  -5 -13   4         20.65        -45.30       150.23 o                         
  -4 -13   4       1025.06       1043.32       100.08 o                         
  -3 -13   4         39.77       -118.48       137.52 o                         
  -2 -13   4       1515.93       2182.80       169.18 o                         
  -1 -13   4        474.59        509.60       179.88 o                         
   0 -13   4        744.85        890.53        64.59 o                         
   1 -13   4        588.70        692.98        86.18 o                         
   2 -13   4        316.99        201.64       157.63 o                         
   3 -13   4        595.39        547.57        93.42 o                         
  -6 -12   4         34.83          0.00       151.31 o                         
  -5 -12   4        100.02       -105.95       162.76 o                         
  -4 -12   4          0.02       -135.14       135.14 o                         
  -3 -12   4          6.20       -127.40       127.40 o                         
  -2 -12   4        101.98        309.79       121.69 o                         
  -1 -12   4        295.84        305.40        92.13 o                         
   0 -12   4        194.24        145.00        62.34 o                         
   1 -12   4        510.40        535.84        70.49 o                         
   2 -12   4         99.04        -51.27       135.64 o                         
   3 -12   4         71.27        200.41       132.16 o                         
   4 -12   4        665.90        396.18       172.78 o                         
  -7 -11   4        401.11        207.31       171.48 o                         
  -6 -11   4        555.26        663.17        83.08 o                         
  -5 -11   4        707.01        812.56        78.43 o                         
  -4 -11   4       3028.53       2767.29       221.38 o                         
  -3 -11   4         13.37         43.95       119.55 o                         
  -2 -11   4       3511.06       3822.12       218.11 o                         
  -1 -11   4         72.47        164.69        79.01 o                         
   0 -11   4       4553.31       4920.94       218.71 o                         
   1 -11   4       1009.56       1159.35       111.94 o                         
   2 -11   4       1426.71       1529.40       119.88 o                         
   3 -11   4        800.26        813.90        81.20 o                         
   4 -11   4        297.93        512.74        76.08 o                         
   5 -11   4        547.00        498.55        87.25 o                         
  -7 -10   4         18.31         81.92       135.86 o                         
  -6 -10   4          0.41        -56.53       130.54 o                         
  -5 -10   4          0.67         53.84       120.38 o                         
  -4 -10   4          0.93        199.55       101.90 o                         
  -3 -10   4        937.12        789.95        68.87 o                         
  -2 -10   4        160.94        217.24       106.94 o                         
  -1 -10   4        685.79        649.30        48.79 o                         
   0 -10   4        922.92        960.29        61.47 o                         
   1 -10   4       2409.56       2304.67       123.41 o                         
   2 -10   4        170.72        179.05        62.92 o                         
   3 -10   4       1494.95       1409.81       112.74 o                         
   4 -10   4        963.27        909.23        86.13 o                         
   5 -10   4        389.02        504.25        79.18 o                         
   6 -10   4        735.49        738.50        93.61 o                         
  -8  -9   4         25.86       -117.73       146.36 o                         
  -7  -9   4        460.48        525.56        74.96 o                         
  -6  -9   4         82.85        253.99       115.20 o                         
  -5  -9   4       2973.79       2664.18       178.68 o                         
  -4  -9   4       2870.72       2852.92       176.18 o                         
  -3  -9   4       1128.31        925.92        72.97 o                         
  -2  -9   4       4670.04       4529.37       210.53 o                         
  -1  -9   4        454.88        466.88       150.33 o                         
   0  -9   4       8352.73       8176.72       188.99 o                         
   1  -9   4          1.90         50.96        66.91 o                         
   2  -9   4       4793.80       4993.39       607.68 o                         
   3  -9   4        193.02        235.28        97.95 o                         
   4  -9   4       1634.18       1549.59       123.19 o                         
   5  -9   4        653.90        435.24       154.45 o                         
   6  -9   4        206.88        161.04       154.46 o                         
  -8  -8   4         12.93         87.20       126.70 o                         
  -7  -8   4        134.31         61.79       130.03 o                         
  -6  -8   4          2.37         89.00       102.66 o                         
  -5  -8   4        442.64        391.19        61.20 o                         
  -4  -8   4          9.76         13.23        89.27 o                         
  -3  -8   4        123.53        187.62        45.54 o                         
  -2  -8   4       1516.78       1499.59       105.55 o                         
  -1  -8   4       4567.13       4059.06       164.34 o                         
   0  -8   4        201.58        143.06        31.05 o                         
   1  -8   4       2360.68       2542.34       184.69 o                         
   2  -8   4        510.24        485.70        56.03 o                         
   3  -8   4       9596.45       8509.29       278.28 o                         
   4  -8   4        475.32        486.72        62.91 o                         
   5  -8   4       1753.94       1752.08       132.67 o                         
   6  -8   4       1386.85       1258.44       100.66 o                         
   7  -8   4        559.55        568.66        85.61 o                         
  -8  -7   4          6.79        -86.55       120.54 o                         
  -7  -7   4       1606.17       1545.70        96.26 o                         
  -6  -7   4         55.57         36.21        96.88 o                         
  -5  -7   4       3163.14       3089.49       172.65 o                         
  -4  -7   4        597.77        558.77        54.15 o                         
  -3  -7   4       8323.78       7627.66       238.15 o                         
  -2  -7   4      12136.47      11399.78       279.38 o                         
  -1  -7   4       1279.41       1271.82        64.26 o                         
   0  -7   4       8635.34       8203.44       161.37 o                         
   1  -7   4        595.04        565.06        35.74 o                         
   2  -7   4       5771.06       5759.72       204.41 o                         
   3  -7   4          7.65        -92.18        92.18 o                         
   4  -7   4       3102.63       2844.71       178.32 o                         
   5  -7   4        222.06        200.10       121.12 o                         
   6  -7   4        332.69        350.55       124.45 o                         
   7  -7   4         28.03        172.61       123.94 o                         
  -8  -6   4         24.72        178.25       103.69 o                         
  -7  -6   4          0.38        -13.85       109.50 o                         
  -6  -6   4        173.67        171.78        94.15 o                         
  -5  -6   4        144.89        204.90        87.07 o                         
  -4  -6   4         54.59        140.02        65.07 o                         
  -3  -6   4        343.71        398.84        43.47 o                         
  -2  -6   4        164.87        156.56        74.20 o                         
  -1  -6   4       3810.54       4086.84       109.14 o                         
   0  -6   4       3009.63       2543.02        94.37 o                         
   1  -6   4       9500.46       9842.79       537.82 o                         
   2  -6   4        241.50        335.73        41.70 o                         
   3  -6   4       5981.81       5550.76       208.30 o                         
   4  -6   4        146.65        105.90        86.81 o                         
   5  -6   4       7230.75       7177.48       256.53 o                         
   6  -6   4        361.18        396.80        59.62 o                         
   7  -6   4        898.89        785.72        81.06 o                         
   8  -6   4        984.45        753.05        91.86 o                         
  -9  -5   4        172.33        175.62       111.76 o                         
  -8  -5   4        574.25        557.74        64.54 o                         
  -7  -5   4       4201.53       4364.51       199.33 o                         
  -6  -5   4         21.18        122.30        83.57 o                         
  -5  -5   4       5092.14       4964.40       176.39 o                         
  -4  -5   4          9.47         86.15        65.87 o                         
  -3  -5   4      22279.42      19992.16       324.61 o                         
  -2  -5   4      13008.71      12856.40       247.93 o                         
  -1  -5   4      19565.73      19188.48      1160.15 o                         
   0  -5   4      19902.17      19153.59       297.22 o                         
   1  -5   4       3402.67       3463.48       247.81 o                         
   2  -5   4      10639.81      10705.13       241.82 o                         
   3  -5   4        213.50        173.73        40.03 o                         
   4  -5   4       4763.34       4445.22       179.35 o                         
   5  -5   4          0.20          6.93        85.14 o                         
   6  -5   4       1160.35       1103.58        81.26 o                         
   7  -5   4        131.59        276.61       123.96 o                         
   8  -5   4         10.96        173.28       108.35 o                         
  -9  -4   4         95.54        299.79       103.99 o                         
  -8  -4   4         19.08         80.25       102.29 o                         
  -7  -4   4        350.08        366.02        51.26 o                         
  -6  -4   4         54.36         34.77        80.85 o                         
  -5  -4   4         40.88        115.55        72.25 o                         
  -4  -4   4       1378.85       1316.41        94.29 o                         
  -3  -4   4       2290.51       1992.17       100.09 o                         
  -2  -4   4        660.30        563.15        41.11 o                         
  -1  -4   4         57.61         87.24        36.84 o                         
   0  -4   4       3823.43       3578.36        88.06 o                         
   1  -4   4      40220.93      40673.71       859.86 o                         
   2  -4   4       1451.41       1487.02        97.03 o                         
   3  -4   4       7947.09       8140.77       214.05 o                         
   4  -4   4         27.35         39.05        65.78 o                         
   5  -4   4       9658.23       9267.09       272.60 o                         
   6  -4   4         39.96        111.19        91.69 o                         
   7  -4   4       3222.36       2788.46       192.74 o                         
   8  -4   4        139.92        145.22       122.07 o                         
   9  -4   4        400.04        527.59        93.38 o                         
  -9  -3   4         68.01        106.55       107.63 o                         
  -8  -3   4        998.76       1008.08        82.33 o                         
  -7  -3   4       1594.27       1618.33       124.14 o                         
  -6  -3   4       2087.93       1926.67       125.91 o                         
  -5  -3   4      10188.60       9467.85       213.86 o                         
  -4  -3   4        103.86        113.18        52.00 o                         
  -3  -3   4      16682.69      15656.65       233.50 o                         
  -2  -3   4        170.09        120.03        48.43 o                         
  -1  -3   4      51282.64      49271.27      2828.90 o                         
   0  -3   4       9938.11       9875.21       138.05 o                         
   1  -3   4      31299.89      33921.74      1200.14 o                         
   2  -3   4      18346.93      19807.19       291.41 o                         
   3  -3   4       2043.57       2257.26       114.08 o                         
   4  -3   4       4151.09       3982.81       160.52 o                         
   5  -3   4       1341.15       1556.19       119.74 o                         
   6  -3   4       3375.72       3221.81       182.03 o                         
   7  -3   4         34.19        -40.34       112.08 o                         
   8  -3   4         17.98        -55.48       110.96 o                         
   9  -3   4          2.55       -108.32       141.23 o                         
  -9  -2   4         34.86         54.39       107.94 o                         
  -8  -2   4         90.92        124.17       102.71 o                         
  -7  -2   4          6.14         86.06        77.58 o                         
  -6  -2   4         32.10         13.47        78.17 o                         
  -5  -2   4       1873.04       1807.57       101.28 o                         
  -4  -2   4        833.56        928.36        67.18 o                         
  -3  -2   4       1088.78       1147.14        71.49 o                         
  -2  -2   4      12939.39      11810.06       176.02 o                         
  -1  -2   4        328.93        346.58        19.17 o                         
   0  -2   4      11053.28      11328.23       115.32 o                         
   1  -2   4       2930.69       3129.18       267.46 o                         
   2  -2   4      20501.29      25826.62       308.68 o                         
   3  -2   4      31410.61      37558.93       419.91 o                         
   4  -2   4       9459.00      10608.98       240.23 o                         
   5  -2   4       9421.93      10068.49       262.40 o                         
   6  -2   4        232.69        388.19        49.30 o                         
   7  -2   4       6793.46       6781.17       258.11 o                         
   8  -2   4        144.71        236.80       105.43 o                         
   9  -2   4       1518.27       1468.19       125.29 o                         
  -9  -1   4        123.39        228.90        61.91 o                         
  -8  -1   4        805.18        792.74        68.78 o                         
  -7  -1   4        217.84        121.59        87.39 o                         
  -6  -1   4       4408.17       4403.29       161.05 o                         
  -5  -1   4       9292.60       8880.01       198.75 o                         
  -4  -1   4       1323.37       1304.97        77.66 o                         
  -3  -1   4      12926.11      11831.66       183.53 o                         
  -2  -1   4        476.86        404.17        37.54 o                         
  -1  -1   4      23348.54      21870.84      1119.91 o                         
   0  -1   4         19.74         23.69        39.27 o                         
   1  -1   4      41138.55      51177.07      1457.76 o                         
   2  -1   4       7037.37      10029.48       169.87 o                         
   3  -1   4       5382.50       7441.17       177.10 o                         
   4  -1   4       5708.79       7361.43       196.71 o                         
   5  -1   4        728.68        910.54        77.72 o                         
   6  -1   4        650.41        751.32        61.81 o                         
   7  -1   4        440.30        453.81        61.28 o                         
   8  -1   4         60.23        141.65       100.94 o                         
   9  -1   4          4.08         80.74       131.59 o                         
  -9   0   4          1.54         59.11       124.40 o                         
  -8   0   4         73.54        171.45       103.52 o                         
  -7   0   4         44.57        116.78        74.78 o                         
  -6   0   4         99.29         62.63        74.79 o                         
  -5   0   4         40.38         79.58        59.79 o                         
  -4   0   4        104.94         60.33        48.07 o                         
  -3   0   4       3455.25       3331.15        99.26 o                         
  -2   0   4      13259.05      12131.17       165.59 o                         
  -1   0   4       5101.34       5164.72        87.88 o                         
   0   0   4      17341.94      18397.34       118.03 o                         
   1   0   4      17909.34      23220.79       926.36 o                         
   2   0   4      23514.54      34157.13       273.65 o                         
   3   0   4       8782.08      12512.03       202.14 o                         
   4   0   4      30243.52      41725.79       450.25 o                         
   5   0   4      10182.80      13356.03       283.74 o                         
   6   0   4       5254.75       6456.02       219.01 o                         
   7   0   4       3720.34       4193.89       199.31 o                         
   8   0   4        190.64        165.04       110.90 o                         
   9   0   4       2450.17       2854.63       208.37 o                         
  -8   1   4       1300.90       1302.71        99.82 o                         
  -7   1   4        248.71        180.21        96.07 o                         
  -6   1   4       5414.40       4916.01       186.56 o                         
  -5   1   4       3654.73       3399.63       135.20 o                         
  -4   1   4       8696.65       8484.32       181.30 o                         
  -3   1   4      20528.55      18008.47       234.04 o                         
  -2   1   4       4211.34       4075.94       100.94 o                         
  -1   1   4      35148.27      32197.19      1059.75 o                         
   0   1   4         64.88         50.96        16.02 o                         
   1   1   4      16858.01      20439.95       636.34 o                         
   2   1   4         10.75         56.76        25.91 o                         
   3   1   4      16700.19      23935.54       240.07 o                         
   4   1   4      13445.10      19203.06       269.98 o                         
   5   1   4         55.55        167.77        73.02 o                         
   6   1   4         34.08         96.50        87.03 o                         
   7   1   4        340.37        380.94        60.52 o                         
   8   1   4          7.46       -107.16       107.16 o                         
   9   1   4          5.97        115.95       118.34 o                         
  10   1   4          9.36         76.57       117.30 o                         
  -8   2   4          1.03        138.35        97.83 o                         
  -7   2   4         46.42         -6.53        88.83 o                         
  -6   2   4         23.41        -16.43        82.16 o                         
  -5   2   4        109.48         68.28        68.28 o                         
  -4   2   4       1572.34       1631.32        93.97 o                         
  -3   2   4       3518.27       3448.39       112.88 o                         
  -2   2   4       6118.73       6162.48       127.64 o                         
  -1   2   4        416.13        395.23        22.45 o                         
   0   2   4      17683.71      17202.62       296.65 o                         
   1   2   4        644.87        819.66        58.85 o                         
   2   2   4      26177.82      34151.59       247.05 o                         
   3   2   4        262.35        298.19        27.39 o                         
   4   2   4      12540.29      15571.04       208.81 o                         
   5   2   4       6599.55       8058.24       188.93 o                         
   6   2   4      10083.89      13346.51       327.73 o                         
   7   2   4       3133.42       3624.22       203.43 o                         
   8   2   4        136.83        218.01       107.38 o                         
   9   2   4        618.35        657.03        75.01 o                         
  10   2   4         98.86        117.35       124.87 o                         
  -8   3   4       1370.13       1433.54       107.98 o                         
  -7   3   4          1.84         75.89        98.30 o                         
  -6   3   4       5162.60       4785.09       197.94 o                         
  -5   3   4        301.81        318.19        42.59 o                         
  -4   3   4      14284.28      13291.24       251.26 o                         
  -3   3   4       7532.74       6795.87       163.27 o                         
  -2   3   4      20096.59      18557.93       246.22 o                         
  -1   3   4      25654.71      22599.91      1181.38 o                         
   0   3   4       6316.73       5910.77        80.27 o                         
   1   3   4      17873.92      18450.19       643.33 o                         
   2   3   4       1717.03       2083.43        70.25 o                         
   3   3   4      21752.67      26268.49       248.04 o                         
   4   3   4       1175.74       1473.45        71.61 o                         
   5   3   4       3825.43       4475.72       127.38 o                         
   6   3   4        754.84        923.08        77.86 o                         
   7   3   4        159.39        196.26       120.19 o                         
   8   3   4          1.16         93.78        97.58 o                         
   9   3   4         17.39         -9.43       119.69 o                         
  10   3   4          5.25        -82.10       129.81 o                         
  -8   4   4          1.20        187.73       117.62 o                         
  -7   4   4          0.43          7.37        86.84 o                         
  -6   4   4        258.13        264.19        91.15 o                         
  -5   4   4       1224.62       1395.48       105.18 o                         
  -4   4   4        220.43        206.08        74.16 o                         
  -3   4   4       1545.89       1506.50        91.49 o                         
  -2   4   4       3123.29       2895.12       106.52 o                         
  -1   4   4      18367.10      16574.58       300.84 o                         
   0   4   4      10411.57       9057.63       217.72 o                         
   1   4   4        219.12        269.93        14.59 o                         
   2   4   4      30376.08      32477.52       294.96 o                         
   3   4   4         41.40         28.49        39.02 o                         
   4   4   4      15304.07      17360.73       242.17 o                         
   5   4   4        377.75        396.88        34.52 o                         
   6   4   4       7238.07       7950.21       192.35 o                         
   7   4   4       3890.89       3878.46       154.18 o                         
   8   4   4       1496.62       2067.63       156.40 o                         
   9   4   4        289.93        227.62       132.25 o                         
  10   4   4         26.79        214.94       111.40 o                         
  -7   5   4        255.19        229.65       112.83 o                         
  -6   5   4       2709.60       2689.99       169.29 o                         
  -5   5   4        120.37        104.82        95.69 o                         
  -4   5   4      10153.95       9481.76       242.51 o                         
  -3   5   4        885.32        822.39        70.39 o                         
  -2   5   4      12451.05      11275.11       217.78 o                         
  -1   5   4       1263.13       1140.12        52.15 o                         
   0   5   4      15286.93      13591.43       343.86 o                         
   1   5   4      11974.00      10642.60       556.81 o                         
   2   5   4        824.09        712.85        49.62 o                         
   3   5   4       4581.70       5022.80       131.42 o                         
   4   5   4       2224.92       2431.66       109.91 o                         
   5   5   4       4627.92       5075.73       154.66 o                         
   6   5   4        120.78         83.80        77.16 o                         
   7   5   4        261.55        312.63        46.72 o                         
   8   5   4         19.63        222.61        92.29 o                         
   9   5   4          6.73        -42.44       125.04 o                         
  10   5   4         51.07        200.25       125.87 o                         
  -7   6   4         50.31         34.13       103.80 o                         
  -6   6   4         27.77         53.26        87.74 o                         
  -5   6   4        788.63        771.40        72.44 o                         
  -4   6   4        277.40        214.17        77.86 o                         
  -3   6   4       2188.08       1826.62       118.04 o                         
  -2   6   4          5.47        -16.72        55.46 o                         
  -1   6   4       9467.36       8221.81       176.69 o                         
   0   6   4       4234.49       3633.21        84.51 o                         
   1   6   4      12614.31      10914.56       176.48 o                         
   2   6   4       4620.26       4027.64       126.57 o                         
   3   6   4       1864.85       1756.11        90.73 o                         
   4   6   4      21176.22      21214.72       302.36 o                         
   5   6   4        704.39        786.71        69.20 o                         
   6   6   4       4479.65       4606.82       179.43 o                         
   7   6   4         23.49        187.74        81.11 o                         
   8   6   4       2869.14       2852.71       184.82 o                         
   9   6   4        697.20        764.88        76.85 o                         
  10   6   4        293.91        339.10       175.95 o                         
  -7   7   4        449.29        641.36        74.42 o                         
  -6   7   4       1434.21       1495.48        99.70 o                         
  -5   7   4        682.72        672.84        60.74 o                         
  -4   7   4       5385.35       5147.82       200.42 o                         
  -3   7   4          1.73        -15.93        74.17 o                         
  -2   7   4       9030.98       8094.15       218.04 o                         
  -1   7   4        480.86        401.19        55.28 o                         
   0   7   4       8821.06       7411.34       132.33 o                         
   1   7   4       3622.87       3065.18        85.75 o                         
   2   7   4        638.56        595.67        47.91 o                         
   3   7   4       1586.72       1415.44        93.69 o                         
   4   7   4        131.74        159.86        60.38 o                         
   5   7   4        806.78        790.35        64.53 o                         
   6   7   4          1.11         80.11        70.54 o                         
   7   7   4          1.47        -77.32        77.32 o                         
   8   7   4         10.82         16.83       113.51 o                         
   9   7   4          6.88        114.98       124.99 o                         
  10   7   4         22.66       -178.73       178.73 o                         
  -6   8   4         67.25        154.32       119.39 o                         
  -5   8   4         38.11        -63.77       100.82 o                         
  -4   8   4         10.76         61.12        78.90 o                         
  -3   8   4       2565.62       2521.16       148.73 o                         
  -2   8   4        546.94        497.87        47.93 o                         
  -1   8   4       3498.74       3352.92       106.72 o                         
   0   8   4       1367.70       1217.59        55.21 o                         
   1   8   4       8678.99       7672.31       460.56 o                         
   2   8   4       2731.16       2420.60       120.71 o                         
   3   8   4       7417.92       6583.64       188.31 o                         
   4   8   4       5347.03       4989.14       172.14 o                         
   5   8   4        681.38        637.19        47.59 o                         
   6   8   4       3877.71       3433.65       175.64 o                         
   7   8   4        916.61        957.04        72.59 o                         
   8   8   4       1146.95       1041.48        88.55 o                         
   9   8   4        120.29        -42.65       126.15 o                         
  -6   9   4        586.08        347.34       162.77 o                         
  -5   9   4        888.27        922.91        75.99 o                         
  -4   9   4       1408.78       1466.41       117.52 o                         
  -3   9   4       1359.28       1305.42        91.25 o                         
  -2   9   4       7477.15       7182.25       240.44 o                         
  -1   9   4        102.01        -42.44       128.11 o                         
   0   9   4       6550.71       6054.13       144.66 o                         
   1   9   4        528.45        462.35        52.54 o                         
   2   9   4       2052.98       1856.61       119.18 o                         
   3   9   4       1451.40       1389.03        91.29 o                         
   4   9   4         50.47         37.36        78.63 o                         
   5   9   4        433.82        425.57        46.83 o                         
   6   9   4          1.04        115.83        89.62 o                         
   7   9   4          2.36       -107.56       107.56 o                         
   8   9   4          1.84        129.37       120.49 o                         
   9   9   4          4.58        -87.50       135.73 o                         
  -5  10   4         17.62         28.88       116.72 o                         
  -4  10   4        180.69        231.12       105.88 o                         
  -3  10   4       1007.17       1073.43        75.36 o                         
  -2  10   4        114.35        143.58       106.62 o                         
  -1  10   4       3753.37       3609.81       131.18 o                         
   0  10   4        535.96        486.74        35.63 o                         
   1  10   4       5725.23       5124.15       206.46 o                         
   2  10   4       4891.51       4551.62       187.61 o                         
   3  10   4       7025.60       6150.93       215.74 o                         
   4  10   4       1125.37       1057.17        90.18 o                         
   5  10   4       1768.90       1627.27       107.94 o                         
   6  10   4       2123.48       1840.29       122.75 o                         
   7  10   4        155.05        234.01        58.29 o                         
   8  10   4        852.19        947.18        84.59 o                         
   9  10   4         80.51        -22.59       158.13 o                         
  -4  11   4        360.84        459.15        74.27 o                         
  -3  11   4       1131.28       1063.92        80.04 o                         
  -2  11   4       1459.31       1592.81       131.70 o                         
  -1  11   4        553.24        634.49        42.63 o                         
   0  11   4       2761.23       2809.15       164.38 o                         
   1  11   4         15.93         32.60        59.19 o                         
   2  11   4       1443.35       1351.49       104.70 o                         
   3  11   4        177.42        192.45        52.15 o                         
   4  11   4        144.66        227.65        46.00 o                         
   5  11   4          1.52         99.56        91.07 o                         
   6  11   4        140.40        128.41       107.07 o                         
   7  11   4         31.47        -35.78       105.85 o                         
   8  11   4          0.97        -20.58       132.59 o                         
  -4  12   4        614.58        757.75        97.16 o                         
  -3  12   4         57.25        188.58       118.52 o                         
  -2  12   4        164.24        314.43       116.10 o                         
  -1  12   4        897.00        907.78        78.80 o                         
   0  12   4       1278.72       1228.44        71.04 o                         
   1  12   4       3430.28       3355.34       138.89 o                         
   2  12   4         26.84         36.79        95.10 o                         
   3  12   4       2993.06       3093.85       186.98 o                         
   4  12   4        580.92        530.79        60.83 o                         
   5  12   4       2930.21       3010.89       209.10 o                         
   6  12   4        141.12        130.83       117.99 o                         
   7  12   4        133.71        210.91       116.63 o                         
   8  12   4        383.20        445.38        79.95 o                         
  -3  13   4        387.57        207.17       155.03 o                         
  -2  13   4        319.19        258.37       138.41 o                         
  -1  13   4        437.54        495.02        70.82 o                         
   0  13   4        439.71        425.96        51.20 o                         
   1  13   4        141.91        195.03        82.78 o                         
   2  13   4        598.56        780.20        72.37 o                         
   3  13   4         65.54         25.65       123.02 o                         
   4  13   4          4.97         25.68        99.46 o                         
   5  13   4         21.19        -90.00       129.17 o                         
   6  13   4         15.80         66.27       131.52 o                         
   7  13   4          0.26         20.55       133.99 o                         
  -2  14   4        582.48        499.60       171.73 o                         
  -1  14   4         66.88         51.43       112.20 o                         
   0  14   4         70.34        108.88        89.34 o                         
   1  14   4        611.51        732.96        80.92 o                         
   2  14   4       1189.97       1326.67       125.54 o                         
   3  14   4        763.16        981.52        87.94 o                         
   4  14   4          9.58        -56.64       130.80 o                         
   5  14   4        807.09        859.50        86.17 o                         
   6  14   4         11.47       -122.90       122.90 o                         
   0  15   4        147.15         44.40       105.82 o                         
   1  15   4        144.40        158.66       106.79 o                         
   2  15   4        191.11        177.59       151.02 o                         
   3  15   4          6.12        -52.37       138.55 o                         
   4  15   4        123.79        -31.15       147.20 o                         
   5  15   4         92.58        204.58       144.86 o                         
  -4 -14   5        250.25        418.68        92.84 o                         
  -3 -14   5         19.97        176.89       156.89 o                         
  -2 -14   5        770.05       1026.50        98.30 o                         
  -1 -14   5        313.23        443.19        59.80 o                         
   0 -14   5        424.93        632.82        62.17 o                         
   1 -14   5        574.41        670.81        93.11 o                         
  -5 -13   5         16.34         56.70       132.74 o                         
  -4 -13   5         10.68        141.48       138.94 o                         
  -3 -13   5        226.92        370.51       145.39 o                         
  -2 -13   5          0.43        -10.72       133.47 o                         
  -1 -13   5         79.47         58.07        98.81 o                         
   0 -13   5         34.75         68.90        96.43 o                         
   1 -13   5         66.46        -32.75       147.68 o                         
   2 -13   5        223.94        136.86       160.48 o                         
   3 -13   5         20.04        236.50       148.64 o                         
  -6 -12   5        325.23        316.84       146.17 o                         
  -5 -12   5         24.66       -116.66       132.89 o                         
  -4 -12   5       1018.32       1095.35        90.59 o                         
  -3 -12   5         59.01        220.34       108.80 o                         
  -2 -12   5       1130.31       1431.73       116.53 o                         
  -1 -12   5         32.56        127.97        54.79 o                         
   0 -12   5       2422.10       2441.48       218.67 o                         
   1 -12   5        964.90       1019.19        67.27 o                         
   2 -12   5        604.54        622.00        86.73 o                         
   3 -12   5        741.51        758.61        89.66 o                         
   4 -12   5        231.98        270.14       159.75 o                         
  -6 -11   5         93.62        -50.91       145.77 o                         
  -5 -11   5         24.03        166.46       131.00 o                         
  -4 -11   5          0.24         18.44       130.40 o                         
  -3 -11   5         11.30        219.82       118.72 o                         
  -2 -11   5         21.12        -26.14       117.87 o                         
  -1 -11   5        165.62        218.19        78.07 o                         
   0 -11   5        160.03         99.74       148.48 o                         
   1 -11   5        375.70        535.15        91.39 o                         
   2 -11   5         11.15         58.88       122.57 o                         
   3 -11   5        126.06         20.21       149.18 o                         
   4 -11   5       1111.50       1001.08        98.97 o                         
   5 -11   5         30.20         82.68       156.25 o                         
  -7 -10   5        258.90        330.80       134.78 o                         
  -6 -10   5        165.96        114.22       143.72 o                         
  -5 -10   5       1420.42       1365.29        89.26 o                         
  -4 -10   5       3165.62       3282.43       207.98 o                         
  -3 -10   5         89.17        158.23       106.73 o                         
  -2 -10   5       3801.24       3627.91       208.08 o                         
  -1 -10   5        146.67        209.98        70.12 o                         
   0 -10   5       7288.77       7626.47       198.30 o                         
   1 -10   5        245.44        235.09        54.83 o                         
   2 -10   5       3993.25       4253.68       268.13 o                         
   3 -10   5       1502.85       1449.47       107.93 o                         
   4 -10   5        962.58        961.68        86.86 o                         
   5 -10   5        841.90        898.92        88.50 o                         
   6 -10   5        117.52         47.91       165.11 o                         
  -7  -9   5         13.97        -67.79       140.00 o                         
  -6  -9   5        129.88        133.05       123.86 o                         
  -5  -9   5        649.79        675.84        69.34 o                         
  -4  -9   5         25.92        -29.42       107.10 o                         
  -3  -9   5        446.25        397.02        62.68 o                         
  -2  -9   5        160.15        213.42       105.99 o                         
  -1  -9   5        421.08        648.16        44.82 o                         
   0  -9   5        881.43        930.66        58.78 o                         
   1  -9   5        353.94        386.16        51.96 o                         
   2  -9   5        210.05        145.00        82.66 o                         
   3  -9   5       2492.07       2284.37       178.55 o                         
   4  -9   5        623.86        501.94        78.53 o                         
   5  -9   5         55.17         80.78       131.66 o                         
   6  -9   5       1332.88       1278.08        99.93 o                         
  -8  -8   5          1.82         -9.85       140.28 o                         
  -7  -8   5        370.57        490.76        71.66 o                         
  -6  -8   5         90.40        -41.21       127.94 o                         
  -5  -8   5       1721.74       1691.33       125.12 o                         
  -4  -8   5       1547.60       1557.09       113.31 o                         
  -3  -8   5       4458.20       4178.25       193.20 o                         
  -2  -8   5       9715.17       8653.66       262.95 o                         
  -1  -8   5        978.38        982.31        56.13 o                         
   0  -8   5       6750.27       6434.43       159.98 o                         
   1  -8   5       1046.54       1024.13        52.40 o                         
   2  -8   5      10650.81      10206.66       306.92 o                         
   3  -8   5        149.22        207.15       100.33 o                         
   4  -8   5       4446.74       4279.37       221.09 o                         
   5  -8   5        877.06        851.68        82.68 o                         
   6  -8   5        512.60        352.65       147.42 o                         
   7  -8   5        195.87        146.56       154.17 o                         
  -8  -7   5        100.53        248.96       114.56 o                         
  -7  -7   5         11.69        176.67       110.69 o                         
  -6  -7   5         88.13         44.29       111.47 o                         
  -5  -7   5        122.83        153.15       102.94 o                         
  -4  -7   5         16.67         85.97        78.64 o                         
  -3  -7   5        303.38        251.88        92.06 o                         
  -2  -7   5        271.54        252.25        45.07 o                         
  -1  -7   5       2784.36       2481.50       331.54 o                         
   0  -7   5       1460.32       1345.15        61.89 o                         
   1  -7   5       1809.34       1761.19        87.25 o                         
   2  -7   5        168.46        228.41        87.31 o                         
   3  -7   5       3530.30       3466.71       186.20 o                         
   4  -7   5         35.34         46.14        88.35 o                         
   5  -7   5       3114.28       3413.46       202.63 o                         
   6  -7   5        929.88        867.64        85.08 o                         
   7  -7   5        351.07        380.63       132.06 o                         
  -8  -6   5         73.15        104.53       121.68 o                         
  -7  -6   5       1362.96       1318.15       107.09 o                         
  -6  -6   5        281.76        104.69       104.69 o                         
  -5  -6   5       1336.60       1141.94        98.00 o                         
  -4  -6   5        720.30        704.56        71.82 o                         
  -3  -6   5      11364.66      10570.20       257.85 o                         
  -2  -6   5       9463.79       8737.15       230.16 o                         
  -1  -6   5       4565.31       4629.64       120.79 o                         
   0  -6   5       8579.53       7936.32       223.09 o                         
   1  -6   5       1399.73       1421.10        71.21 o                         
   2  -6   5       9629.79       8761.32       246.89 o                         
   3  -6   5        431.34        417.44        50.36 o                         
   4  -6   5       6431.16       6306.56       240.45 o                         
   5  -6   5        101.40         68.26        54.61 o                         
   6  -6   5       1328.27       1044.51        89.77 o                         
   7  -6   5        239.01         -9.98       144.35 o                         
   8  -6   5        101.03        145.67       140.40 o                         
  -8  -5   5        109.29        -22.25       106.70 o                         
  -7  -5   5         29.73        -77.89       107.84 o                         
  -6  -5   5        295.23        363.93        49.94 o                         
  -5  -5   5        435.78        487.14        51.12 o                         
  -4  -5   5        156.14         37.70        74.22 o                         
  -3  -5   5        197.80        201.95        37.57 o                         
  -2  -5   5        298.88        397.60        37.59 o                         
  -1  -5   5         46.20         89.89        40.33 o                         
   0  -5   5       5548.24       5630.74       121.02 o                         
   1  -5   5       7692.87       7565.39       176.39 o                         
   2  -5   5       1809.01       1983.67       122.47 o                         
   3  -5   5        534.61        634.61        51.37 o                         
   4  -5   5        113.08        149.49        88.41 o                         
   5  -5   5       7170.38       6781.94       256.05 o                         
   6  -5   5         13.67         58.87       107.38 o                         
   7  -5   5       1513.18       1455.67       129.09 o                         
   8  -5   5        605.91        533.00        80.06 o                         
  -8  -4   5        308.43        197.52       114.18 o                         
  -7  -4   5       1532.01       1372.07       114.87 o                         
  -6  -4   5        149.42         79.09        84.19 o                         
  -5  -4   5       6849.22       6608.42       192.09 o                         
  -4  -4   5        469.73        432.72        38.75 o                         
  -3  -4   5      16596.16      15421.80       264.68 o                         
  -2  -4   5       1839.22       1551.34        96.02 o                         
  -1  -4   5      26346.62      25369.95      1150.52 o                         
   0  -4   5      16161.26      15567.43       182.26 o                         
   1  -4   5       6992.93       7354.63       131.33 o                         
   2  -4   5      16480.26      16857.21       298.65 o                         
   3  -4   5        519.72        668.07        49.22 o                         
   4  -4   5       5628.19       5742.18       204.35 o                         
   5  -4   5        235.38        337.92        51.34 o                         
   6  -4   5       3102.49       2974.55       198.41 o                         
   7  -4   5        291.52         81.47       135.79 o                         
   8  -4   5         61.49         40.83       140.70 o                         
  -8  -3   5         66.10        123.61        95.16 o                         
  -7  -3   5          1.94        -28.90        91.94 o                         
  -6  -3   5         34.91         79.34        76.50 o                         
  -5  -3   5         52.62         33.20        62.10 o                         
  -4  -3   5         12.16         50.40        53.15 o                         
  -3  -3   5       1133.82       1049.36        76.09 o                         
  -2  -3   5       1842.46       1876.51        88.77 o                         
  -1  -3   5        164.83        188.95        18.41 o                         
   0  -3   5       1609.25       1683.60       170.13 o                         
   1  -3   5       6894.67       7404.64       426.11 o                         
   2  -3   5       9945.76      11476.92       228.29 o                         
   3  -3   5       9406.23      10209.37       231.68 o                         
   4  -3   5        250.25        147.23        85.00 o                         
   5  -3   5       3756.21       4273.98       188.40 o                         
   6  -3   5        201.79          0.00       107.55 o                         
   7  -3   5       3802.50       3960.77       223.47 o                         
   8  -3   5         89.39        -49.21       120.95 o                         
   9  -3   5        479.75        504.35        84.55 o                         
  -8  -2   5        656.58        718.79        69.04 o                         
  -7  -2   5        432.10        468.80        51.37 o                         
  -6  -2   5       2258.85       2195.03       134.65 o                         
  -5  -2   5       8963.33       8583.84       203.90 o                         
  -4  -2   5        873.45        830.84        58.81 o                         
  -3  -2   5      19628.67      18037.52       248.66 o                         
  -2  -2   5       1028.01       1060.22        69.26 o                         
  -1  -2   5      55287.34      54715.69      1961.24 o                         
   0  -2   5       2717.81       2708.67        62.83 o                         
   1  -2   5      37453.84      41708.05      2289.33 o                         
   2  -2   5      14723.39      18481.20       266.61 o                         
   3  -2   5       8389.00       9928.24       215.46 o                         
   4  -2   5       6101.24       6883.41       198.72 o                         
   5  -2   5       2125.99       2121.32       145.23 o                         
   6  -2   5       1997.24       2221.55       156.71 o                         
   7  -2   5         99.73        141.47       103.60 o                         
   8  -2   5        561.74        656.04        73.38 o                         
   9  -2   5         34.09        -76.93       139.45 o                         
  -8  -1   5        233.65        177.58       112.98 o                         
  -7  -1   5         71.51        116.58        81.19 o                         
  -6  -1   5         10.87         24.19        76.64 o                         
  -5  -1   5        110.40         85.84        65.98 o                         
  -4  -1   5        592.42        499.68        40.07 o                         
  -3  -1   5        938.50        927.58        66.26 o                         
  -2  -1   5       5624.98       5346.62       122.78 o                         
  -1  -1   5          3.98         15.89        22.51 o                         
   0  -1   5       6899.42       7171.23       112.23 o                         
   1  -1   5        420.72        451.59        24.43 o                         
   2  -1   5      17296.77      22898.28       262.28 o                         
   3  -1   5      28508.14      37792.70       393.53 o                         
   4  -1   5       6927.10       9045.16       219.03 o                         
   5  -1   5       6078.30       7369.29       228.06 o                         
   6  -1   5         48.25        132.82        89.25 o                         
   7  -1   5       4708.53       5178.75       243.71 o                         
   8  -1   5         32.37         75.90       112.26 o                         
   9  -1   5       1413.70       1471.00       119.47 o                         
  -8   0   5       1104.42       1215.64       104.57 o                         
  -7   0   5        254.07        268.56        93.77 o                         
  -6   0   5       3128.02       2971.54       150.94 o                         
  -5   0   5       3625.80       3346.08       135.83 o                         
  -4   0   5       4071.32       3703.24       127.32 o                         
  -3   0   5      14462.81      13346.62       207.60 o                         
  -2   0   5       4819.86       4513.55       109.64 o                         
  -1   0   5      40238.78      38764.04      1302.77 o                         
   0   0   5         12.50         22.08        45.27 o                         
   1   0   5      26337.80      31057.25       776.23 o                         
   2   0   5       1363.70       1952.95        71.64 o                         
   3   0   5      23797.92      33841.26       327.91 o                         
   4   0   5       4118.37       5759.27       164.32 o                         
   5   0   5       2736.86       3411.48       159.42 o                         
   6   0   5         56.01        -93.07        93.07 o                         
   7   0   5       1131.88       1421.59       119.17 o                         
   8   0   5        643.89        177.34       133.64 o                         
   9   0   5          0.60         74.30       127.81 o                         
  -8   1   5         32.29        -77.51       122.07 o                         
  -7   1   5        123.69         96.22        94.93 o                         
  -6   1   5        274.78        288.67        48.42 o                         
  -5   1   5          1.17        -34.30        64.45 o                         
  -4   1   5         40.70         87.29        52.14 o                         
  -3   1   5       3723.92       3624.82       113.66 o                         
  -2   1   5        170.19        201.19        22.16 o                         
  -1   1   5       1394.44       1339.94        47.68 o                         
   0   1   5       9154.87       9065.01       140.64 o                         
   1   1   5       3446.47       3807.32       140.14 o                         
   2   1   5      21102.37      27819.45       241.76 o                         
   3   1   5       1375.51       1751.90        74.22 o                         
   4   1   5      10183.51      13777.97       218.84 o                         
   5   1   5       7531.82       9951.31       227.25 o                         
   6   1   5       5458.21       7657.99       252.50 o                         
   7   1   5       2783.52       3467.82       191.46 o                         
   8   1   5         43.11         -9.09       106.38 o                         
   9   1   5       1521.26       1437.34       104.59 o                         
  10   1   5         81.36        236.51       127.36 o                         
  -8   2   5        891.72        849.33        73.17 o                         
  -7   2   5         18.86          0.00        96.05 o                         
  -6   2   5       3894.49       3668.79       181.24 o                         
  -5   2   5       1190.72       1097.74        83.04 o                         
  -4   2   5       8084.08       7529.78       184.59 o                         
  -3   2   5       9922.94       8936.15       184.85 o                         
  -2   2   5       7992.03       7249.43       150.33 o                         
  -1   2   5      23711.08      22449.06       910.52 o                         
   0   2   5        978.63       1025.48        34.88 o                         
   1   2   5      33221.91      36479.25       188.69 o                         
   2   2   5        596.97        845.01        48.04 o                         
   3   2   5      19015.22      24734.02       241.08 o                         
   4   2   5       1764.38       2059.85        86.42 o                         
   5   2   5       2732.86       3276.84       124.52 o                         
   6   2   5        147.69        283.19        43.09 o                         
   7   2   5        281.93        360.15        61.85 o                         
   8   2   5         82.82        176.29       124.83 o                         
   9   2   5          1.51        168.58       111.51 o                         
  10   2   5          7.97         94.53       136.79 o                         
  -8   3   5        102.12         16.50       129.90 o                         
  -7   3   5         98.85         35.41       108.09 o                         
  -6   3   5        236.14        224.92        50.44 o                         
  -5   3   5        100.36        116.55        81.24 o                         
  -4   3   5        362.00        452.58        40.84 o                         
  -3   3   5        360.67        387.35        33.46 o                         
  -2   3   5        496.02        518.45        45.77 o                         
  -1   3   5       4229.30       4198.81        77.90 o                         
   0   3   5       4619.21       4430.67        73.83 o                         
   1   3   5         92.85        139.66        26.43 o                         
   2   3   5      24799.78      30417.72       261.43 o                         
   3   3   5       2004.57       2638.36        84.65 o                         
   4   3   5      10848.50      13215.57       193.49 o                         
   5   3   5       2109.28       2146.22        97.75 o                         
   6   3   5       7133.43       7983.80       199.11 o                         
   7   3   5       1874.51       2016.35       149.97 o                         
   8   3   5       1381.98       1987.51       140.48 o                         
   9   3   5        476.76        438.84        78.91 o                         
  10   3   5         95.24        248.94       140.76 o                         
  -7   4   5        223.03        201.89       106.01 o                         
  -6   4   5       2215.24       2115.13       152.69 o                         
  -5   4   5         12.97         81.46        75.84 o                         
  -4   4   5      13891.19      13014.71       270.20 o                         
  -3   4   5       3917.29       3609.56       137.72 o                         
  -2   4   5      11350.99      10575.94       204.37 o                         
  -1   4   5       8708.49       7995.04       259.50 o                         
   0   4   5      16014.91      14284.35       578.08 o                         
   1   4   5      45122.55      44259.11      2332.03 o                         
   2   4   5       1457.09       1479.36        68.85 o                         
   3   4   5      15302.05      17949.29       224.82 o                         
   4   4   5         71.34         77.99        46.11 o                         
   5   4   5       5101.03       5373.87       143.37 o                         
   6   4   5        663.09        719.06        51.81 o                         
   7   4   5        180.64        144.96        41.42 o                         
   8   4   5         15.08       -102.13       102.13 o                         
   9   4   5          1.69         82.59       150.63 o                         
  10   4   5         15.46        290.57       122.28 o                         
  -7   5   5         43.39        150.80       103.18 o                         
  -6   5   5         68.43         -7.04       100.33 o                         
  -5   5   5        260.16        250.86        48.42 o                         
  -4   5   5        523.48        276.96        94.07 o                         
  -3   5   5        563.78        587.88        51.69 o                         
  -2   5   5       1223.12       1132.42        86.45 o                         
  -1   5   5       7625.21       7256.38       117.29 o                         
   0   5   5       7527.26       7364.27       196.59 o                         
   1   5   5       3360.73       3524.70        96.03 o                         
   2   5   5       9808.37      10261.02       181.80 o                         
   3   5   5       2092.06       2314.90        94.56 o                         
   4   5   5      28752.06      32271.45       350.03 o                         
   5   5   5         25.07        -38.18        57.14 o                         
   6   5   5       4053.71       4346.52       156.45 o                         
   7   5   5       1071.47       1043.32        81.47 o                         
   8   5   5       3070.79       3056.27       154.90 o                         
   9   5   5        506.75        529.40        59.75 o                         
  10   5   5        149.80        468.32       157.05 o                         
  -7   6   5        367.41        247.62       133.65 o                         
  -6   6   5        934.39       1010.42        79.39 o                         
  -5   6   5        588.42        624.88        56.89 o                         
  -4   6   5       7729.54       7768.77       227.78 o                         
  -3   6   5         90.76         33.58        70.67 o                         
  -2   6   5      12340.03      11488.98       240.72 o                         
  -1   6   5       2410.83       2413.02        99.57 o                         
   0   6   5      10282.58       9404.57       325.77 o                         
   1   6   5       7196.23       7289.12       340.07 o                         
   2   6   5       7930.23       7636.37       167.40 o                         
   3   6   5       6652.94       6317.58       164.18 o                         
   4   6   5       2943.95       2865.16       118.06 o                         
   5   6   5       3261.18       3526.98       135.04 o                         
   6   6   5          9.08          0.00        77.91 o                         
   7   6   5        143.94        156.60        99.33 o                         
   8   6   5         26.72         21.51        98.58 o                         
   9   6   5         75.95        124.75       106.83 o                         
  10   6   5          4.55       -105.74       127.17 o                         
  -6   7   5        104.25         41.36       116.11 o                         
  -5   7   5          1.36        -21.71        99.51 o                         
  -4   7   5        210.01        198.13        48.75 o                         
  -3   7   5        778.69        786.55        67.82 o                         
  -2   7   5       1201.79       1150.85        89.19 o                         
  -1   7   5       3415.39       3294.39        95.59 o                         
   0   7   5       3250.04       2812.70        86.20 o                         
   1   7   5      10360.24       9296.39       436.23 o                         
   2   7   5       1083.79        958.50        75.52 o                         
   3   7   5       4336.97       4232.29       143.06 o                         
   4   7   5       8521.10       8024.07       201.11 o                         
   5   7   5       1438.31       1560.88       103.63 o                         
   6   7   5       6330.81       5878.11       209.57 o                         
   7   7   5         34.48        159.93        80.16 o                         
   8   7   5       1687.54       1713.51       121.88 o                         
   9   7   5        428.59        328.22        68.49 o                         
  10   7   5        429.93        430.59        82.47 o                         
  -6   8   5       1125.21       1183.49        88.76 o                         
  -5   8   5        485.28        431.53        64.80 o                         
  -4   8   5       2398.32       2092.46       159.41 o                         
  -3   8   5        648.54        655.57        58.42 o                         
  -2   8   5      11871.39      11644.97       282.36 o                         
  -1   8   5       1046.46       1147.15        57.90 o                         
   0   8   5       4695.92       4161.03       108.92 o                         
   1   8   5        798.63        754.65        55.08 o                         
   2   8   5       3517.55       3327.87       135.64 o                         
   3   8   5       1298.18       1115.22        75.25 o                         
   4   8   5       2577.52       2290.72       120.54 o                         
   5   8   5        997.60        927.28        72.12 o                         
   6   8   5        124.84        192.79        86.47 o                         
   7   8   5         49.58        116.81        80.42 o                         
   8   8   5          7.54        -72.72       101.89 o                         
   9   8   5         11.07       -122.62       122.62 o                         
  -5   9   5          3.64        175.04       107.90 o                         
  -4   9   5         17.14        -15.44        93.92 o                         
  -3   9   5        541.03        663.69        67.39 o                         
  -2   9   5        515.31        420.38        56.57 o                         
  -1   9   5        893.92        859.11        42.60 o                         
   0   9   5        157.65        143.18        54.22 o                         
   1   9   5       5555.31       4639.69       128.22 o                         
   2   9   5       2523.53       2039.00       126.92 o                         
   3   9   5       3245.53       3317.56       147.71 o                         
   4   9   5        170.60         99.76        79.46 o                         
   5   9   5        944.99        967.85        84.94 o                         
   6   9   5       3248.37       2836.45       162.36 o                         
   7   9   5        490.95        494.55        57.83 o                         
   8   9   5        817.87        838.29        78.53 o                         
   9   9   5          1.39         30.23       114.45 o                         
  -5  10   5        680.21        797.76        82.62 o                         
  -4  10   5       1190.10       1282.47        99.50 o                         
  -3  10   5       1247.98       1259.75        93.86 o                         
  -2  10   5       4403.37       4701.67       257.49 o                         
  -1  10   5        355.12        298.20        46.68 o                         
   0  10   5       6438.13       6036.78       152.68 o                         
   1  10   5        196.55        220.82        36.57 o                         
   2  10   5       3155.45       2993.27       157.34 o                         
   3  10   5        336.43        416.09        45.76 o                         
   4  10   5       1274.64       1282.24        90.74 o                         
   5  10   5        105.04         70.08        85.23 o                         
   6  10   5        412.87        406.91        59.61 o                         
   7  10   5        423.64        332.12       118.78 o                         
   8  10   5         42.12         28.02       119.96 o                         
   9  10   5         12.45        181.02       113.19 o                         
  -4  11   5        314.91        441.36        71.71 o                         
  -3  11   5        230.07        231.31       128.51 o                         
  -2  11   5         11.28         89.00       104.56 o                         
  -1  11   5       1370.11       1521.84        85.60 o                         
   0  11   5       1252.42       1186.79        79.05 o                         
   1  11   5       3181.24       3194.81       317.76 o                         
   2  11   5        466.91        459.95        54.18 o                         
   3  11   5       3066.83       2948.99       167.94 o                         
   4  11   5        327.22        278.53        93.32 o                         
   5  11   5       1171.45       1125.90        90.54 o                         
   6  11   5        281.97        269.80       117.70 o                         
   7  11   5        159.10        148.67       118.95 o                         
   8  11   5        834.89        710.52        83.73 o                         
  -3  12   5        708.49        703.80        85.23 o                         
  -2  12   5        449.10        636.19        70.63 o                         
  -1  12   5       1211.52       1287.69        97.34 o                         
   0  12   5       1776.30       1886.33        98.15 o                         
   1  12   5        386.13        374.27       158.53 o                         
   2  12   5       2435.50       2608.37       171.24 o                         
   3  12   5         16.70        -29.89        86.51 o                         
   4  12   5        396.96        308.93       118.15 o                         
   5  12   5         82.41        -16.47       113.50 o                         
   6  12   5        448.37        345.34       126.30 o                         
   7  12   5         78.60         28.25       127.37 o                         
   8  12   5          4.04         84.74       142.90 o                         
  -3  13   5          2.92         31.03       135.24 o                         
  -2  13   5        409.69        347.02       145.38 o                         
  -1  13   5        566.16        636.17        77.37 o                         
   0  13   5        240.22        211.86        56.93 o                         
   1  13   5       1367.37       1443.74        73.95 o                         
   2  13   5       1232.55       1227.66        91.03 o                         
   3  13   5       2012.09       1962.65       150.41 o                         
   4  13   5        423.07        329.65        69.11 o                         
   5  13   5       1801.91       1837.04       144.48 o                         
   6  13   5         84.19        215.95       112.28 o                         
   7  13   5        277.85        330.63        75.18 o                         
  -1  14   5        312.26        301.60        78.95 o                         
   0  14   5        202.37        385.04        95.08 o                         
   1  14   5        254.65        278.98        92.99 o                         
   2  14   5        369.78        189.51       143.70 o                         
   3  14   5         23.78       -129.16       129.16 o                         
   4  14   5        171.03        198.03       125.46 o                         
   5  14   5          1.41        304.27       125.31 o                         
   6  14   5          2.45        296.01       122.06 o                         
   0  15   5         68.13        -90.85       106.55 o                         
   1  15   5        233.98        260.07       104.06 o                         
   2  15   5        403.03        387.97       154.46 o                         
   3  15   5        472.14        740.19        78.77 o                         
   4  15   5        156.52        316.82        71.37 o                         
   5  15   5        416.15        257.41       174.27 o                         
  -3 -14   6        258.93        237.29       151.94 o                         
  -2 -14   6          2.52        199.11       151.36 o                         
  -1 -14   6         25.33        151.49       101.25 o                         
   0 -14   6          0.02       -112.55       112.55 o                         
  -4 -13   6        418.32        383.93       160.84 o                         
  -3 -13   6          2.00       -146.43       146.43 o                         
  -2 -13   6        956.38       1006.85        94.83 o                         
  -1 -13   6         56.77        -49.27        98.93 o                         
   0 -13   6       1592.17       1795.57       101.15 o                         
   1 -13   6       1012.68       1187.65       101.74 o                         
   2 -13   6        335.74        399.57        90.13 o                         
  -5 -12   6         19.40         21.38       136.91 o                         
  -4 -12   6         22.61        162.09       130.52 o                         
  -3 -12   6        239.80        378.61        72.14 o                         
  -2 -12   6         24.95       -109.39       144.45 o                         
  -1 -12   6          8.00        154.27        87.72 o                         
   0 -12   6          6.50        -35.19        98.26 o                         
   1 -12   6        239.67        271.05        99.62 o                         
   2 -12   6         22.87         54.05       139.70 o                         
   3 -12   6          8.26        253.46        68.25 o                         
   4 -12   6        480.89        332.87       166.43 o                         
  -6 -11   6        271.03        381.10        80.42 o                         
  -5 -11   6        251.30        238.06       139.58 o                         
  -4 -11   6       1554.45       1595.20       113.62 o                         
  -3 -11   6         21.96         46.29       125.92 o                         
  -2 -11   6       1659.97       1791.45       146.63 o                         
  -1 -11   6          1.73          8.14        74.81 o                         
   0 -11   6       3556.95       3781.65       309.83 o                         
   1 -11   6        970.66       1148.30        77.21 o                         
   2 -11   6       1350.08       1481.79       111.07 o                         
   3 -11   6       1309.26       1147.15        97.34 o                         
   4 -11   6        394.68        310.91       162.44 o                         
   5 -11   6        543.97        552.61       101.34 o                         
  -7 -10   6         23.24       -152.77       152.77 o                         
  -6 -10   6        188.14        290.65       134.24 o                         
  -5 -10   6        322.62        341.55       143.31 o                         
  -4 -10   6         64.41         51.45       115.04 o                         
  -3 -10   6         21.44        -72.20       110.28 o                         
  -2 -10   6          1.71        -32.06        98.80 o                         
  -1 -10   6        395.36        454.58        62.33 o                         
   0 -10   6        354.05        399.74        78.32 o                         
   1 -10   6         61.01        134.56       109.98 o                         
   2 -10   6         94.90        214.52        77.09 o                         
   3 -10   6        283.50        182.37       129.14 o                         
   4 -10   6        358.89        347.08        81.08 o                         
   5 -10   6          9.12         80.02       148.62 o                         
  -7  -9   6        417.42        319.50       162.84 o                         
  -6  -9   6        250.61         18.12       139.16 o                         
  -5  -9   6       1452.58       1212.36        85.93 o                         
  -4  -9   6       1672.43       1580.20       135.78 o                         
  -3  -9   6       1734.02       1525.37       106.02 o                         
  -2  -9   6       5958.70       6035.64       243.89 o                         
  -1  -9   6         94.93         59.24        62.13 o                         
   0  -9   6       6118.21       6160.62       169.24 o                         
   1  -9   6         51.54         19.08        66.96 o                         
   2  -9   6       7541.23       7768.05       317.79 o                         
   3  -9   6       1792.26       1698.91       136.85 o                         
   4  -9   6       1705.27       1721.58       141.20 o                         
   5  -9   6       1293.79       1137.68       108.54 o                         
   6  -9   6        277.18        290.90       159.12 o                         
  -7  -8   6         61.52        137.35       119.74 o                         
  -6  -8   6        151.47        221.40       134.10 o                         
  -5  -8   6        273.95        172.14       118.58 o                         
  -4  -8   6        379.01        362.29        56.03 o                         
  -3  -8   6         19.60         20.03        88.84 o                         
  -2  -8   6        116.92        137.38        87.03 o                         
  -1  -8   6        198.19        210.41        62.09 o                         
   0  -8   6         24.22         91.81        66.45 o                         
   1  -8   6         27.75        -10.60        66.47 o                         
   2  -8   6        879.19        804.66        71.56 o                         
   3  -8   6       1223.92       1322.95       114.97 o                         
   4  -8   6        140.77         52.86       120.15 o                         
   5  -8   6        376.07        179.71       142.59 o                         
   6  -8   6       1330.71       1183.10        95.45 o                         
   7  -8   6        104.87        -82.14       148.89 o                         
  -8  -7   6         50.75        156.41       114.55 o                         
  -7  -7   6        708.28        676.55        72.51 o                         
  -6  -7   6         33.82        -99.19       108.71 o                         
  -5  -7   6       2437.23       1897.58       128.01 o                         
  -4  -7   6        206.62        139.76        96.76 o                         
  -3  -7   6       9241.56       8347.35       260.22 o                         
  -2  -7   6       5340.71       5141.23       202.64 o                         
  -1  -7   6       3420.56       3425.41       325.28 o                         
   0  -7   6       9079.21       9264.80       181.07 o                         
   1  -7   6       1823.93       1788.42        89.99 o                         
   2  -7   6      13993.15      14185.08       333.81 o                         
   3  -7   6          4.94         14.42        95.67 o                         
   4  -7   6       6399.00       5719.54       250.74 o                         
   5  -7   6        730.76        651.56        77.31 o                         
   6  -7   6       1430.74       1574.48       130.70 o                         
   7  -7   6        430.33        422.69       159.65 o                         
  -8  -6   6        239.36        227.26       122.84 o                         
  -7  -6   6          7.39         14.96       107.38 o                         
  -6  -6   6        657.40        719.70        63.25 o                         
  -5  -6   6         62.89        127.93        88.91 o                         
  -4  -6   6        128.57        141.20        82.04 o                         
  -3  -6   6        826.58        786.78        61.07 o                         
  -2  -6   6        677.21        708.66        53.52 o                         
  -1  -6   6        351.47        376.67        29.56 o                         
   0  -6   6       2166.12       2260.92        90.47 o                         
   1  -6   6       1553.30       1746.50        84.41 o                         
   2  -6   6        472.03        496.08        51.74 o                         
   3  -6   6       1673.99       1696.20       134.37 o                         
   4  -6   6        430.64        290.18       118.82 o                         
   5  -6   6       5082.42       5161.55       249.22 o                         
   6  -6   6        667.23        537.23        76.89 o                         
   7  -6   6        338.15        441.02        72.62 o                         
   8  -6   6        895.76        506.27       200.15 o                         
  -8  -5   6         23.69        -23.43       120.25 o                         
  -7  -5   6        637.24        525.15        64.34 o                         
  -6  -5   6        174.05        214.50        95.93 o                         
  -5  -5   6       4800.13       4535.74       183.63 o                         
  -4  -5   6         26.23         14.86        70.23 o                         
  -3  -5   6      10133.71       9067.50       231.82 o                         
  -2  -5   6       2268.84       2077.75       119.69 o                         
  -1  -5   6      10871.04      10192.68       555.29 o                         
   0  -5   6      12221.98      12255.53       183.72 o                         
   1  -5   6       5998.63       6038.81       145.36 o                         
   2  -5   6      13089.34      13753.64       287.91 o                         
   3  -5   6       1002.96        949.23        76.30 o                         
   4  -5   6       8064.11       7629.80       253.66 o                         
   5  -5   6         67.66         86.68       101.84 o                         
   6  -5   6       3400.19       3264.60       207.65 o                         
   7  -5   6        219.31        191.78       131.22 o                         
   8  -5   6        334.93        203.11       153.89 o                         
  -8  -4   6        133.63         59.66       120.25 o                         
  -7  -4   6          9.89         76.70       100.25 o                         
  -6  -4   6       1020.24       1152.63        92.96 o                         
  -5  -4   6         63.68        174.57        77.89 o                         
  -4  -4   6       1390.95       1398.33       103.96 o                         
  -3  -4   6        583.38        548.95        41.04 o                         
  -2  -4   6         12.57        -59.11        59.11 o                         
  -1  -4   6        261.03        223.71        23.09 o                         
   0  -4   6          9.16        -32.05        38.57 o                         
   1  -4   6       2102.78       2154.66       134.78 o                         
   2  -4   6       1470.71       1616.68       108.62 o                         
   3  -4   6       1317.92       1398.85        93.12 o                         
   4  -4   6        212.45        167.60        99.12 o                         
   5  -4   6       4623.38       5057.22       222.41 o                         
   6  -4   6          8.39        -25.25       113.84 o                         
   7  -4   6       2246.54       2168.39       160.51 o                         
   8  -4   6        133.23        -21.76       156.89 o                         
  -8  -3   6         91.62         80.02       112.46 o                         
  -7  -3   6        633.68        670.75        59.68 o                         
  -6  -3   6        828.04        822.30        65.66 o                         
  -5  -3   6       6731.64       6472.60       194.92 o                         
  -4  -3   6        487.12        485.70        40.68 o                         
  -3  -3   6      15868.83      14275.25       248.10 o                         
  -2  -3   6        635.72        558.60        47.05 o                         
  -1  -3   6      25926.20      26062.09       955.20 o                         
   0  -3   6      15262.84      15027.85       168.27 o                         
   1  -3   6      12877.26      13376.79       218.26 o                         
   2  -3   6      15260.50      17323.25       286.25 o                         
   3  -3   6       5213.79       6018.35       183.54 o                         
   4  -3   6      11592.84      12918.23       287.72 o                         
   5  -3   6        276.28        401.69        49.48 o                         
   6  -3   6       4971.45       5184.36       243.07 o                         
   7  -3   6         41.93         36.66       122.29 o                         
   8  -3   6        800.38        398.43       165.12 o                         
   9  -3   6         49.78        156.63       125.79 o                         
  -8  -2   6        242.33        284.44        61.83 o                         
  -7  -2   6         56.30        176.62        86.78 o                         
  -6  -2   6         18.70         56.82        75.74 o                         
  -5  -2   6        248.53        288.63        38.52 o                         
  -4  -2   6       2307.53       2260.64       112.76 o                         
  -3  -2   6         36.69        140.14        53.05 o                         
  -2  -2   6       1917.97       1792.16        87.44 o                         
  -1  -2   6        352.43        387.92        22.77 o                         
   0  -2   6         53.52         95.15        29.67 o                         
   1  -2   6       2317.82       2586.00       100.80 o                         
   2  -2   6       1354.53       1596.69        93.96 o                         
   3  -2   6       7556.01       9251.03       214.47 o                         
   4  -2   6        648.18        684.99        56.80 o                         
   5  -2   6       1274.75       1461.46       104.76 o                         
   6  -2   6         24.27       -108.56       108.56 o                         
   7  -2   6       4153.65       4690.30       236.65 o                         
   8  -2   6         53.39        -51.71       139.15 o                         
   9  -2   6        603.15        529.00       178.67 o                         
  -8  -1   6        550.47        597.41        71.21 o                         
  -7  -1   6        525.38        626.19        56.69 o                         
  -6  -1   6       1277.72       1148.05        83.70 o                         
  -5  -1   6       3452.62       3112.69       138.58 o                         
  -4  -1   6       3234.26       3117.30       121.98 o                         
  -3  -1   6      15862.18      14317.45       228.21 o                         
  -2  -1   6       3905.50       3801.61       113.72 o                         
  -1  -1   6      46084.67      44879.82      1112.04 o                         
   0  -1   6       3945.18       4088.49        80.06 o                         
   1  -1   6      29496.42      33867.36      1002.91 o                         
   2  -1   6       5506.76       7226.70       152.17 o                         
   3  -1   6      27292.21      34403.48       374.45 o                         
   4  -1   6      11057.41      14220.58       273.50 o                         
   5  -1   6       2134.68       2734.31       147.24 o                         
   6  -1   6       5749.58       7203.03       252.27 o                         
   7  -1   6        161.44        275.96       125.56 o                         
   8  -1   6       2174.90       2249.09       165.03 o                         
   9  -1   6         31.26        -11.47       140.07 o                         
  -8   0   6        224.85        349.17        61.08 o                         
  -7   0   6        195.57        256.83        53.42 o                         
  -6   0   6        140.20        225.14        77.68 o                         
  -5   0   6         10.11        -72.69        72.69 o                         
  -4   0   6          8.48         25.07        48.98 o                         
  -3   0   6         27.11         -3.06        46.65 o                         
  -2   0   6         98.11         28.79        40.96 o                         
  -1   0   6       1172.98       1168.50        44.06 o                         
   0   0   6      15344.62      15521.43       429.40 o                         
   1   0   6        535.66        620.50        83.50 o                         
   2   0   6       6673.31       8602.49       151.46 o                         
   3   0   6      11011.67      14252.50       215.90 o                         
   4   0   6       3902.14       5046.18       151.70 o                         
   5   0   6       3838.96       4810.92       176.01 o                         
   6   0   6       2943.52       3504.94       190.71 o                         
   7   0   6       3184.59       3566.80       219.52 o                         
   8   0   6          4.28        -89.66       130.27 o                         
   9   0   6       1508.24       1640.07       149.18 o                         
  -8   1   6        626.70        629.10        72.40 o                         
  -7   1   6        156.33        154.20        98.31 o                         
  -6   1   6       2816.09       2807.95       158.29 o                         
  -5   1   6       1877.56       1782.16       116.86 o                         
  -4   1   6       4523.06       4267.66       142.75 o                         
  -3   1   6       9116.96       8232.27       179.23 o                         
  -2   1   6       8477.31       8278.37       160.17 o                         
  -1   1   6      32640.74      31274.87       894.00 o                         
   0   1   6       2677.43       2683.43        65.94 o                         
   1   1   6      49992.34      57043.66      2393.48 o                         
   2   1   6        345.53        424.49        36.37 o                         
   3   1   6      22681.90      29353.34       288.51 o                         
   4   1   6       1110.53       1640.54        83.17 o                         
   5   1   6       7335.61       9243.39       213.84 o                         
   6   1   6       2347.38       2949.88       166.95 o                         
   7   1   6       1193.17       1575.26       113.02 o                         
   8   1   6       1401.32       1571.94       123.41 o                         
   9   1   6         48.46        191.84       153.49 o                         
  10   1   6         69.69        227.75       142.03 o                         
  -8   2   6         28.35        -89.95       122.11 o                         
  -7   2   6        433.82        423.42        61.23 o                         
  -6   2   6       1145.27       1213.02        88.76 o                         
  -5   2   6         53.95        124.70        75.49 o                         
  -4   2   6        203.04        112.83        68.86 o                         
  -3   2   6         94.41        116.61        54.23 o                         
  -2   2   6        497.81        390.79        30.14 o                         
  -1   2   6         35.69         55.64        23.40 o                         
   0   2   6       2000.84       2000.91       175.26 o                         
   1   2   6         45.30         82.87        22.36 o                         
   2   2   6      15088.02      18598.82       207.52 o                         
   3   2   6         18.94         67.59        38.23 o                         
   4   2   6       4597.47       5617.35       133.97 o                         
   5   2   6       5145.24       6335.74       162.82 o                         
   6   2   6       5549.28       6705.83       200.55 o                         
   7   2   6       1135.57       1581.38       112.83 o                         
   8   2   6        561.69        839.27        77.36 o                         
   9   2   6       1301.18       1299.33       102.18 o                         
  10   2   6         10.87        127.18       145.01 o                         
  -7   3   6         13.26         14.62       103.39 o                         
  -6   3   6       4198.90       4099.25       195.49 o                         
  -5   3   6        452.28        430.36        45.66 o                         
  -4   3   6      12053.43      11110.29       241.35 o                         
  -3   3   6       8842.50       7993.22       189.50 o                         
  -2   3   6       5155.78       4889.19       135.55 o                         
  -1   3   6      14408.00      13561.27       816.69 o                         
   0   3   6      17038.07      16562.97       149.58 o                         
   1   3   6      47407.92      49792.82      1084.25 o                         
   2   3   6         23.75         33.03        34.33 o                         
   3   3   6      11589.50      13890.54       191.41 o                         
   4   3   6        279.41        294.66        27.19 o                         
   5   3   6       6198.31       6751.27       162.83 o                         
   6   3   6        682.05        807.78        63.11 o                         
   7   3   6       1367.50       1654.02       131.39 o                         
   8   3   6        272.30        244.26       109.46 o                         
   9   3   6        190.68        351.59        82.80 o                         
  10   3   6         77.22        117.46       148.23 o                         
  -7   4   6        205.51        154.07       118.34 o                         
  -6   4   6         96.00        197.27       107.77 o                         
  -5   4   6        212.93        208.58        45.24 o                         
  -4   4   6        552.76        526.05        47.44 o                         
  -3   4   6         71.08         36.76        63.67 o                         
  -2   4   6       2021.01       2127.23       103.31 o                         
  -1   4   6       1012.76        989.29       106.29 o                         
   0   4   6         91.12         88.82        19.55 o                         
   1   4   6        434.28        524.21        29.88 o                         
   2   4   6       3160.44       3083.71        96.74 o                         
   3   4   6       1237.62       1542.20        72.55 o                         
   4   4   6      11249.01      12138.68       195.62 o                         
   5   4   6       1297.53       1371.90        87.78 o                         
   6   4   6        671.38       1005.53        79.09 o                         
   7   4   6        998.28       1097.86        88.33 o                         
   8   4   6       1900.05       2186.63       145.79 o                         
   9   4   6        313.60        324.67       147.62 o                         
  10   4   6         20.23         27.06       153.09 o                         
  -7   5   6        261.85        227.86       117.37 o                         
  -6   5   6       2128.21       1972.62       136.07 o                         
  -5   5   6        200.54        275.38        47.71 o                         
  -4   5   6      12446.98      11557.11       274.81 o                         
  -3   5   6       1517.51       1409.95       101.97 o                         
  -2   5   6      12522.95      12108.99       236.80 o                         
  -1   5   6       6719.21       6553.39       116.92 o                         
   0   5   6      17410.81      15969.25       168.40 o                         
   1   5   6      13230.85      12621.29       761.40 o                         
   2   5   6      10310.12      10805.50       190.35 o                         
   3   5   6      17914.75      18245.39       251.40 o                         
   4   5   6         14.17        -19.50        50.97 o                         
   5   5   6       6889.42       7676.72       182.46 o                         
   6   5   6        540.23        504.01        48.30 o                         
   7   5   6       1109.98       1170.04        85.79 o                         
   8   5   6         34.42         54.98        80.42 o                         
   9   5   6        456.48        438.60        60.85 o                         
  10   5   6        102.80        -54.43       123.73 o                         
  -7   6   6         84.32         25.96       129.79 o                         
  -6   6   6         14.85         61.81        98.95 o                         
  -5   6   6        116.27         53.60        90.39 o                         
  -4   6   6        985.92        961.88        64.51 o                         
  -3   6   6         76.09        113.27        65.89 o                         
  -2   6   6        100.69        114.79        66.96 o                         
  -1   6   6       2187.64       1888.11       153.49 o                         
   0   6   6       5042.85       4767.61       100.69 o                         
   1   6   6       1573.27       1404.47        60.89 o                         
   2   6   6        758.51        736.98        57.63 o                         
   3   6   6        335.10        320.72        32.78 o                         
   4   6   6      13698.73      14145.68       248.07 o                         
   5   6   6        203.42        276.23        35.95 o                         
   6   6   6       3246.67       3491.62       157.94 o                         
   7   6   6        772.72        771.09        65.82 o                         
   8   6   6        939.67        934.12        88.64 o                         
   9   6   6        288.81        271.61       104.46 o                         
  10   6   6        243.76        300.36       114.37 o                         
  -6   7   6        769.73        662.41        76.40 o                         
  -5   7   6        417.01        438.74        59.02 o                         
  -4   7   6       2675.95       2718.04       163.52 o                         
  -3   7   6        576.64        615.21        49.82 o                         
  -2   7   6      13715.70      13281.81       284.24 o                         
  -1   7   6       1662.24       1438.93        87.08 o                         
   0   7   6       8031.07       7625.94       171.55 o                         
   1   7   6       1038.70       1000.59       167.96 o                         
   2   7   6      14011.29      13611.28       247.14 o                         
   3   7   6       5901.32       5627.72       165.27 o                         
   4   7   6       3117.78       3191.64       129.68 o                         
   5   7   6       5279.66       5535.33       183.41 o                         
   6   7   6         17.24        142.06        76.10 o                         
   7   7   6        690.40        657.80        56.30 o                         
   8   7   6          5.54        124.81        94.88 o                         
   9   7   6        263.01        261.39       117.14 o                         
  -6   8   6         20.13       -135.13       135.13 o                         
  -5   8   6        161.27       -132.72       132.72 o                         
  -4   8   6         39.50        -27.96        95.85 o                         
  -3   8   6         76.16         48.62        79.24 o                         
  -2   8   6        935.12       1088.73        89.10 o                         
  -1   8   6        356.00        301.23        41.01 o                         
   0   8   6        221.35        288.59        26.94 o                         
   1   8   6       6978.10       6648.78       259.06 o                         
   2   8   6       2077.48       1915.15       111.96 o                         
   3   8   6       1192.58       1025.25        76.83 o                         
   4   8   6       1352.34       1195.46        84.55 o                         
   5   8   6       1855.03       1924.25       121.53 o                         
   6   8   6       9003.28       8724.41       253.06 o                         
   7   8   6        171.06        236.26        91.82 o                         
   8   8   6        759.31        817.48        68.64 o                         
   9   8   6        162.77         71.66       114.71 o                         
  -5   9   6        528.38        559.60        73.26 o                         
  -4   9   6        899.65        991.79        86.12 o                         
  -3   9   6        972.02        972.69        98.55 o                         
  -2   9   6       5082.40       5095.54       209.59 o                         
  -1   9   6          1.74        -19.85        54.98 o                         
   0   9   6       6645.46       6236.44       144.58 o                         
   1   9   6        900.49        874.13       107.41 o                         
   2   9   6       4367.40       4195.20       166.69 o                         
   3   9   6        932.13        858.25        64.42 o                         
   4   9   6       1525.40       1550.03       112.58 o                         
   5   9   6       1383.00       1378.04       106.82 o                         
   6   9   6        238.32        162.15        91.50 o                         
   7   9   6        711.19        569.66        63.95 o                         
   8   9   6         17.61         41.86       100.11 o                         
   9   9   6          9.88        123.44       111.95 o                         
  -5  10   6         51.48        105.39       130.31 o                         
  -4  10   6          0.98        162.18       106.95 o                         
  -3  10   6          3.59         -7.71        99.63 o                         
  -2  10   6          6.31         -3.68        66.03 o                         
  -1  10   6        135.60        173.12        42.41 o                         
   0  10   6        787.63        723.98        42.12 o                         
   1  10   6       1317.80       1341.13        66.75 o                         
   2  10   6       1321.42       1127.15        93.44 o                         
   3  10   6       1948.20       1665.39       111.73 o                         
   4  10   6        182.60         29.39        87.38 o                         
   5  10   6        866.26        884.05        77.77 o                         
   6  10   6       1562.63       1525.48       112.66 o                         
   7  10   6        510.91        377.18        63.66 o                         
   8  10   6        986.72        998.95        75.70 o                         
   9  10   6         36.51        -40.49       124.79 o                         
  -4  11   6        658.11        984.02        96.20 o                         
  -3  11   6        988.98       1044.53        98.03 o                         
  -2  11   6       1616.16       1907.15       143.35 o                         
  -1  11   6        886.49        894.38        52.26 o                         
   0  11   6       5460.23       5495.27       173.16 o                         
   1  11   6         28.70         39.99        85.54 o                         
   2  11   6       4137.73       3909.01       187.20 o                         
   3  11   6        717.63        729.55        58.55 o                         
   4  11   6        691.76        642.45        56.86 o                         
   5  11   6        299.60        244.44        99.51 o                         
   6  11   6        454.12        559.41        59.51 o                         
   7  11   6        642.75        602.04        65.67 o                         
   8  11   6          6.15         48.47       123.00 o                         
  -3  12   6         11.36         18.92       114.29 o                         
  -2  12   6          4.77         63.16       108.64 o                         
  -1  12   6        522.60        592.04        70.50 o                         
   0  12   6         59.99         14.88        76.73 o                         
   1  12   6        366.27        416.59       120.49 o                         
   2  12   6         25.47        -74.34        91.65 o                         
   3  12   6       1323.23       1179.47        85.59 o                         
   4  12   6       1147.28       1181.98        92.93 o                         
   5  12   6        850.84        871.50        79.15 o                         
   6  12   6         36.91        197.20        98.13 o                         
   7  12   6         82.74        233.18       114.62 o                         
   8  12   6        352.58        376.52        71.34 o                         
  -2  13   6        433.36        522.84        79.26 o                         
  -1  13   6       1099.59       1239.00       104.91 o                         
   0  13   6       1342.65       1646.04       112.40 o                         
   1  13   6        536.31        543.95        49.29 o                         
   2  13   6       1796.61       1791.85       135.04 o                         
   3  13   6         15.23         51.75       101.31 o                         
   4  13   6       1138.09       1030.36        93.30 o                         
   5  13   6         33.19        125.28       108.13 o                         
   6  13   6        211.39        317.89       122.62 o                         
   7  13   6         18.47         40.27       127.33 o                         
  -1  14   6          8.46       -102.45       133.57 o                         
   0  14   6         42.47        -19.59        88.86 o                         
   1  14   6        384.97        310.20       103.95 o                         
   2  14   6        535.70        671.51        75.43 o                         
   3  14   6        550.40        420.32       144.87 o                         
   4  14   6         11.47         37.80       119.55 o                         
   5  14   6        732.31        700.88        83.45 o                         
   6  14   6         50.44        111.80       124.07 o                         
   1  15   6        257.09        237.71       103.88 o                         
   2  15   6        155.23        146.38       133.89 o                         
   3  15   6        183.43        282.48        74.58 o                         
   4  15   6        321.74        384.65       139.86 o                         
   5  15   6          0.21        -75.03       136.01 o                         
  -3 -13   7        286.26        311.23       150.77 o                         
  -2 -13   7         25.18        109.57       135.97 o                         
  -1 -13   7         12.87         27.14       169.88 o                         
   0 -13   7         42.04        143.89       102.29 o                         
   1 -13   7         91.29         22.68       147.88 o                         
   2 -13   7         14.22         35.34       154.03 o                         
  -5 -12   7         51.06        141.32       148.65 o                         
  -4 -12   7        370.31        423.57        78.93 o                         
  -3 -12   7          0.45        184.58       123.05 o                         
  -2 -12   7        869.07        842.73        89.61 o                         
  -1 -12   7         11.68        108.60        90.15 o                         
   0 -12   7       1689.12       1762.41        89.83 o                         
   1 -12   7        645.78        753.56        62.33 o                         
   2 -12   7        724.01        935.52        90.06 o                         
   3 -12   7        744.45        768.77        93.84 o                         
  -5 -11   7        191.89        212.91       120.39 o                         
  -4 -11   7         21.77         38.04       118.01 o                         
  -3 -11   7        388.43        386.51       145.74 o                         
  -2 -11   7          2.85        101.60       119.36 o                         
  -1 -11   7        597.37        573.12        54.64 o                         
   0 -11   7          3.50          0.28        81.25 o                         
   1 -11   7          4.92        -87.85        87.85 o                         
   2 -11   7         93.71        -10.27       137.36 o                         
   3 -11   7         22.89        105.46       135.87 o                         
   4 -11   7        318.12        438.57        81.96 o                         
  -6 -10   7        169.32         49.78       151.97 o                         
  -5 -10   7         89.52         28.39       134.15 o                         
  -4 -10   7        516.87        246.83       153.70 o                         
  -3 -10   7        147.21        164.20       114.32 o                         
  -2 -10   7       2377.58       2273.03       178.84 o                         
  -1 -10   7         51.79          4.02        77.84 o                         
   0 -10   7       3196.64       3216.78       256.45 o                         
   1 -10   7        289.56        178.73        94.76 o                         
   2 -10   7       2868.81       3041.24       220.29 o                         
   3 -10   7        968.44        945.57        89.66 o                         
   4 -10   7        868.54        816.22        94.83 o                         
   5 -10   7        699.48        689.46        93.17 o                         
  -7  -9   7         28.66          0.00       136.10 o                         
  -6  -9   7        292.80        357.35       142.62 o                         
  -5  -9   7        556.48        710.43        79.48 o                         
  -4  -9   7        650.57        727.86        71.60 o                         
  -3  -9   7        238.35        234.22       111.30 o                         
  -2  -9   7         57.41        171.20       101.24 o                         
  -1  -9   7       1814.68       1831.75       141.50 o                         
   0  -9   7          3.44         -9.97       115.03 o                         
   1  -9   7        190.38        130.80       122.37 o                         
   2  -9   7         47.39         76.83        82.77 o                         
   3  -9   7         16.70        -36.01       104.20 o                         
   4  -9   7          5.25        128.16       113.70 o                         
   5  -9   7          1.91        196.51       131.01 o                         
   6  -9   7        340.17        168.36       170.07 o                         
  -7  -8   7        402.66        340.86       135.23 o                         
  -6  -8   7        166.25         -8.79       127.02 o                         
  -5  -8   7        783.85        695.08        77.71 o                         
  -4  -8   7       1005.13        938.98        77.47 o                         
  -3  -8   7       1250.08       1219.28        96.08 o                         
  -2  -8   7       5465.80       5671.13       223.83 o                         
  -1  -8   7        212.37        121.47        95.22 o                         
   0  -8   7       9080.35       8638.07       667.22 o                         
   1  -8   7          5.20         -0.56        66.59 o                         
   2  -8   7       9478.64       9307.13       306.52 o                         
   3  -8   7       1032.38        915.91        83.64 o                         
   4  -8   7       2982.90       2800.12       201.04 o                         
   5  -8   7       1040.86        820.91        88.44 o                         
   6  -8   7        957.37       1042.91       101.99 o                         
  -7  -7   7          0.21          0.00       121.65 o                         
  -6  -7   7        445.58        436.35        70.42 o                         
  -5  -7   7        321.41        292.23       103.04 o                         
  -4  -7   7        177.49        207.40        99.91 o                         
  -3  -7   7         31.18         38.04        82.17 o                         
  -2  -7   7       1081.50       1038.51        66.04 o                         
  -1  -7   7         55.36        -24.05        61.31 o                         
   0  -7   7         35.56         76.91        55.01 o                         
   1  -7   7        287.91        304.16        35.55 o                         
   2  -7   7       1277.91       1354.43       117.42 o                         
   3  -7   7        252.63        292.32        55.52 o                         
   4  -7   7         12.88         82.05       109.46 o                         
   5  -7   7        179.87        133.40       128.55 o                         
   6  -7   7        206.59        215.93       124.98 o                         
   7  -7   7          6.30        223.28       141.51 o                         
  -7  -6   7        225.88        330.49       120.37 o                         
  -6  -6   7        178.72        179.70       107.34 o                         
  -5  -6   7       2808.82       2509.47       165.31 o                         
  -4  -6   7        941.52        827.18        71.31 o                         
  -3  -6   7       2966.33       2844.16       160.83 o                         
  -2  -6   7       4755.63       4650.31       186.01 o                         
  -1  -6   7       4982.63       4967.98       400.41 o                         
   0  -6   7      10062.21       9762.77       314.72 o                         
   1  -6   7       3597.89       3860.99       122.10 o                         
   2  -6   7      15847.56      15462.65       339.20 o                         
   3  -6   7          6.75         40.07        85.01 o                         
   4  -6   7       8951.57       8359.48       284.06 o                         
   5  -6   7        171.47         94.74       120.89 o                         
   6  -6   7       2796.06       2622.84       205.34 o                         
   7  -6   7        643.75        509.35        83.96 o                         
   8  -6   7        412.31        388.90        97.03 o                         
  -8  -5   7        125.68        -99.23       134.36 o                         
  -7  -5   7          2.68       -113.69       113.69 o                         
  -6  -5   7       1222.05       1159.59        89.43 o                         
  -5  -5   7          0.26         68.81        79.45 o                         
  -4  -5   7        268.21        313.51        45.62 o                         
  -3  -5   7        718.97        655.00        58.28 o                         
  -2  -5   7         29.48        177.24        62.66 o                         
  -1  -5   7        168.04        116.21        50.81 o                         
   0  -5   7        661.71        631.55        49.21 o                         
   1  -5   7         29.42         71.59        29.95 o                         
   2  -5   7        350.14        375.73        44.38 o                         
   3  -5   7        417.96        356.90        54.17 o                         
   4  -5   7        107.24        179.35        88.34 o                         
   5  -5   7       2330.33       2283.49       182.53 o                         
   6  -5   7         25.38       -125.43       125.43 o                         
   7  -5   7        211.48        371.85       134.81 o                         
   8  -5   7        345.05        179.27       156.28 o                         
  -8  -4   7         21.26         79.02       118.79 o                         
  -7  -4   7        209.49        313.40       107.72 o                         
  -6  -4   7        674.82        722.71        61.05 o                         
  -5  -4   7       2950.50       2583.89       147.03 o                         
  -4  -4   7          7.20        -73.09        73.09 o                         
  -3  -4   7       7246.03       6814.72       194.23 o                         
  -2  -4   7       3988.26       3459.88       142.32 o                         
  -1  -4   7      11197.93      10600.88       161.06 o                         
   0  -4   7       7821.14       7727.33       137.27 o                         
   1  -4   7       9860.97      10346.78       165.63 o                         
   2  -4   7       9952.07      10833.75       250.58 o                         
   3  -4   7       4108.05       4546.73       179.08 o                         
   4  -4   7      13106.83      13761.67       319.53 o                         
   5  -4   7         31.47         81.30        95.51 o                         
   6  -4   7       3227.48       3449.12       212.28 o                         
   7  -4   7         28.94          0.00       121.59 o                         
   8  -4   7        672.21        572.56        87.12 o                         
  -8  -3   7         75.47        224.23       105.17 o                         
  -7  -3   7         94.07        177.60       103.80 o                         
  -6  -3   7        333.04        374.49        50.70 o                         
  -5  -3   7        597.51        543.61        50.43 o                         
  -4  -3   7       4378.45       4306.14       160.51 o                         
  -3  -3   7        402.96        342.60        38.92 o                         
  -2  -3   7         53.06         85.60        59.66 o                         
  -1  -3   7        244.84        253.31        43.89 o                         
   0  -3   7       3829.84       3785.46        90.70 o                         
   1  -3   7         60.61         78.49        38.79 o                         
   2  -3   7        430.41        506.17        41.33 o                         
   3  -3   7         91.30        186.51        67.30 o                         
   4  -3   7        499.81        587.16        54.72 o                         
   5  -3   7       1199.99       1584.14       110.49 o                         
   6  -3   7          2.53        -89.32       103.67 o                         
   7  -3   7       2211.90       2339.58       160.61 o                         
   8  -3   7        103.56         22.06       124.79 o                         
   9  -3   7        128.19         38.11       157.14 o                         
  -8  -2   7        684.01        635.01        73.26 o                         
  -7  -2   7        478.83        437.37        62.87 o                         
  -6  -2   7        782.24        732.38        58.97 o                         
  -5  -2   7       2376.63       2246.87       121.72 o                         
  -4  -2   7       1857.38       1679.07       107.73 o                         
  -3  -2   7      14053.47      12929.22       237.84 o                         
  -2  -2   7         43.96         29.90        48.49 o                         
  -1  -2   7      32796.79      32373.14       843.70 o                         
   0  -2   7      12963.53      12874.93       150.18 o                         
   1  -2   7      16296.87      17658.04       571.90 o                         
   2  -2   7       6894.92       7861.56       182.56 o                         
   3  -2   7      13921.49      16083.75       283.21 o                         
   4  -2   7      15347.71      17711.47       325.07 o                         
   5  -2   7        287.08        274.60        95.37 o                         
   6  -2   7       4587.80       5003.49       230.64 o                         
   7  -2   7         63.10        100.28       111.28 o                         
   8  -2   7        634.15        349.71       149.84 o                         
   9  -2   7          8.04       -162.57       162.57 o                         
  -8  -1   7        119.68         39.39       124.80 o                         
  -7  -1   7        522.57        488.43        63.48 o                         
  -6  -1   7         25.41        -82.24        82.24 o                         
  -5  -1   7        339.21        469.33        43.14 o                         
  -4  -1   7       1493.64       1544.00        94.86 o                         
  -3  -1   7        976.79        989.17        63.63 o                         
  -2  -1   7       2735.48       2460.00       103.76 o                         
  -1  -1   7        298.45        330.10        27.68 o                         
   0  -1   7        209.88        193.38        17.72 o                         
   1  -1   7        113.72        132.50        20.48 o                         
   2  -1   7       1293.23       1437.80        82.93 o                         
   3  -1   7       2086.24       2724.03       115.08 o                         
   4  -1   7        610.58        714.74        54.62 o                         
   5  -1   7        138.87        223.28        81.84 o                         
   6  -1   7         93.47        187.67       100.54 o                         
   7  -1   7       2464.06       2834.69       197.17 o                         
   8  -1   7        309.90         74.40       147.65 o                         
   9  -1   7        491.81        460.64       163.54 o                         
  -8   0   7        974.21       1081.97        89.17 o                         
  -7   0   7        128.88        156.47       103.85 o                         
  -6   0   7       1802.40       1696.92       117.26 o                         
  -5   0   7       1435.59       1300.08        91.80 o                         
  -4   0   7       3789.41       3983.55       141.36 o                         
  -3   0   7       9167.95       8381.10       184.43 o                         
  -2   0   7       6322.62       6140.37       148.40 o                         
  -1   0   7      39027.73      38230.26      1437.81 o                         
   0   0   7        122.72         65.77        32.13 o                         
   1   0   7      40981.17      45605.81      1562.54 o                         
   2   0   7       5851.42       7249.99       150.03 o                         
   3   0   7      16578.17      20232.11       266.47 o                         
   4   0   7       6641.08       8442.47       193.51 o                         
   5   0   7       6620.62       8258.78       223.09 o                         
   6   0   7       6477.22       7969.71       260.23 o                         
   7   0   7        463.50        562.39        70.11 o                         
   8   0   7       1206.86       1355.55       111.78 o                         
   9   0   7          2.40        -59.87       144.19 o                         
  -8   1   7          7.17         84.24       112.39 o                         
  -7   1   7        760.92        906.80        72.33 o                         
  -6   1   7        699.24        804.23        69.15 o                         
  -5   1   7        137.14         43.98        83.36 o                         
  -4   1   7        116.44         69.49        62.39 o                         
  -3   1   7        511.39        482.56        37.81 o                         
  -2   1   7       4334.11       4196.16       127.01 o                         
  -1   1   7        126.87         77.44        32.77 o                         
   0   1   7       1634.13       1576.78        50.88 o                         
   1   1   7       1601.39       1741.80        56.20 o                         
   2   1   7       2481.71       2746.64        93.46 o                         
   3   1   7       1166.86       1341.16        78.18 o                         
   4   1   7        806.10        832.68        61.87 o                         
   5   1   7       2475.10       2971.58       137.55 o                         
   6   1   7       1684.41       2048.39       146.40 o                         
   7   1   7        819.47       1014.86        87.85 o                         
   8   1   7         13.60        -68.81       129.30 o                         
   9   1   7       1571.68       1744.28       148.92 o                         
  -7   2   7          0.98         59.08       101.26 o                         
  -6   2   7       1984.45       2061.88       130.55 o                         
  -5   2   7        317.01        363.88        46.68 o                         
  -4   2   7       3642.27       3583.84       148.37 o                         
  -3   2   7       5444.99       5102.07       155.39 o                         
  -2   2   7       4224.96       4019.08       127.75 o                         
  -1   2   7      10587.97      10534.79       292.92 o                         
   0   2   7      13375.71      12710.91       451.18 o                         
   1   2   7      42613.77      45164.20      1479.92 o                         
   2   2   7       1583.82       1862.57        76.92 o                         
   3   2   7      12973.20      15412.70       211.76 o                         
   4   2   7        660.04        772.27        51.85 o                         
   5   2   7      12081.17      14660.29       245.56 o                         
   6   2   7       1653.46       1839.52       123.53 o                         
   7   2   7       1996.51       2641.54       160.41 o                         
   8   2   7        988.59       1001.90        85.51 o                         
   9   2   7         77.00        354.29       143.20 o                         
  10   2   7        138.08         27.34       168.52 o                         
  -7   3   7        409.34        413.85        60.33 o                         
  -6   3   7        275.88        175.90       121.02 o                         
  -5   3   7       1011.97        980.86        74.36 o                         
  -4   3   7         68.28         55.66        73.62 o                         
  -3   3   7        153.54        141.15        63.89 o                         
  -2   3   7        153.20        183.12        27.46 o                         
  -1   3   7         74.95        141.71        21.58 o                         
   0   3   7       1913.46       1952.30        86.27 o                         
   1   3   7         53.34        110.83        18.13 o                         
   2   3   7       5444.70       5805.21       131.01 o                         
   3   3   7       3730.63       4156.03       116.93 o                         
   4   3   7       5376.80       6068.08       144.84 o                         
   5   3   7       2405.76       2694.80       111.55 o                         
   6   3   7       1420.84       1637.18       114.88 o                         
   7   3   7        285.11        402.26        45.86 o                         
   8   3   7       2025.69       2683.88       174.95 o                         
   9   3   7        750.70        854.13        86.71 o                         
  10   3   7          8.64        265.69       157.18 o                         
  -7   4   7         78.08         95.83       107.14 o                         
  -6   4   7       1366.59       1324.47       119.67 o                         
  -5   4   7          2.92        154.01        82.51 o                         
  -4   4   7       5133.43       5234.42       188.10 o                         
  -3   4   7       2889.68       2652.45       125.95 o                         
  -2   4   7       6284.17       6131.44       172.17 o                         
  -1   4   7       7147.93       6840.99       116.01 o                         
   0   4   7      11016.13      10374.37       151.67 o                         
   1   4   7      21750.01      21468.25       483.48 o                         
   2   4   7        790.46        829.37        62.80 o                         
   3   4   7      24335.43      27245.27       297.11 o                         
   4   4   7        682.14        733.70        56.51 o                         
   5   4   7       6599.12       7378.23       171.40 o                         
   6   4   7        299.39        352.83        39.77 o                         
   7   4   7       1765.62       1934.53       121.98 o                         
   8   4   7        114.98        182.18        89.25 o                         
   9   4   7        243.96         78.67       122.89 o                         
  10   4   7        154.01        111.94       149.34 o                         
  -7   5   7        188.99        310.61       133.53 o                         
  -6   5   7        249.94        210.06       115.74 o                         
  -5   5   7        637.39        592.99        60.78 o                         
  -4   5   7         62.10         76.31        72.32 o                         
  -3   5   7        472.46        505.03        44.29 o                         
  -2   5   7        578.87        602.32        47.34 o                         
  -1   5   7          1.32         45.16        35.09 o                         
   0   5   7         86.78         63.94        61.89 o                         
   1   5   7        117.40        123.72        22.53 o                         
   2   5   7         60.13         28.19        48.83 o                         
   3   5   7        924.65       1002.65        74.58 o                         
   4   5   7       6334.25       6981.24       164.19 o                         
   5   5   7         38.47          0.00        59.50 o                         
   6   5   7        628.26        753.07        66.61 o                         
   7   5   7        617.76        629.72        59.27 o                         
   8   5   7       1454.93       1504.98       106.95 o                         
   9   5   7         70.72        -20.24       106.46 o                         
  10   5   7        232.83        312.47       134.33 o                         
  -6   6   7       1071.67       1146.18        97.31 o                         
  -5   6   7        135.98        146.12        97.16 o                         
  -4   6   7       4271.85       4183.03       187.19 o                         
  -3   6   7         11.82         89.57        36.71 o                         
  -2   6   7      17246.22      16323.99       303.50 o                         
  -1   6   7       4567.73       4373.61       107.75 o                         
   0   6   7      11337.88      10627.42       285.19 o                         
   1   6   7       6785.41       6485.54       249.34 o                         
   2   6   7       9771.38       9036.04       194.08 o                         
   3   6   7      21276.65      21769.26       302.40 o                         
   4   6   7        253.21        231.39        33.33 o                         
   5   6   7       7437.39       7575.15       195.29 o                         
   6   6   7        102.59        113.75        63.59 o                         
   7   6   7       1266.31       1267.61        93.89 o                         
   8   6   7          4.32        137.55        81.34 o                         
   9   6   7        369.56        466.82        57.70 o                         
  10   6   7         64.70         98.19       118.71 o                         
  -6   7   7        182.12        153.70       128.94 o                         
  -5   7   7        187.05         44.94       103.78 o                         
  -4   7   7         83.13        -90.58        90.58 o                         
  -3   7   7          5.81         33.63        73.95 o                         
  -2   7   7         40.27         20.41        69.20 o                         
  -1   7   7         10.35          7.26        55.18 o                         
   0   7   7        854.29        861.66        65.14 o                         
   1   7   7       2247.38       2225.96       112.93 o                         
   2   7   7        735.59        786.50        63.35 o                         
   3   7   7         53.82          4.06        58.93 o                         
   4   7   7       1844.65       1705.82       100.08 o                         
   5   7   7        844.53        844.13        63.42 o                         
   6   7   7       3067.37       2910.17       149.39 o                         
   7   7   7        189.48         66.16        88.19 o                         
   8   7   7        123.62         55.25        90.04 o                         
   9   7   7        181.65        123.02        95.41 o                         
  -5   8   7        568.50        607.08        72.61 o                         
  -4   8   7       2289.69       2279.52       164.92 o                         
  -3   8   7        606.33        605.17        58.31 o                         
  -2   8   7       9522.76       9609.55       261.45 o                         
  -1   8   7         55.00         55.89        75.01 o                         
   0   8   7      11797.32      11194.52       180.94 o                         
   1   8   7        775.63        786.62        74.40 o                         
   2   8   7       9512.32       8702.37       217.38 o                         
   3   8   7       3292.42       2909.31       136.26 o                         
   4   8   7       3112.76       3091.59       135.28 o                         
   5   8   7       3437.12       3265.63       150.47 o                         
   6   8   7        874.66        932.35        81.14 o                         
   7   8   7        991.50        786.51        85.54 o                         
   8   8   7          0.92       -105.84       105.84 o                         
   9   8   7        122.99         77.98       120.98 o                         
  -5   9   7        277.62        313.84        76.03 o                         
  -4   9   7         66.93        202.32       111.69 o                         
  -3   9   7          3.29        -93.77        93.77 o                         
  -2   9   7         66.90        221.69        80.37 o                         
  -1   9   7          9.29         56.42       105.20 o                         
   0   9   7        157.66        158.81        37.11 o                         
   1   9   7       1239.00       1176.62        63.22 o                         
   2   9   7        873.41        761.40        61.80 o                         
   3   9   7       1862.72       1448.13        93.73 o                         
   4   9   7         50.49         10.48        61.98 o                         
   5   9   7        760.48        713.35        53.43 o                         
   6   9   7       1945.73       1918.55       138.66 o                         
   7   9   7        239.54         57.28       107.17 o                         
   8   9   7        363.83        197.61       127.56 o                         
   9   9   7         12.52       -115.93       115.93 o                         
  -4  10   7       1255.46       1379.65       102.62 o                         
  -3  10   7        512.43        555.63        65.93 o                         
  -2  10   7       2855.44       3048.20       185.35 o                         
  -1  10   7        160.01        195.47        63.54 o                         
   0  10   7       5708.44       5711.19       232.65 o                         
   1  10   7         58.10        -29.45        54.97 o                         
   2  10   7       3945.64       3772.98       183.22 o                         
   3  10   7        354.59        336.15        46.90 o                         
   4  10   7       1611.89       1611.83       122.52 o                         
   5  10   7        344.24        355.30        46.52 o                         
   6  10   7       1029.86        915.52        68.32 o                         
   7  10   7        288.75        311.56       107.36 o                         
   8  10   7         18.76        -26.47       115.39 o                         
   9  10   7          5.64        -39.43       121.52 o                         
  -4  11   7         15.82         65.95       130.90 o                         
  -3  11   7        189.86        266.24       136.60 o                         
  -2  11   7         16.55        -97.40       108.89 o                         
  -1  11   7        256.74        296.49        54.60 o                         
   0  11   7        195.65        224.51        65.43 o                         
   1  11   7         13.61        -48.41        64.12 o                         
   2  11   7          2.57         32.76        84.66 o                         
   3  11   7       1452.67       1067.08        88.80 o                         
   4  11   7         35.68         71.68        87.18 o                         
   5  11   7        734.67        697.10        61.73 o                         
   6  11   7         17.88          7.71        98.44 o                         
   7  11   7        181.58        184.95       114.04 o                         
   8  11   7        517.19        440.30        68.50 o                         
  -3  12   7        864.76        852.31        93.16 o                         
  -2  12   7       1081.04       1313.97       105.47 o                         
  -1  12   7        626.14        815.44        79.31 o                         
   0  12   7       2440.67       2653.86       138.61 o                         
   1  12   7         12.73         29.45       123.37 o                         
   2  12   7       1997.80       1743.35       133.03 o                         
   3  12   7         21.23        168.42        91.22 o                         
   4  12   7       1591.31       1520.51       119.96 o                         
   5  12   7        233.30         65.17       128.28 o                         
   6  12   7        186.36        203.60       107.98 o                         
   7  12   7         88.73         27.50       119.86 o                         
   8  12   7         50.30        -10.22       143.46 o                         
  -2  13   7         34.12         99.60       132.88 o                         
  -1  13   7         46.75        111.98       125.20 o                         
   0  13   7          3.47        147.58        82.44 o                         
   1  13   7        469.63        574.07        48.06 o                         
   2  13   7        107.24          0.00       112.60 o                         
   3  13   7        240.94        197.33       102.60 o                         
   4  13   7        205.20        171.01       109.50 o                         
   5  13   7        612.32        547.56        73.54 o                         
   6  13   7          3.83        223.69       107.09 o                         
   7  13   7        152.14        168.48        68.12 o                         
  -1  14   7        959.37       1279.04       127.39 o                         
   0  14   7        738.68        963.84       119.55 o                         
   1  14   7        220.24        328.68        63.23 o                         
   2  14   7        722.53        900.69        84.46 o                         
   3  14   7        127.82        189.98       123.85 o                         
   4  14   7        986.37       1253.77        92.38 o                         
   5  14   7          6.89         78.65       123.58 o                         
   6  14   7        231.39        -30.52       148.47 o                         
   1  15   7        276.07        338.34       115.26 o                         
   2  15   7         86.20        -31.27       131.44 o                         
   3  15   7        381.41        454.05        82.57 o                         
   4  15   7          4.64        196.64       113.84 o                         
  -2 -13   8        574.25        684.71        88.20 o                         
  -1 -13   8        160.05        155.13       108.19 o                         
   0 -13   8        513.19        563.59        65.70 o                         
   1 -13   8        664.66        749.70       104.66 o                         
  -4 -12   8          4.28         10.52       139.14 o                         
  -3 -12   8        546.29        692.34        83.54 o                         
  -2 -12   8          1.06        -72.05       146.65 o                         
  -1 -12   8        146.96        252.26        62.72 o                         
   0 -12   8          1.03          9.92       101.47 o                         
   1 -12   8         93.76        170.96       100.11 o                         
   2 -12   8         16.73        -11.24       155.28 o                         
   3 -12   8        117.77        241.20       157.90 o                         
  -5 -11   8          8.28         72.85       135.29 o                         
  -4 -11   8        160.44        290.22        68.47 o                         
  -3 -11   8        230.67        154.81       135.46 o                         
  -2 -11   8       1572.84       1947.91       130.05 o                         
  -1 -11   8         41.74        137.93        85.97 o                         
   0 -11   8       1728.69       1824.98        90.10 o                         
   1 -11   8        250.98        193.14        97.96 o                         
   2 -11   8       1306.25       1495.01       122.34 o                         
   3 -11   8        869.66        883.05        89.76 o                         
   4 -11   8        614.51        671.05        91.87 o                         
  -6 -10   8        100.19         51.65       163.65 o                         
  -5 -10   8        205.69        392.50       130.92 o                         
  -4 -10   8        176.50        218.19       123.99 o                         
  -3 -10   8        438.80        520.65        70.45 o                         
  -2 -10   8         21.55         17.33       114.97 o                         
  -1 -10   8       1098.53       1283.89        73.73 o                         
   0 -10   8          0.32        -52.26       174.88 o                         
   1 -10   8         44.96       -119.38       145.33 o                         
   2 -10   8          2.30         57.28       119.24 o                         
   3 -10   8         45.23       -129.31       130.83 o                         
   4 -10   8          5.31        -43.21       133.17 o                         
   5 -10   8          0.95        -94.32       149.13 o                         
  -6  -9   8        276.10        234.92       155.38 o                         
  -5  -9   8         67.78        101.59       127.63 o                         
  -4  -9   8        276.50        339.75       124.25 o                         
  -3  -9   8        429.75        313.64       128.40 o                         
  -2  -9   8       1602.33       1421.85       114.73 o                         
  -1  -9   8        226.76        244.29        76.47 o                         
   0  -9   8       3815.33       3818.69       161.88 o                         
   1  -9   8         35.01         69.06        75.38 o                         
   2  -9   8       2983.71       3110.99       145.55 o                         
   3  -9   8        556.06        455.32        71.38 o                         
   4  -9   8       1237.47       1153.10       100.44 o                         
   5  -9   8        707.64        553.01        88.76 o                         
   6  -9   8        573.08        560.97       103.48 o                         
  -6  -8   8        210.20         82.28       144.27 o                         
  -5  -8   8        347.50        355.58        68.05 o                         
  -4  -8   8        718.36        667.31        74.38 o                         
  -3  -8   8        205.23        159.48       101.49 o                         
  -2  -8   8       1496.23       1416.90       115.98 o                         
  -1  -8   8       2746.45       2782.61       297.44 o                         
   0  -8   8          4.53         36.49        41.59 o                         
   1  -8   8        731.89        734.08        48.96 o                         
   2  -8   8        236.51        131.24       113.19 o                         
   3  -8   8         15.27        -32.85       114.37 o                         
   4  -8   8         65.73         27.76       123.12 o                         
   5  -8   8         30.62       -131.00       131.00 o                         
   6  -8   8        178.29        358.35       142.05 o                         
  -7  -7   8        147.48        135.80       118.39 o                         
  -6  -7   8         12.17        100.10       120.88 o                         
  -5  -7   8       1328.73       1273.65        98.05 o                         
  -4  -7   8       1204.51       1007.45        70.50 o                         
  -3  -7   8       1115.60       1000.77        79.79 o                         
  -2  -7   8       1517.67       1242.41        95.16 o                         
  -1  -7   8       3370.09       3183.40       121.30 o                         
   0  -7   8       6384.74       6130.86       162.06 o                         
   1  -7   8        520.79        502.65        40.00 o                         
   2  -7   8      10883.14      11121.48       308.98 o                         
   3  -7   8        534.21        475.02        62.68 o                         
   4  -7   8       3425.38       3403.43       211.08 o                         
   5  -7   8        571.30        395.52       143.41 o                         
   6  -7   8       1353.50       1065.10        98.05 o                         
   7  -7   8        818.60        638.38        99.35 o                         
  -7  -6   8         15.85        -58.25       120.31 o                         
  -6  -6   8       1003.85       1277.40       103.28 o                         
  -5  -6   8         16.16        158.22        99.13 o                         
  -4  -6   8        674.01        706.88        57.02 o                         
  -3  -6   8        752.35        710.98        60.52 o                         
  -2  -6   8       3550.79       3327.21       173.44 o                         
  -1  -6   8        122.74        174.11        37.91 o                         
   0  -6   8       2031.34       2309.42       101.18 o                         
   1  -6   8       2118.52       2213.05       100.49 o                         
   2  -6   8          7.47        -18.99        93.69 o                         
   3  -6   8          4.98        -67.97        91.70 o                         
   4  -6   8        615.21        664.51        68.50 o                         
   5  -6   8        108.46        130.71       105.65 o                         
   6  -6   8        171.53        356.38       121.76 o                         
   7  -6   8          6.72         11.30       138.84 o                         
  -7  -5   8         42.97         84.95       106.73 o                         
  -6  -5   8        337.78        304.61        64.10 o                         
  -5  -5   8       1793.56       1601.97       111.83 o                         
  -4  -5   8        278.78        135.60        95.88 o                         
  -3  -5   8       4832.42       4506.55       184.96 o                         
  -2  -5   8       1306.54       1192.96        89.15 o                         
  -1  -5   8       8002.11       7731.32       398.68 o                         
   0  -5   8       4029.27       3788.56       114.81 o                         
   1  -5   8       6764.64       6895.87       150.97 o                         
   2  -5   8      13806.69      14022.47       311.54 o                         
   3  -5   8        782.20        703.61        56.96 o                         
   4  -5   8      11572.54      11588.29       320.00 o                         
   5  -5   8        222.88        193.71       115.28 o                         
   6  -5   8       2662.32       2394.08       166.60 o                         
   7  -5   8        285.85        128.38       141.13 o                         
   8  -5   8       1099.19       1018.12       102.96 o                         
  -7  -4   8         22.26         21.90       108.01 o                         
  -6  -4   8       1406.24       1315.93       109.08 o                         
  -5  -4   8        125.59        202.74        86.15 o                         
  -4  -4   8       3596.47       3607.93       160.92 o                         
  -3  -4   8       1830.81       1723.96       113.36 o                         
  -2  -4   8        659.58        667.91        59.17 o                         
  -1  -4   8         42.25         89.48        41.63 o                         
   0  -4   8       4444.22       4424.12       110.03 o                         
   1  -4   8         62.37        105.56        42.41 o                         
   2  -4   8        692.94        704.21        53.92 o                         
   3  -4   8         24.60         90.22        68.60 o                         
   4  -4   8        240.00        147.89        98.15 o                         
   5  -4   8       1333.21       1423.38       104.14 o                         
   6  -4   8        320.65        365.12        65.95 o                         
   7  -4   8        406.05        347.10        75.65 o                         
   8  -4   8        181.80        293.30       138.32 o                         
  -7  -3   8        137.59        190.18       109.80 o                         
  -6  -3   8         10.91        152.17        85.06 o                         
  -5  -3   8        926.68        942.61        74.84 o                         
  -4  -3   8         72.99         56.28        82.85 o                         
  -3  -3   8       7305.35       7138.42       197.03 o                         
  -2  -3   8        930.95        880.77        70.82 o                         
  -1  -3   8      11907.62      11897.08       278.99 o                         
   0  -3   8       4783.15       4770.05       108.50 o                         
   1  -3   8       7373.29       7718.10       235.75 o                         
   2  -3   8       4292.01       4622.37       161.76 o                         
   3  -3   8       8077.67       8699.47       229.44 o                         
   4  -3   8      13856.72      15213.08       327.22 o                         
   5  -3   8        113.51        124.61       100.32 o                         
   6  -3   8       3883.56       4447.75       220.25 o                         
   7  -3   8         44.01        143.51       116.00 o                         
   8  -3   8       1528.18       1470.49       137.94 o                         
  -7  -2   8        295.68        382.68        62.33 o                         
  -6  -2   8        853.95        761.61        62.37 o                         
  -5  -2   8        104.71        222.99        76.86 o                         
  -4  -2   8       6462.58       6206.03       187.58 o                         
  -3  -2   8        106.02        -28.16        68.15 o                         
  -2  -2   8       3300.28       3158.02       125.69 o                         
  -1  -2   8       1597.49       1434.37        64.39 o                         
   0  -2   8       1052.87       1027.72        74.10 o                         
   1  -2   8        125.47        128.64        38.14 o                         
   2  -2   8        557.46        661.42        53.75 o                         
   3  -2   8        152.71        224.01        37.97 o                         
   4  -2   8        848.23       1037.65        88.78 o                         
   5  -2   8         73.23        153.81        90.18 o                         
   6  -2   8          3.68         83.98       108.78 o                         
   7  -2   8       2288.04       2652.43       196.55 o                         
   8  -2   8          7.95        120.00       138.42 o                         
   9  -2   8        147.06        217.72       168.45 o                         
  -7  -1   8        148.34        211.07       115.61 o                         
  -6  -1   8         61.10         24.73       100.08 o                         
  -5  -1   8       1181.84       1197.97        85.84 o                         
  -4  -1   8        703.26        701.12        60.75 o                         
  -3  -1   8       8191.49       7993.44       194.57 o                         
  -2  -1   8         20.30         28.03        54.50 o                         
  -1  -1   8      23042.96      22350.20       446.57 o                         
   0  -1   8       3764.99       3881.81        85.68 o                         
   1  -1   8      15925.90      16677.99       904.40 o                         
   2  -1   8       6706.07       7707.39       173.89 o                         
   3  -1   8      10899.96      12201.60       235.62 o                         
   4  -1   8       7785.09       9066.11       220.24 o                         
   5  -1   8       3995.11       4955.50       195.27 o                         
   6  -1   8       6344.05       7216.81       257.48 o                         
   7  -1   8         88.49        214.87       105.62 o                         
   8  -1   8       1491.26       1523.12       106.08 o                         
   9  -1   8          0.83        -86.26       144.24 o                         
  -7   0   8        725.40        732.38        73.09 o                         
  -6   0   8        529.78        549.64        59.69 o                         
  -5   0   8        227.01        280.96        44.92 o                         
  -4   0   8        993.27        935.98        74.55 o                         
  -3   0   8       1776.59       1749.39       102.51 o                         
  -2   0   8       7335.39       6509.12       171.46 o                         
  -1   0   8         60.43         62.86        36.22 o                         
   0   0   8         39.60         86.35        45.23 o                         
   1   0   8        289.83        363.79        20.97 o                         
   2   0   8       1803.61       2074.16        91.69 o                         
   3   0   8       2852.45       3451.25       123.33 o                         
   4   0   8         22.68         39.85        57.48 o                         
   5   0   8        282.14        401.73        44.69 o                         
   6   0   8        223.91        298.19       106.12 o                         
   7   0   8        865.91        980.68        81.54 o                         
   8   0   8          1.65         50.12       122.36 o                         
   9   0   8        803.01        711.89        98.66 o                         
  -7   1   8          3.94         14.99       110.63 o                         
  -6   1   8        801.86        829.78        65.59 o                         
  -5   1   8        401.29        299.84        49.26 o                         
  -4   1   8       3609.91       3809.80       150.91 o                         
  -3   1   8       6907.86       6305.51       173.87 o                         
  -2   1   8       4407.26       4368.62       138.97 o                         
  -1   1   8      18037.37      17708.76       177.85 o                         
   0   1   8       2624.00       2884.86       180.17 o                         
   1   1   8      43997.64      46684.55      1046.27 o                         
   2   1   8       4838.43       5100.72       132.30 o                         
   3   1   8      18094.57      21389.91       271.19 o                         
   4   1   8       1983.57       2599.74       108.73 o                         
   5   1   8      14201.80      17377.38       295.31 o                         
   6   1   8       5236.12       6349.53       219.68 o                         
   7   1   8        872.70       1027.64        86.70 o                         
   8   1   8       2145.76       2339.59       184.40 o                         
   9   1   8         53.74        207.27       138.18 o                         
  -7   2   8        355.08        335.07       117.92 o                         
  -6   2   8        237.25        171.30       114.04 o                         
  -5   2   8       1196.67       1317.43       102.23 o                         
  -4   2   8        295.08        230.39        81.57 o                         
  -3   2   8        287.00        226.07        75.45 o                         
  -2   2   8       2612.93       2535.38       112.25 o                         
  -1   2   8        417.25        405.28        24.22 o                         
   0   2   8         48.74         51.33        30.97 o                         
   1   2   8        327.88        455.00        47.76 o                         
   2   2   8       1231.46       1491.18        77.12 o                         
   3   2   8        122.16        113.96        50.36 o                         
   4   2   8         57.14         42.30        54.74 o                         
   5   2   8       5009.44       5777.58       165.62 o                         
   6   2   8        433.09        586.98        52.23 o                         
   7   2   8        235.16        290.45        96.73 o                         
   8   2   8        199.05         90.54       128.83 o                         
   9   2   8       1063.80       1216.35        97.14 o                         
  -7   3   8         30.15        249.83       110.21 o                         
  -6   3   8        964.66       1117.17        74.45 o                         
  -5   3   8         42.89        150.09        82.10 o                         
  -4   3   8       4741.47       4320.97       172.63 o                         
  -3   3   8       1903.74       1584.96       108.70 o                         
  -2   3   8       9811.02      10086.51       214.22 o                         
  -1   3   8       8384.33       8448.67       129.73 o                         
   0   3   8       7755.08       7709.19       219.09 o                         
   1   3   8      26988.21      27517.52       847.82 o                         
   2   3   8        850.66        953.63        67.62 o                         
   3   3   8      19804.51      22690.08       275.07 o                         
   4   3   8         12.90        -48.35        48.35 o                         
   5   3   8       9972.79      11448.36       219.21 o                         
   6   3   8        634.78        751.86        71.01 o                         
   7   3   8       3079.97       3530.86       164.93 o                         
   8   3   8        800.44        726.10        69.73 o                         
   9   3   8        356.17        337.65       148.55 o                         
  10   3   8        370.23        243.71       164.39 o                         
  -7   4   8        285.15        326.91       129.04 o                         
  -6   4   8          0.64        -29.92       108.90 o                         
  -5   4   8       1322.56       1354.45       107.14 o                         
  -4   4   8       1160.70       1094.02        81.37 o                         
  -3   4   8       1291.66       1421.81       108.03 o                         
  -2   4   8       1125.52       1016.22        77.27 o                         
  -1   4   8         36.55          0.00        37.25 o                         
   0   4   8       2429.94       2225.51       142.06 o                         
   1   4   8          7.45          1.76        38.37 o                         
   2   4   8        567.17        615.47        51.11 o                         
   3   4   8        401.23        420.99        32.65 o                         
   4   4   8       1325.65       1515.51        84.44 o                         
   5   4   8        481.54        533.36        49.74 o                         
   6   4   8        510.66        586.67        50.94 o                         
   7   4   8        584.51        689.84        64.88 o                         
   8   4   8       1185.15       1213.01       114.79 o                         
   9   4   8        218.11         45.98       127.31 o                         
  10   4   8          5.14         69.63       133.83 o                         
  -6   5   8        933.09       1094.24        84.50 o                         
  -5   5   8         19.08        136.61        92.15 o                         
  -4   5   8       3095.74       3234.06       164.15 o                         
  -3   5   8         55.21        -25.12        77.03 o                         
  -2   5   8      10518.76      10991.71       239.33 o                         
  -1   5   8       5903.84       5877.90       121.30 o                         
   0   5   8       4071.46       3833.94        94.21 o                         
   1   5   8      11222.51      10633.25       217.56 o                         
   2   5   8       3833.17       3493.97       120.66 o                         
   3   5   8      15106.80      15306.34       245.52 o                         
   4   5   8        164.77        168.12        56.91 o                         
   5   5   8       4246.63       4390.13       146.73 o                         
   6   5   8         22.10        -17.48        64.51 o                         
   7   5   8       2388.49       2485.49       136.86 o                         
   8   5   8        107.55        187.28        89.91 o                         
   9   5   8        440.21        412.72        62.10 o                         
  10   5   8        149.39        167.43       126.96 o                         
  -6   6   8         77.16        198.49       116.38 o                         
  -5   6   8        473.81        441.88        63.98 o                         
  -4   6   8        307.90        258.56        98.71 o                         
  -3   6   8       1236.38       1058.20        96.70 o                         
  -2   6   8        346.32        451.06        42.50 o                         
  -1   6   8       1708.96       1633.04        76.31 o                         
   0   6   8       1338.01       1232.81        97.84 o                         
   1   6   8        278.56        305.99        23.25 o                         
   2   6   8        121.45        117.50        51.83 o                         
   3   6   8        695.72        679.99        55.06 o                         
   4   6   8        638.81        640.49        46.74 o                         
   5   6   8        472.78        476.89        41.32 o                         
   6   6   8        783.34        811.26        63.53 o                         
   7   6   8        319.97        335.23        44.06 o                         
   8   6   8        457.57        474.36        53.42 o                         
   9   6   8         48.69        -53.91       106.55 o                         
  -5   7   8        306.23        392.36        59.11 o                         
  -4   7   8       1963.76       1945.50       155.12 o                         
  -3   7   8         67.47        158.82        63.62 o                         
  -2   7   8       6026.15       5904.02       204.23 o                         
  -1   7   8        439.13        477.10        31.95 o                         
   0   7   8       7619.28       7376.84       171.07 o                         
   1   7   8       4246.20       4232.52       105.93 o                         
   2   7   8       6004.57       5959.48       176.52 o                         
   3   7   8      11240.95      10814.77       233.09 o                         
   4   7   8       1042.78        998.06        74.51 o                         
   5   7   8       4570.80       4361.74       163.20 o                         
   6   7   8        120.34         -5.28        82.68 o                         
   7   7   8       2246.14       2391.19       146.40 o                         
   8   7   8        207.96        199.09        90.51 o                         
   9   7   8        444.90        407.79        58.96 o                         
  -5   8   8        416.55        368.00       128.49 o                         
  -4   8   8          1.35         73.47       102.86 o                         
  -3   8   8         45.29        170.08        91.11 o                         
  -2   8   8        143.44        105.78        91.04 o                         
  -1   8   8        906.67        898.18        41.28 o                         
   0   8   8          1.41         72.52        49.77 o                         
   1   8   8        125.75        101.66        46.16 o                         
   2   8   8         40.76         70.24        65.39 o                         
   3   8   8        120.14        181.87        65.12 o                         
   4   8   8        300.90        266.82        38.26 o                         
   5   8   8          8.23        -25.64        73.42 o                         
   6   8   8       2318.92       2316.76       144.24 o                         
   7   8   8          0.41         51.69        91.38 o                         
   8   8   8        247.97        125.48       100.39 o                         
   9   8   8         76.40       -130.20       130.20 o                         
  -4   9   8        859.95       1103.18        94.42 o                         
  -3   9   8        302.66        243.61       106.27 o                         
  -2   9   8       2030.45       2390.80       147.86 o                         
  -1   9   8        301.41        338.61        33.33 o                         
   0   9   8       5390.80       5329.88       305.74 o                         
   1   9   8         20.50         92.40        50.60 o                         
   2   9   8       7233.77       7237.19       209.61 o                         
   3   9   8       2299.07       2416.47       130.48 o                         
   4   9   8       3142.25       2765.44       151.53 o                         
   5   9   8       2431.53       2121.68       134.96 o                         
   6   9   8        755.20        772.76        60.06 o                         
   7   9   8       1375.34       1257.88        99.94 o                         
   8   9   8          1.27       -111.40       111.40 o                         
   9   9   8        432.68        363.15        63.87 o                         
  -4  10   8         67.42        286.97       117.64 o                         
  -3  10   8        315.27        300.29        62.19 o                         
  -2  10   8         77.74        162.23       104.80 o                         
  -1  10   8         42.60         97.44       116.05 o                         
   0  10   8          1.28         -5.66        61.12 o                         
   1  10   8        238.78        225.53        41.70 o                         
   2  10   8         12.38        -76.46        87.44 o                         
   3  10   8       1902.81       1772.00       129.82 o                         
   4  10   8         57.74        123.14        85.58 o                         
   5  10   8        171.26        211.59        83.03 o                         
   6  10   8       1218.69       1046.86        89.01 o                         
   7  10   8         57.32        144.87        99.12 o                         
   8  10   8        755.61        757.47        77.23 o                         
   9  10   8         14.01        -28.90       130.33 o                         
  -3  11   8        760.55       1066.77        91.51 o                         
  -2  11   8       1188.88       1248.83        99.80 o                         
  -1  11   8        313.02        381.14        42.24 o                         
   0  11   8       2464.08       2781.97       121.47 o                         
   1  11   8         42.85        135.87        96.38 o                         
   2  11   8       2939.12       2786.55       163.07 o                         
   3  11   8          7.42        155.95        77.97 o                         
   4  11   8       3154.37       3051.79       171.78 o                         
   5  11   8        811.29        651.35        64.91 o                         
   6  11   8        262.56        220.64       105.15 o                         
   7  11   8        245.88         91.15       105.14 o                         
   8  11   8        166.67        363.13       121.76 o                         
  -2  12   8         28.14        -99.82       129.92 o                         
  -1  12   8          4.84        -75.86       104.26 o                         
   0  12   8          0.32         47.58        77.32 o                         
   1  12   8         13.04         46.52        73.00 o                         
   2  12   8          7.83        -76.08       100.93 o                         
   3  12   8          8.82         76.39        98.42 o                         
   4  12   8         23.25        -15.20       111.16 o                         
   5  12   8        589.73        609.91        66.30 o                         
   6  12   8          4.39        -58.23       105.55 o                         
   7  12   8         81.44        116.98       112.75 o                         
   8  12   8        398.03        321.57       131.03 o                         
  -1  13   8        815.80        894.90        87.73 o                         
   0  13   8       1676.71       2131.71       105.87 o                         
   1  13   8         59.69         81.99        79.28 o                         
   2  13   8       1222.66       1257.84        89.18 o                         
   3  13   8        105.86        281.73        99.19 o                         
   4  13   8       1646.35       1657.88       117.12 o                         
   5  13   8        128.41         70.43       120.71 o                         
   6  13   8        311.29        265.82       130.60 o                         
   7  13   8        132.73        324.68       114.32 o                         
   0  14   8          3.26        -91.58        91.58 o                         
   1  14   8        201.32        245.69        85.40 o                         
   2  14   8         37.92          0.00       127.42 o                         
   3  14   8          6.55         76.02       123.90 o                         
   4  14   8         32.72       -125.65       125.65 o                         
   5  14   8         50.10        -77.80       127.54 o                         
   6  14   8          6.16        -30.19       129.27 o                         
   3  15   8         76.90         94.01       134.18 o                         
  -3 -12   9         43.86        -43.03       163.15 o                         
  -2 -12   9        634.02        628.09        89.88 o                         
  -1 -12   9        270.94        242.11       109.03 o                         
   0 -12   9        334.89        244.52       116.85 o                         
   1 -12   9        314.45        373.18       106.94 o                         
   2 -12   9        371.01        459.80        88.77 o                         
  -4 -11   9        111.24         80.86       131.79 o                         
  -3 -11   9        692.23        721.15        84.12 o                         
  -2 -11   9          3.38          0.00       130.75 o                         
  -1 -11   9        790.65        756.35        60.52 o                         
   0 -11   9         22.07        -53.27       131.94 o                         
   1 -11   9        250.60        238.75        65.65 o                         
   2 -11   9         30.93       -156.19       156.19 o                         
   3 -11   9        851.99       1011.92        91.26 o                         
  -5 -10   9         11.72         10.24       133.15 o                         
  -4 -10   9         10.17         28.49       122.00 o                         
  -3 -10   9        261.95        250.15       121.15 o                         
  -2 -10   9        894.89        934.83        83.14 o                         
  -1 -10   9          0.83         -0.41        82.80 o                         
   0 -10   9       1991.00       2064.29       108.14 o                         
   1 -10   9        263.81        178.97        92.48 o                         
   2 -10   9       1373.13       1473.22       112.96 o                         
   3 -10   9        693.42        413.56       153.97 o                         
   4 -10   9        979.81       1062.34        96.48 o                         
  -5  -9   9        319.81        367.62       136.81 o                         
  -4  -9   9        668.81        637.86        77.98 o                         
  -3  -9   9        547.37        578.83        68.01 o                         
  -2  -9   9        137.05         49.76       118.45 o                         
  -1  -9   9       2642.14       2889.44       136.89 o                         
   0  -9   9         83.41         73.90        78.68 o                         
   1  -9   9        238.44        228.32        82.75 o                         
   2  -9   9         11.75        142.66       124.83 o                         
   3  -9   9        318.80        289.67        67.70 o                         
   4  -9   9         76.95        141.55       122.17 o                         
   5  -9   9        249.04        257.95       155.00 o                         
  -6  -8   9          7.09          9.57       124.44 o                         
  -5  -8   9        182.30        320.65       134.33 o                         
  -4  -8   9        389.61        423.79        68.02 o                         
  -3  -8   9         83.57       -109.23       109.23 o                         
  -2  -8   9        605.07        743.25        68.01 o                         
  -1  -8   9        349.81        422.28        58.12 o                         
   0  -8   9       4320.22       4611.79       256.06 o                         
   1  -8   9        201.78        180.29        73.53 o                         
   2  -8   9       3968.32       3653.16       213.11 o                         
   3  -8   9        615.50        358.74       144.95 o                         
   4  -8   9       1403.19       1261.98        92.23 o                         
   5  -8   9        564.52        421.63        80.40 o                         
   6  -8   9       1123.45       1227.61       104.43 o                         
  -6  -7   9        551.99        668.40        79.86 o                         
  -5  -7   9        233.25        242.84       122.79 o                         
  -4  -7   9       1217.42       1211.23       109.12 o                         
  -3  -7   9       1041.64        958.90        87.17 o                         
  -2  -7   9       1854.95       1796.63       127.65 o                         
  -1  -7   9       1099.22       1214.95        64.15 o                         
   0  -7   9         15.46         56.29        62.02 o                         
   1  -7   9       3223.36       3198.57       129.63 o                         
   2  -7   9          5.69        -79.41        98.72 o                         
   3  -7   9         85.94        -53.50        98.77 o                         
   4  -7   9         17.37        112.09        99.43 o                         
   5  -7   9        268.16        301.83       139.40 o                         
   6  -7   9         11.01          0.00       151.67 o                         
   7  -7   9         21.31        107.89       145.34 o                         
  -7  -6   9         10.52       -131.53       131.53 o                         
  -6  -6   9         47.61        137.43       106.33 o                         
  -5  -6   9        859.92        826.93        75.02 o                         
  -4  -6   9        552.72        535.08        60.25 o                         
  -3  -6   9       1117.68       1062.73       100.14 o                         
  -2  -6   9       1292.81       1186.17        90.45 o                         
  -1  -6   9       1517.76       1577.04       215.70 o                         
   0  -6   9       6684.07       6437.74       161.15 o                         
   1  -6   9        363.58        395.10        41.58 o                         
   2  -6   9      10145.58      10614.59       295.44 o                         
   3  -6   9        186.02        258.87       100.18 o                         
   4  -6   9       5035.43       4690.19       232.94 o                         
   5  -6   9        590.57        424.29       143.02 o                         
   6  -6   9       1773.08       1788.67       136.76 o                         
   7  -6   9        472.15        532.14        80.79 o                         
  -7  -5   9         27.19        181.42       115.45 o                         
  -6  -5   9        883.17        983.69        76.80 o                         
  -5  -5   9         60.60         83.87       104.13 o                         
  -4  -5   9       1487.57       1342.75       109.38 o                         
  -3  -5   9        702.88        718.87        57.10 o                         
  -2  -5   9       1584.33       1679.72       128.26 o                         
  -1  -5   9         56.80        111.31       105.12 o                         
   0  -5   9       2201.40       2157.44       122.24 o                         
   1  -5   9       1914.68       1787.38        92.60 o                         
   2  -5   9         18.65         72.44        82.33 o                         
   3  -5   9        706.90        682.06        57.11 o                         
   4  -5   9       1244.86       1341.89       116.29 o                         
   5  -5   9          1.45         16.24       111.36 o                         
   6  -5   9          2.73         19.15       120.37 o                         
   7  -5   9        107.58         53.67       125.64 o                         
   8  -5   9         46.65       -167.05       167.05 o                         
  -7  -4   9         55.33        -39.17       112.15 o                         
  -6  -4   9        160.88        316.18       114.52 o                         
  -5  -4   9        750.02        770.12        63.74 o                         
  -4  -4   9        277.68        282.80        96.52 o                         
  -3  -4   9       3718.48       3636.88       161.70 o                         
  -2  -4   9        185.26        183.31        82.74 o                         
  -1  -4   9       6281.15       6129.36       136.82 o                         
   0  -4   9       3848.75       3543.67       111.64 o                         
   1  -4   9       6131.64       6195.77       143.88 o                         
   2  -4   9       8299.54       8712.87       236.96 o                         
   3  -4   9       2823.82       2547.20       149.86 o                         
   4  -4   9      13710.40      15000.25       345.59 o                         
   5  -4   9         28.59        -22.65       100.47 o                         
   6  -4   9       3796.76       3817.89       231.66 o                         
   7  -4   9         53.68        141.62       131.90 o                         
   8  -4   9       1419.87       1437.29       122.00 o                         
  -7  -3   9        197.68        181.68       124.39 o                         
  -6  -3   9        962.27        997.81        70.92 o                         
  -5  -3   9         83.49         79.07        89.60 o                         
  -4  -3   9       1885.27       1740.59       126.35 o                         
  -3  -3   9         99.01        163.59        71.37 o                         
  -2  -3   9        815.40        841.78        62.73 o                         
  -1  -3   9        712.60        681.08        38.87 o                         
   0  -3   9       2188.21       2137.83        81.75 o                         
   1  -3   9         35.37         71.03        45.36 o                         
   2  -3   9        329.30        326.57        40.89 o                         
   3  -3   9        709.86        824.28        62.59 o                         
   4  -3   9        147.93        152.52        88.62 o                         
   5  -3   9          2.85        -14.06        95.37 o                         
   6  -3   9        339.83        293.89        67.36 o                         
   7  -3   9        292.38        323.99       135.43 o                         
   8  -3   9         60.27        200.36       130.76 o                         
  -7  -2   9         41.11        202.38       109.39 o                         
  -6  -2   9        268.27        256.88        57.76 o                         
  -5  -2   9        562.49        566.64        52.28 o                         
  -4  -2   9       1335.55       1441.79       106.52 o                         
  -3  -2   9       4272.42       3843.72       158.61 o                         
  -2  -2   9        155.25        142.51        67.85 o                         
  -1  -2   9       8243.08       8150.54       268.33 o                         
   0  -2   9        304.21        347.07        25.21 o                         
   1  -2   9      11950.85      12534.93       681.18 o                         
   2  -2   9       4152.46       4817.95       159.63 o                         
   3  -2   9       9144.47       9801.20       234.51 o                         
   4  -2   9       8107.86       8445.05       240.35 o                         
   5  -2   9       1355.54       1648.23       112.23 o                         
   6  -2   9       5748.91       6630.37       255.89 o                         
   7  -2   9         18.14        -27.05       117.91 o                         
   8  -2   9       1413.91       1339.56       106.07 o                         
   9  -2   9         19.44        -37.85       143.28 o                         
  -7  -1   9        941.77        965.05        79.94 o                         
  -6  -1   9        837.71        840.79        66.08 o                         
  -5  -1   9        358.80        285.94        53.10 o                         
  -4  -1   9       2302.30       2163.28       131.56 o                         
  -3  -1   9       1220.40        998.91        79.72 o                         
  -2  -1   9       4504.77       4271.78       149.84 o                         
  -1  -1   9        287.49        282.79        22.99 o                         
   0  -1   9       1987.34       2003.59        70.56 o                         
   1  -1   9        722.33        838.14        63.17 o                         
   2  -1   9       4132.00       4497.89       145.50 o                         
   3  -1   9        610.17        671.44        48.29 o                         
   4  -1   9        216.46        243.90        39.52 o                         
   5  -1   9        331.87        254.54        90.75 o                         
   6  -1   9         46.84        -21.54       100.26 o                         
   7  -1   9        337.60        389.36        69.17 o                         
   8  -1   9         30.83        154.67       132.45 o                         
   9  -1   9         84.14        279.51       148.34 o                         
  -7   0   9          8.96        -69.68       111.39 o                         
  -6   0   9        520.34        507.37        63.29 o                         
  -5   0   9        266.15        348.72        46.35 o                         
  -4   0   9       2230.99       2150.39       129.82 o                         
  -3   0   9       6222.91       6014.34       182.38 o                         
  -2   0   9        265.55        319.47        36.62 o                         
  -1   0   9       9530.29       9654.25       485.69 o                         
   0   0   9         10.98         76.22        50.51 o                         
   1   0   9      20508.31      21160.35       958.14 o                         
   2   0   9       5172.75       5902.22       154.98 o                         
   3   0   9      10874.87      12408.26       232.84 o                         
   4   0   9       4109.12       5025.19       163.92 o                         
   5   0   9       4409.85       4981.31       180.40 o                         
   6   0   9       6139.47       6868.63       238.16 o                         
   7   0   9         46.21        -64.09       105.07 o                         
   8   0   9       1414.48       1446.70       108.44 o                         
   9   0   9         33.18        -69.98       164.13 o                         
  -7   1   9        590.03        601.82        76.56 o                         
  -6   1   9        167.95        148.20       104.43 o                         
  -5   1   9       2309.03       2273.60       160.30 o                         
  -4   1   9       1233.61       1259.31        91.23 o                         
  -3   1   9        979.00        904.42        66.34 o                         
  -2   1   9       4778.70       4687.20       154.57 o                         
  -1   1   9       1653.23       1632.20        67.68 o                         
   0   1   9       1821.98       1769.69        63.40 o                         
   1   1   9        129.58        159.81        19.63 o                         
   2   1   9       5943.58       6296.67       154.78 o                         
   3   1   9        366.51        378.69        36.15 o                         
   4   1   9        502.41        700.86        60.31 o                         
   5   1   9        127.42        153.59        75.59 o                         
   6   1   9         67.22         34.07        93.31 o                         
   7   1   9         91.29        196.94        87.29 o                         
   8   1   9         20.68        -72.59       128.97 o                         
   9   1   9        365.21        310.88       164.68 o                         
  -7   2   9          0.93         90.91        98.83 o                         
  -6   2   9        548.21        601.01        65.86 o                         
  -5   2   9         20.34        100.87        93.51 o                         
  -4   2   9       2506.70       2630.28       145.30 o                         
  -3   2   9       1772.11       1614.62       115.10 o                         
  -2   2   9       3107.86       3156.92       135.23 o                         
  -1   2   9      12535.94      12556.09       656.98 o                         
   0   2   9        628.75        678.01        76.01 o                         
   1   2   9      21571.52      22099.47       370.93 o                         
   2   2   9          7.36        103.49        43.79 o                         
   3   2   9      18666.30      20433.32       276.37 o                         
   4   2   9       2271.01       2603.40       117.20 o                         
   5   2   9      11014.51      12271.57       243.45 o                         
   6   2   9       4556.98       5103.13       187.18 o                         
   7   2   9       1219.36       1480.73       106.80 o                         
   8   2   9       1667.58       1920.00       141.33 o                         
   9   2   9        128.65        131.10       150.60 o                         
  -6   3   9         10.41        122.08        96.51 o                         
  -5   3   9       2005.21       2066.65       128.90 o                         
  -4   3   9        408.93        364.11        46.47 o                         
  -3   3   9       1774.41       1845.92       122.14 o                         
  -2   3   9        663.43        663.42        48.28 o                         
  -1   3   9        368.90        372.84        41.71 o                         
   0   3   9       1104.33       1099.48        57.07 o                         
   1   3   9       1487.64       1587.71        93.46 o                         
   2   3   9         17.10         31.89        48.58 o                         
   3   3   9         49.06         26.04        54.86 o                         
   4   3   9        297.95        292.34        32.40 o                         
   5   3   9        339.95        353.57        40.90 o                         
   6   3   9        304.13        323.75        43.43 o                         
   7   3   9        163.36         11.17        88.99 o                         
   8   3   9        113.23        258.39        98.51 o                         
   9   3   9        207.58        279.41       132.42 o                         
  -6   4   9        502.35        581.67        67.63 o                         
  -5   4   9         98.20        207.26        98.68 o                         
  -4   4   9        921.36        940.70        59.99 o                         
  -3   4   9         44.30         81.51        72.40 o                         
  -2   4   9       5835.72       5805.75       187.08 o                         
  -1   4   9       6656.22       6495.25       146.52 o                         
   0   4   9       3655.91       3376.50       112.22 o                         
   1   4   9      10370.54      10621.52       577.46 o                         
   2   4   9       4891.80       4752.96       140.01 o                         
   3   4   9      13368.21      14317.59       238.65 o                         
   4   4   9         95.93         42.28        57.89 o                         
   5   4   9      11023.43      12145.07       232.26 o                         
   6   4   9        528.26        537.52        46.73 o                         
   7   4   9       4421.07       4762.42       184.35 o                         
   8   4   9        731.87        736.57        64.17 o                         
   9   4   9        345.51        169.03       124.36 o                         
  -6   5   9          5.46         -8.28       116.18 o                         
  -5   5   9        763.80        848.55        69.90 o                         
  -4   5   9         97.17         44.08        88.83 o                         
  -3   5   9       3016.43       2916.79       156.78 o                         
  -2   5   9         28.74        -68.72        77.61 o                         
  -1   5   9       1176.93       1219.69        62.36 o                         
   0   5   9       1665.08       1639.57       117.97 o                         
   1   5   9        119.68        108.44        41.39 o                         
   2   5   9        372.17        371.10        32.91 o                         
   3   5   9        842.56        856.60        61.23 o                         
   4   5   9        290.36        274.32        34.96 o                         
   5   5   9        760.62        784.24        61.25 o                         
   6   5   9        261.17        280.65        39.86 o                         
   7   5   9        391.07        459.03        50.99 o                         
   8   5   9        539.65        522.87        60.07 o                         
   9   5   9         64.20         92.36       103.20 o                         
  -5   6   9          8.66         45.90        95.55 o                         
  -4   6   9       1295.20       1440.02       109.11 o                         
  -3   6   9         17.91        -80.84        86.81 o                         
  -2   6   9       4160.59       4187.98       172.95 o                         
  -1   6   9       1022.91       1105.12        52.77 o                         
   0   6   9       9411.88       9271.25       516.85 o                         
   1   6   9       7215.41       7038.26       134.93 o                         
   2   6   9       6215.58       6333.92       176.71 o                         
   3   6   9       9058.25       9080.74       205.53 o                         
   4   6   9        890.23        851.73        66.53 o                         
   5   6   9       3863.06       4095.05       150.71 o                         
   6   6   9        182.83        127.53        83.53 o                         
   7   6   9       3634.24       3716.97       172.54 o                         
   8   6   9        201.38        110.83        97.74 o                         
   9   6   9        331.15        319.14       109.69 o                         
  -5   7   9        598.97        585.84        74.64 o                         
  -4   7   9         33.38        -98.75        98.75 o                         
  -3   7   9        906.62        969.84        80.68 o                         
  -2   7   9        106.98        119.41        87.53 o                         
  -1   7   9       3917.04       4130.75       119.44 o                         
   0   7   9          9.14         18.94        48.21 o                         
   1   7   9         11.06         95.70        40.27 o                         
   2   7   9        176.18        208.02        38.43 o                         
   3   7   9        272.74        375.85        39.39 o                         
   4   7   9        421.13        435.06        40.66 o                         
   5   7   9          0.06          9.58        70.70 o                         
   6   7   9        158.29        165.77        77.68 o                         
   7   7   9         40.35         76.33        82.83 o                         
   8   7   9         15.05         19.80        90.73 o                         
   9   7   9         30.19        -50.85       107.99 o                         
  -5   8   9        658.00        772.15        77.63 o                         
  -4   8   9       1559.06       1561.88       113.30 o                         
  -3   8   9         14.70         88.91        90.47 o                         
  -2   8   9       3521.72       3603.05       178.54 o                         
  -1   8   9          5.49         10.41        55.69 o                         
   0   8   9      10048.95      10006.19       402.83 o                         
   1   8   9       1888.96       2096.65        87.82 o                         
   2   8   9       9915.65       9136.58       236.58 o                         
   3   8   9       6996.38       6538.41       197.94 o                         
   4   8   9       1657.39       1480.35       118.14 o                         
   5   8   9       2959.18       2945.11       141.16 o                         
   6   8   9        424.41        394.70        54.25 o                         
   7   8   9       1661.79       1681.06       113.23 o                         
   8   8   9          0.22        -72.42       105.44 o                         
   9   8   9        410.43        311.55       116.59 o                         
  -4   9   9        203.01        314.22       118.68 o                         
  -3   9   9        325.74        327.54       124.12 o                         
  -2   9   9          9.02        -95.73        95.73 o                         
  -1   9   9        270.50        340.55        61.87 o                         
   0   9   9        429.77        484.53        59.35 o                         
   1   9   9        953.26        952.31        53.49 o                         
   2   9   9         62.41         86.52        74.54 o                         
   3   9   9        444.14        426.20        45.92 o                         
   4   9   9        115.79         53.66        79.59 o                         
   5   9   9        366.72        294.40        49.79 o                         
   6   9   9        609.52        515.92        54.38 o                         
   7   9   9         14.83         97.45        85.82 o                         
   8   9   9         13.18        -15.71       101.19 o                         
   9   9   9          1.39       -112.36       112.36 o                         
  -3  10   9        574.96        577.15        75.85 o                         
  -2  10   9       1741.35       2182.84       161.55 o                         
  -1  10   9        213.80        228.57        48.42 o                         
   0  10   9       3995.09       3965.27       160.31 o                         
   1  10   9          4.22        -26.25        59.43 o                         
   2  10   9       5607.53       5311.73       202.69 o                         
   3  10   9        424.56        382.27        47.36 o                         
   4  10   9       3657.18       3626.01       175.13 o                         
   5  10   9       2266.69       2258.72       150.30 o                         
   6  10   9        316.30        348.40        53.85 o                         
   7  10   9        378.83        373.53        58.85 o                         
   8  10   9        354.65        388.45        65.60 o                         
  -3  11   9        559.44        694.22        84.13 o                         
  -2  11   9          3.24       -126.91       126.91 o                         
  -1  11   9          9.80        -35.54       111.93 o                         
   0  11   9         43.96         25.99        94.61 o                         
   1  11   9        262.16        374.31        42.98 o                         
   2  11   9          1.70          6.87        93.96 o                         
   3  11   9        166.46        110.31        99.43 o                         
   4  11   9          3.37        164.84        93.67 o                         
   5  11   9        349.87        309.37        58.17 o                         
   6  11   9         96.11         67.98        89.69 o                         
   7  11   9          3.63          8.18       113.61 o                         
   8  11   9        287.85        319.97       120.24 o                         
  -2  12   9        399.51        562.93        75.60 o                         
  -1  12   9        328.65        340.74       129.75 o                         
   0  12   9       1499.31       1702.68       144.18 o                         
   1  12   9         24.67        164.90        63.56 o                         
   2  12   9       1111.04       1218.33       108.74 o                         
   3  12   9         49.14        -84.15       109.53 o                         
   4  12   9       1987.47       1655.91       138.74 o                         
   5  12   9        367.89        160.09       119.80 o                         
   6  12   9        296.36        256.61       109.50 o                         
   7  12   9        119.25        204.45       122.85 o                         
  -1  13   9        243.84        290.94        74.07 o                         
   0  13   9          9.80         90.45       125.60 o                         
   1  13   9          1.10        -97.36       129.71 o                         
   2  13   9          4.79        -51.12       102.25 o                         
   3  13   9         73.72        -17.03       126.29 o                         
   4  13   9         12.92        -50.52       112.96 o                         
   5  13   9        272.08         87.35       114.56 o                         
   6  13   9         34.67        180.69       115.70 o                         
   1  14   9        234.57        260.46        94.50 o                         
   2  14   9        961.40        980.90        87.13 o                         
   3  14   9          3.41        -66.20       124.40 o                         
   4  14   9        662.84        771.22        77.11 o                         
   5  14   9          0.53        240.83       113.57 o                         
  -1 -12  10        517.91        545.37        80.89 o                         
   0 -12  10         85.23         63.42       114.27 o                         
  -3 -11  10          5.77       -145.29       149.67 o                         
  -2 -11  10        781.73        763.38        87.90 o                         
  -1 -11  10        122.82         38.66       100.77 o                         
   0 -11  10        546.71        481.30        73.18 o                         
   1 -11  10        256.55        295.51        66.49 o                         
   2 -11  10        375.73        355.66       172.11 o                         
   3 -11  10        599.55        604.34        99.83 o                         
  -4 -10  10        277.06        475.35        76.64 o                         
  -3 -10  10        507.25        737.52        79.26 o                         
  -2 -10  10          9.30       -131.54       131.54 o                         
  -1 -10  10       1439.24       1439.06       146.99 o                         
   0 -10  10         17.08        -84.56        84.56 o                         
   1 -10  10        352.15        335.58       101.55 o                         
   2 -10  10          8.86       -119.59       133.70 o                         
   3 -10  10        850.35        660.06        94.10 o                         
   4 -10  10         69.43        121.25       149.92 o                         
  -5  -9  10         35.68        142.29       132.52 o                         
  -4  -9  10         70.04        206.58       120.98 o                         
  -3  -9  10         65.18        155.29       124.25 o                         
  -2  -9  10        334.94        350.03       128.01 o                         
  -1  -9  10        135.01        135.60        89.29 o                         
   0  -9  10       1548.85       1535.55        79.62 o                         
   1  -9  10         24.12         54.56        84.00 o                         
   2  -9  10       1320.48       1381.87       107.15 o                         
   3  -9  10        181.75         37.96       146.39 o                         
   4  -9  10        957.74       1056.27        88.90 o                         
   5  -9  10        619.00        572.05        91.47 o                         
  -5  -8  10        270.32        348.38       138.22 o                         
  -4  -8  10        806.84        948.60        81.56 o                         
  -3  -8  10        761.19        864.17        76.28 o                         
  -2  -8  10        190.19        114.32       110.16 o                         
  -1  -8  10       1430.02       1306.42        73.41 o                         
   0  -8  10         38.65         69.35        71.68 o                         
   1  -8  10       2230.73       2259.18       110.87 o                         
   2  -8  10        136.01         25.27       115.79 o                         
   3  -8  10        325.67        122.46       130.92 o                         
   4  -8  10         13.82        -19.02       115.66 o                         
   5  -8  10        443.37        285.34       156.39 o                         
   6  -8  10          2.23        -23.39       153.40 o                         
  -6  -7  10          1.07         46.53       118.09 o                         
  -5  -7  10         83.41         79.85       127.65 o                         
  -4  -7  10         72.08         66.08       121.96 o                         
  -3  -7  10        109.96        225.35       101.80 o                         
  -2  -7  10        216.96        162.84       112.74 o                         
  -1  -7  10        527.79        546.08        49.03 o                         
   0  -7  10       1786.38       1625.74        85.51 o                         
   1  -7  10         61.23        123.91        69.04 o                         
   2  -7  10       2124.97       2409.71       173.74 o                         
   3  -7  10          7.47        118.11        93.50 o                         
   4  -7  10       2064.48       1879.21       147.63 o                         
   5  -7  10        309.28        252.94        76.04 o                         
   6  -7  10       1030.61       1037.75        94.65 o                         
  -6  -6  10        491.53        626.42        74.80 o                         
  -5  -6  10          2.27        -24.54       114.24 o                         
  -4  -6  10       1859.53       1903.82       135.15 o                         
  -3  -6  10       1206.59       1171.94       103.15 o                         
  -2  -6  10       2669.72       2544.05       178.77 o                         
  -1  -6  10       1699.53       1683.91        84.03 o                         
   0  -6  10       1395.57       1438.98       103.53 o                         
   1  -6  10       6325.00       6126.51       168.65 o                         
   2  -6  10        422.62        461.86        59.63 o                         
   3  -6  10       1361.29       1206.20        95.38 o                         
   4  -6  10        130.12        270.33       104.28 o                         
   5  -6  10        399.09        399.41        70.48 o                         
   6  -6  10        103.57         72.05       138.47 o                         
   7  -6  10         93.09         56.80       144.14 o                         
  -6  -5  10          1.06       -123.24       123.24 o                         
  -5  -5  10        148.61        327.07        58.30 o                         
  -4  -5  10         50.61        131.04        97.29 o                         
  -3  -5  10        516.62        610.08        53.98 o                         
  -2  -5  10        791.06        797.93        60.13 o                         
  -1  -5  10       2167.47       1973.15       105.53 o                         
   0  -5  10       4392.42       4267.69       245.09 o                         
   1  -5  10        761.67        724.70        42.86 o                         
   2  -5  10       5469.74       5483.10       215.57 o                         
   3  -5  10         14.02        194.87        88.38 o                         
   4  -5  10       6114.16       6200.10       240.55 o                         
   5  -5  10        252.33        280.38       122.24 o                         
   6  -5  10       1573.14       1658.31       125.71 o                         
   7  -5  10        373.43        235.62        76.74 o                         
  -6  -4  10       1011.03       1119.28        91.71 o                         
  -5  -4  10         22.36         63.01        89.93 o                         
  -4  -4  10       1549.35       1427.95       106.88 o                         
  -3  -4  10          3.99        -46.06        80.60 o                         
  -2  -4  10       6194.68       6095.32       211.44 o                         
  -1  -4  10       2466.93       2101.89       100.78 o                         
   0  -4  10       7726.35       7426.09       265.77 o                         
   1  -4  10       1870.29       1974.77       151.96 o                         
   2  -4  10       1661.42       1965.24       140.38 o                         
   3  -4  10       2340.37       2574.32       151.55 o                         
   4  -4  10       1381.45       1316.03        97.37 o                         
   5  -4  10        292.10        406.50        62.09 o                         
   6  -4  10         42.24        144.34       120.36 o                         
   7  -4  10         58.07          0.00       125.86 o                         
   8  -4  10         19.18        243.78       131.85 o                         
  -6  -3  10         63.85        -59.26       106.83 o                         
  -5  -3  10        242.15        314.79        55.87 o                         
  -4  -3  10          1.84        186.14        78.77 o                         
  -3  -3  10       1121.35       1029.98        94.78 o                         
  -2  -3  10        481.35        493.63        48.86 o                         
  -1  -3  10       3387.84       3433.38       109.76 o                         
   0  -3  10       2435.20       2353.15        98.52 o                         
   1  -3  10       7367.80       7891.62       384.55 o                         
   2  -3  10      10100.92      10623.98       261.47 o                         
   3  -3  10       1457.17       1507.97       101.01 o                         
   4  -3  10       8577.60       9291.47       269.04 o                         
   5  -3  10         75.05       -112.16       112.16 o                         
   6  -3  10       4547.37       4010.44       236.20 o                         
   7  -3  10         23.18        190.61       110.32 o                         
   8  -3  10       1316.54       1407.27       120.89 o                         
  -6  -2  10       1062.86       1068.77        86.54 o                         
  -5  -2  10         13.21         19.17        91.95 o                         
  -4  -2  10       1835.52       1897.20       124.78 o                         
  -3  -2  10        205.56        154.41        83.79 o                         
  -2  -2  10       5046.99       4823.00       173.91 o                         
  -1  -2  10        951.99        888.23        48.42 o                         
   0  -2  10       7716.50       7782.15       296.27 o                         
   1  -2  10        758.31        792.76        97.90 o                         
   2  -2  10       3047.15       3136.60       147.25 o                         
   3  -2  10        248.95        300.81        43.42 o                         
   4  -2  10        140.92        233.25        44.89 o                         
   5  -2  10         11.28         27.00        88.52 o                         
   6  -2  10        924.53        983.93        80.48 o                         
   7  -2  10         81.07         -9.03       112.48 o                         
   8  -2  10          6.89       -152.28       152.28 o                         
  -6  -1  10         63.74       -115.75       119.31 o                         
  -5  -1  10         87.30        -31.68        97.13 o                         
  -4  -1  10        192.31        215.28        83.19 o                         
  -3  -1  10       2396.73       2273.07       130.99 o                         
  -2  -1  10        295.67        231.90        41.70 o                         
  -1  -1  10       1532.43       1563.69        73.26 o                         
   0  -1  10         19.47         -1.10        76.89 o                         
   1  -1  10      11417.23      11508.62       228.17 o                         
   2  -1  10       4887.04       5094.92       169.33 o                         
   3  -1  10       5673.79       5984.44       182.83 o                         
   4  -1  10       4449.75       4400.10       175.16 o                         
   5  -1  10       1619.87       1777.06       137.84 o                         
   6  -1  10       4849.15       5368.73       225.82 o                         
   7  -1  10        298.65        222.50       119.19 o                         
   8  -1  10       1511.70       1360.53       107.13 o                         
   9  -1  10         23.03        143.21       137.11 o                         
  -6   0  10        240.42        302.63       116.94 o                         
  -5   0  10       1079.82       1290.90       107.19 o                         
  -4   0  10       2928.50       2567.70       149.93 o                         
  -3   0  10         69.90         18.98        69.40 o                         
  -2   0  10       5711.70       5450.04       174.87 o                         
  -1   0  10        277.52        304.35        25.65 o                         
   0   0  10       4878.50       4564.00       103.15 o                         
   1   0  10        802.04        766.10        58.57 o                         
   2   0  10       7328.82       7954.03       189.51 o                         
   3   0  10        739.17        885.32        68.08 o                         
   4   0  10         97.79        118.06        66.11 o                         
   5   0  10         74.86         37.23        79.42 o                         
   6   0  10        118.20         91.63       104.31 o                         
   7   0  10          0.84          0.00       106.04 o                         
   8   0  10         62.40        -19.44       131.86 o                         
   9   0  10        296.44        148.52       158.72 o                         
  -6   1  10        107.01        241.17        57.20 o                         
  -5   1  10          3.38         85.44        94.10 o                         
  -4   1  10        673.39        697.98        59.30 o                         
  -3   1  10       2204.94       2276.65       126.34 o                         
  -2   1  10        548.98        597.66        46.17 o                         
  -1   1  10       7271.08       7198.07       231.03 o                         
   0   1  10         12.66          5.38        38.49 o                         
   1   1  10       8305.70       8596.45       165.32 o                         
   2   1  10        188.95        205.38        31.32 o                         
   3   1  10      11600.65      12047.58       231.12 o                         
   4   1  10       3810.44       4142.66       148.87 o                         
   5   1  10       4255.06       4455.17       169.63 o                         
   6   1  10       3225.92       3583.36       169.18 o                         
   7   1  10        352.08        256.07       111.56 o                         
   8   1  10       1089.14       1207.00        97.26 o                         
   9   1  10        207.83        -10.91       153.16 o                         
  -6   2  10          4.72        -39.23       110.68 o                         
  -5   2  10       2543.71       2733.23       186.13 o                         
  -4   2  10        843.20        797.40        56.79 o                         
  -3   2  10       1109.88       1191.26        88.04 o                         
  -2   2  10       4776.65       4749.50       164.80 o                         
  -1   2  10       1158.97       1149.76        57.41 o                         
   0   2  10       5275.50       5118.60       107.94 o                         
   1   2  10       1248.36       1202.28        59.37 o                         
   2   2  10       4483.90       4709.25       146.04 o                         
   3   2  10        318.75        338.70        35.94 o                         
   4   2  10       2441.91       2862.11       122.65 o                         
   5   2  10          9.88         22.08        68.27 o                         
   6   2  10         13.32         53.28        74.59 o                         
   7   2  10         18.29         31.82        89.34 o                         
   8   2  10        151.06        224.32        61.68 o                         
   9   2  10        105.25        261.11        64.79 o                         
  -6   3  10        311.17        318.57       120.88 o                         
  -5   3  10          0.73        120.83       101.27 o                         
  -4   3  10        588.31        625.39        63.91 o                         
  -3   3  10         20.51         36.66        70.47 o                         
  -2   3  10       6696.90       6658.96       200.23 o                         
  -1   3  10      10423.54      10408.10       308.92 o                         
   0   3  10       1926.00       2010.44        76.47 o                         
   1   3  10       8857.44       9061.84       362.62 o                         
   2   3  10        733.75        756.83        54.24 o                         
   3   3  10      15060.55      15444.67       257.41 o                         
   4   3  10       1055.42       1163.16        90.97 o                         
   5   3  10       9918.50      10637.45       231.52 o                         
   6   3  10       2209.95       2358.04       140.09 o                         
   7   3  10       1405.87       1558.78       109.33 o                         
   8   3  10       1170.03       1181.67       100.53 o                         
   9   3  10        138.47        164.64       110.63 o                         
  -6   4  10          0.63         16.85       115.50 o                         
  -5   4  10        955.12       1220.59       116.21 o                         
  -4   4  10         82.76        116.09        89.37 o                         
  -3   4  10       2804.73       2756.13       157.95 o                         
  -2   4  10       1240.01       1462.58       108.82 o                         
  -1   4  10        824.27        812.96        42.10 o                         
   0   4  10       7195.33       6721.19       146.46 o                         
   1   4  10        728.34        661.95        38.14 o                         
   2   4  10        127.69        166.79        29.68 o                         
   3   4  10       1072.12       1173.74        74.00 o                         
   4   4  10       2948.72       2973.64       128.30 o                         
   5   4  10        107.42         16.78        76.67 o                         
   6   4  10         92.65         92.25        74.43 o                         
   7   4  10        885.72        836.59        60.87 o                         
   8   4  10          9.61        105.60        83.48 o                         
   9   4  10         32.30       -115.89       115.89 o                         
  -5   5  10         17.92          0.00       105.25 o                         
  -4   5  10        594.84        628.83        62.39 o                         
  -3   5  10         63.40         29.24        80.81 o                         
  -2   5  10       3985.09       3841.87       178.13 o                         
  -1   5  10        879.00        881.47        56.89 o                         
   0   5  10       6512.16       6505.52       134.31 o                         
   1   5  10       5858.37       5985.29       290.85 o                         
   2   5  10       1188.80       1117.13        75.63 o                         
   3   5  10       7644.27       7404.97       191.55 o                         
   4   5  10         98.95        -16.16        63.62 o                         
   5   5  10       6004.10       5813.19       179.84 o                         
   6   5  10         59.68        -14.68        78.13 o                         
   7   5  10       4123.12       4298.13       176.23 o                         
   8   5  10        808.11        741.85        60.70 o                         
   9   5  10        233.99        249.77       117.54 o                         
  -5   6  10        608.89        714.09        71.91 o                         
  -4   6  10          7.20         92.57        94.20 o                         
  -3   6  10       2221.12       2109.55       161.25 o                         
  -2   6  10        286.71        303.74        47.61 o                         
  -1   6  10       2689.22       2683.89       100.84 o                         
   0   6  10       3609.26       3448.23       108.47 o                         
   1   6  10         30.96         64.05        46.23 o                         
   2   6  10       1834.11       1830.88       115.66 o                         
   3   6  10        563.76        567.33        43.69 o                         
   4   6  10        109.49         82.93        57.74 o                         
   5   6  10         78.41         50.75        72.22 o                         
   6   6  10        295.51        315.03        44.37 o                         
   7   6  10         51.73         33.78        89.38 o                         
   8   6  10        126.88         76.85        96.70 o                         
   9   6  10        123.14         57.48       108.97 o                         
  -5   7  10        127.31        171.00       129.67 o                         
  -4   7  10        837.55        919.28        74.94 o                         
  -3   7  10         51.18        -47.21        87.16 o                         
  -2   7  10       1319.95       1417.25       107.67 o                         
  -1   7  10          4.90         19.44        55.48 o                         
   0   7  10       4435.47       4297.47       122.67 o                         
   1   7  10       2116.92       2068.49       153.93 o                         
   2   7  10       1624.98       1441.82       109.81 o                         
   3   7  10       4004.50       3992.80       161.03 o                         
   4   7  10        118.46        175.26        63.73 o                         
   5   7  10       2040.82       1915.45       118.87 o                         
   6   7  10        165.03        133.03        85.87 o                         
   7   7  10       2212.45       2252.31       143.79 o                         
   8   7  10        129.75        126.90        50.94 o                         
   9   7  10        501.08        465.95        62.15 o                         
  -4   8  10        255.33        339.27        62.70 o                         
  -3   8  10       1221.85       1258.90        92.40 o                         
  -2   8  10         59.27         13.43        92.10 o                         
  -1   8  10       2356.95       2517.28       109.26 o                         
   0   8  10          3.98        -19.48        55.28 o                         
   1   8  10       1728.20       1861.35        85.51 o                         
   2   8  10       2331.73       2188.26       142.36 o                         
   3   8  10         12.04        127.80        74.26 o                         
   4   8  10         25.01        118.04        76.30 o                         
   5   8  10        319.59        348.76        45.80 o                         
   6   8  10         17.01         78.01        84.65 o                         
   7   8  10        160.35         45.59        98.55 o                         
   8   8  10          4.29         58.03        91.17 o                         
   9   8  10         28.50        103.55       114.05 o                         
  -4   9  10        310.71        390.58        75.51 o                         
  -3   9  10        110.17        100.88       111.10 o                         
  -2   9  10       1355.83       1259.48       110.17 o                         
  -1   9  10         18.08         79.45        61.13 o                         
   0   9  10       3222.76       3341.47       193.83 o                         
   1   9  10        280.96        275.69        43.12 o                         
   2   9  10       3313.50       3178.02       163.08 o                         
   3   9  10       1480.03       1374.30        95.46 o                         
   4   9  10       1407.28       1291.70        96.86 o                         
   5   9  10       2914.77       2539.46       153.06 o                         
   6   9  10        170.44        168.34        88.78 o                         
   7   9  10        637.53        713.67        60.94 o                         
   8   9  10         48.58        -62.95       110.16 o                         
  -3  10  10        444.38        574.76        70.89 o                         
  -2  10  10         52.50         31.70       110.95 o                         
  -1  10  10        308.76        339.79        80.57 o                         
   0  10  10         69.92         84.97        69.27 o                         
   1  10  10       1442.77       1712.69       126.51 o                         
   2  10  10         35.81        -82.31        82.31 o                         
   3  10  10          8.47         30.42        78.61 o                         
   4  10  10          5.81        127.15        77.78 o                         
   5  10  10        157.69         73.81       107.57 o                         
   6  10  10         98.61        174.00        90.48 o                         
   7  10  10         12.56        -22.58       105.09 o                         
   8  10  10         70.97         58.73       111.00 o                         
  -2  11  10        531.64        716.25        74.67 o                         
  -1  11  10        450.12        521.10        47.44 o                         
   0  11  10       1747.28       1946.64        96.39 o                         
   1  11  10         79.15         -7.06        75.72 o                         
   2  11  10       2338.22       2252.83       166.97 o                         
   3  11  10          5.46         35.04        92.18 o                         
   4  11  10       3031.08       2718.63       172.45 o                         
   5  11  10        809.92        743.51        65.38 o                         
   6  11  10        571.70        559.24        64.38 o                         
   7  11  10        347.98        227.72       120.63 o                         
   8  11  10        257.61        297.93       129.89 o                         
  -1  12  10        194.22        183.77       127.72 o                         
   0  12  10         11.88         71.72        75.69 o                         
   1  12  10         65.76        214.19        65.97 o                         
   2  12  10         22.56        124.10        96.25 o                         
   3  12  10         51.72        -54.19       111.92 o                         
   4  12  10          6.56         45.91        97.38 o                         
   5  12  10         91.28        151.00        53.75 o                         
   6  12  10          0.62        -57.58       115.45 o                         
   7  12  10          5.15       -133.06       133.06 o                         
   0  13  10        409.43        321.53        99.40 o                         
   1  13  10        299.96        294.91        91.18 o                         
   2  13  10       1025.15        913.08        80.66 o                         
   3  13  10         10.21        119.56        91.98 o                         
   4  13  10        826.29        868.71        73.19 o                         
   5  13  10         11.65        -78.22       113.65 o                         
   6  13  10        462.90        278.29       144.47 o                         
   2  14  10         23.51        -19.00       128.90 o                         
   3  14  10        108.15        -37.82       133.73 o                         
   4  14  10         15.27         55.73       124.62 o                         
  -2 -11  11          3.65        147.55       124.70 o                         
  -1 -11  11        947.47        964.65       157.86 o                         
   0 -11  11         13.80         71.24       145.54 o                         
   1 -11  11        594.07        619.66        60.02 o                         
  -3 -10  11          4.02        153.58       133.89 o                         
  -2 -10  11         54.42       -128.31       142.69 o                         
  -1 -10  11         12.54        177.90       114.95 o                         
   0 -10  11        279.32        361.63       104.63 o                         
   1 -10  11        130.05        207.33        90.38 o                         
   2 -10  11        388.98        307.96        83.32 o                         
   3 -10  11        546.41        441.80       170.92 o                         
  -4  -9  11        468.24        367.02       153.99 o                         
  -3  -9  11        539.65        453.86       161.87 o                         
  -2  -9  11         49.83         74.05       116.35 o                         
  -1  -9  11       1207.97       1199.85        67.43 o                         
   0  -9  11        281.14        240.93        94.80 o                         
   1  -9  11       1719.24       1617.09        85.52 o                         
   2  -9  11         16.21         18.97       116.93 o                         
   3  -9  11        777.15        772.69        86.47 o                         
   4  -9  11        237.77        125.68       135.75 o                         
  -5  -8  11          5.36        143.08       146.69 o                         
  -4  -8  11          2.00        141.15       127.30 o                         
  -3  -8  11        101.20        -63.71       135.29 o                         
  -2  -8  11        160.43        173.59       122.75 o                         
  -1  -8  11         65.97          5.80        83.86 o                         
   0  -8  11       1007.95       1062.21        64.65 o                         
   1  -8  11         52.24         89.80       126.84 o                         
   2  -8  11       1503.75       1459.98       112.38 o                         
   3  -8  11        146.65        352.05       127.98 o                         
   4  -8  11       1511.84       1393.09        96.84 o                         
   5  -8  11        900.20        846.20        91.36 o                         
  -5  -7  11          7.19         66.06       124.85 o                         
  -4  -7  11       1294.00       1356.62       108.89 o                         
  -3  -7  11       1282.03       1115.11        93.57 o                         
  -2  -7  11        541.46        405.51        73.33 o                         
  -1  -7  11       1274.59       1263.47        64.24 o                         
   0  -7  11        118.59         17.55        97.16 o                         
   1  -7  11       2177.27       2248.27       150.53 o                         
   2  -7  11         57.37        113.48        99.93 o                         
   3  -7  11        496.62        334.35       144.30 o                         
   4  -7  11        119.83         99.37       120.87 o                         
   5  -7  11        512.48        130.15       159.24 o                         
   6  -7  11         49.28        144.11       161.03 o                         
  -5  -6  11         45.45         96.49       128.62 o                         
  -4  -6  11          1.81         48.54        97.08 o                         
  -3  -6  11         77.46        188.91       109.07 o                         
  -2  -6  11         77.64        257.70       101.76 o                         
  -1  -6  11        585.56        647.17        57.48 o                         
   0  -6  11       1361.96       1295.19        69.37 o                         
   1  -6  11         42.24         18.70        65.65 o                         
   2  -6  11       1499.58       1494.40       117.49 o                         
   3  -6  11          3.30        -45.55       105.20 o                         
   4  -6  11       2260.01       2453.03       181.78 o                         
   5  -6  11        151.66         74.64       123.78 o                         
   6  -6  11        820.56        811.64        90.81 o                         
  -6  -5  11        720.62        745.34        78.20 o                         
  -5  -5  11         20.47        138.08       108.67 o                         
  -4  -5  11       1214.96       1167.15       109.96 o                         
  -3  -5  11        291.41         36.14       104.49 o                         
  -2  -5  11       4727.50       4641.48       211.85 o                         
  -1  -5  11       2964.53       2772.65       169.72 o                         
   0  -5  11        705.25        710.84        41.42 o                         
   1  -5  11       1488.15       1400.98        78.53 o                         
   2  -5  11         34.64        -81.99        90.13 o                         
   3  -5  11       2113.52       1938.36       121.64 o                         
   4  -5  11         67.86        -38.36       116.09 o                         
   5  -5  11        638.55        457.25        73.32 o                         
   6  -5  11        254.86        107.33       156.42 o                         
   7  -5  11        192.25        -85.89       152.59 o                         
  -6  -4  11          0.89        176.19       113.50 o                         
  -5  -4  11         18.86         38.06       105.21 o                         
  -4  -4  11         12.40        138.17        88.47 o                         
  -3  -4  11        170.26        157.51        90.21 o                         
  -2  -4  11         10.15         73.25        84.58 o                         
  -1  -4  11       1568.92       1670.65       110.80 o                         
   0  -4  11        929.45        833.54        49.32 o                         
   1  -4  11       1517.18       1443.21       124.20 o                         
   2  -4  11       3671.61       3551.69       181.54 o                         
   3  -4  11         11.12         19.84        92.33 o                         
   4  -4  11       2224.40       2219.16       167.35 o                         
   5  -4  11         33.70          0.00       104.33 o                         
   6  -4  11       1941.97       1728.84       112.44 o                         
   7  -4  11        188.61        172.40       128.67 o                         
  -6  -3  11        928.95       1076.33        89.89 o                         
  -5  -3  11          5.47       -112.14       112.14 o                         
  -4  -3  11       1303.53       1564.20       111.62 o                         
  -3  -3  11        457.76        286.13       105.27 o                         
  -2  -3  11       5592.55       5383.30       205.62 o                         
  -1  -3  11        772.84        770.88        40.61 o                         
   0  -3  11       5385.27       5367.33       137.16 o                         
   1  -3  11        681.06        751.58        39.00 o                         
   2  -3  11        778.90        867.83        70.01 o                         
   3  -3  11       1675.75       1568.03       111.83 o                         
   4  -3  11        667.07        643.68        64.15 o                         
   5  -3  11       1343.39       1212.75        98.32 o                         
   6  -3  11        218.88        370.14        68.26 o                         
   7  -3  11        386.42        490.21        71.60 o                         
   8  -3  11         48.70        142.92       126.79 o                         
  -6  -2  11         28.87        102.46       106.04 o                         
  -5  -2  11         35.52        174.61        95.51 o                         
  -4  -2  11        186.69        248.14        51.98 o                         
  -3  -2  11        639.28        692.01        52.21 o                         
  -2  -2  11          4.07        -80.36        80.36 o                         
  -1  -2  11       1247.66       1135.65        54.03 o                         
   0  -2  11        128.08         85.12        53.79 o                         
   1  -2  11      10422.17      10146.27       351.42 o                         
   2  -2  11       3953.72       3895.12       167.12 o                         
   3  -2  11       2146.66       2075.98       142.91 o                         
   4  -2  11       3323.39       3370.26       168.94 o                         
   5  -2  11        740.35        812.03        67.27 o                         
   6  -2  11       3943.30       3995.58       220.90 o                         
   7  -2  11         35.97       -109.83       128.78 o                         
   8  -2  11       1350.90       1697.93       134.65 o                         
  -6  -1  11        296.26        329.85       127.61 o                         
  -5  -1  11        243.95        193.87       113.35 o                         
  -4  -1  11       3028.32       2880.42       162.84 o                         
  -3  -1  11        225.36        341.41        45.90 o                         
  -2  -1  11       3193.93       3326.24       147.18 o                         
  -1  -1  11        331.83        402.45        28.57 o                         
   0  -1  11       5551.94       5367.51       121.81 o                         
   1  -1  11        680.68        676.24        41.89 o                         
   2  -1  11       4904.10       5065.44       179.35 o                         
   3  -1  11        411.84        465.50        44.88 o                         
   4  -1  11        106.15        205.94        83.26 o                         
   5  -1  11        320.73        305.19        55.70 o                         
   6  -1  11       1555.39       1843.65       127.23 o                         
   7  -1  11        309.21        330.00       131.70 o                         
   8  -1  11         15.15        -40.98       147.04 o                         
  -6   0  11          3.14       -117.34       117.34 o                         
  -5   0  11          3.77        146.32       108.61 o                         
  -4   0  11        284.68        260.59       100.86 o                         
  -3   0  11        532.37        511.08        50.57 o                         
  -2   0  11        157.36        189.35        80.22 o                         
  -1   0  11       1454.44       1310.81        73.98 o                         
   0   0  11         57.06         47.46        48.53 o                         
   1   0  11       4620.26       4553.25       110.75 o                         
   2   0  11        236.73        269.18        39.47 o                         
   3   0  11       8271.47       8595.67       218.74 o                         
   4   0  11       3464.45       3884.26       159.88 o                         
   5   0  11       2142.06       2386.55       142.62 o                         
   6   0  11       2630.03       2931.91       180.11 o                         
   7   0  11        439.59        -48.13       144.40 o                         
   8   0  11       1528.65       1696.82       145.93 o                         
   9   0  11         57.75         90.78       153.09 o                         
  -6   1  11         66.43       -117.21       117.21 o                         
  -5   1  11       1898.03       2416.82       169.56 o                         
  -4   1  11       2378.42       2359.17       149.26 o                         
  -3   1  11        498.28        521.48        51.08 o                         
  -2   1  11       5306.02       5110.17       183.52 o                         
  -1   1  11       1412.52       1514.83        75.92 o                         
   0   1  11       4397.36       4194.09       248.88 o                         
   1   1  11         19.06          0.33        39.97 o                         
   2   1  11       6598.08       6674.94       185.97 o                         
   3   1  11       1081.17       1324.32       100.04 o                         
   4   1  11       1333.87       1271.76        85.07 o                         
   5   1  11         92.87        -25.60        76.45 o                         
   6   1  11         53.33        -73.71        92.75 o                         
   7   1  11        125.74        110.35        56.06 o                         
   8   1  11        213.31        151.14       124.78 o                         
   9   1  11          2.49        -32.00       131.93 o                         
  -6   2  11         25.97        118.07       109.96 o                         
  -5   2  11         18.21        -22.15       121.99 o                         
  -4   2  11         51.88        -51.27       114.99 o                         
  -3   2  11        235.85         99.08        92.44 o                         
  -2   2  11       1245.13       1332.69        89.65 o                         
  -1   2  11       4536.60       4605.12       200.07 o                         
   0   2  11        371.06        381.16        28.44 o                         
   1   2  11       2163.65       2197.87        78.60 o                         
   2   2  11          9.89        103.99        55.71 o                         
   3   2  11       8324.11       8101.04       203.03 o                         
   4   2  11       1910.82       1815.88       116.66 o                         
   5   2  11       3698.67       3513.29       158.17 o                         
   6   2  11       1734.64       1779.94       112.25 o                         
   7   2  11        587.68        605.92        61.24 o                         
   8   2  11       1012.43       1118.81        92.05 o                         
   9   2  11        223.04         48.58       140.46 o                         
  -5   3  11       1828.06       2113.48       145.01 o                         
  -4   3  11        390.94        388.02        61.28 o                         
  -3   3  11       2697.47       2862.89       155.10 o                         
  -2   3  11       2527.94       2575.18       142.19 o                         
  -1   3  11       2802.57       2734.69        99.16 o                         
   0   3  11       4508.93       4336.73       163.90 o                         
   1   3  11       1683.36       1588.37       160.59 o                         
   2   3  11       1419.90       1467.45        97.96 o                         
   3   3  11         47.31         60.69        64.61 o                         
   4   3  11       6370.14       6371.21       185.66 o                         
   5   3  11        163.10        147.04        78.25 o                         
   6   3  11         18.40         -5.32        75.79 o                         
   7   3  11         18.57        159.56        85.48 o                         
   8   3  11         33.20        -22.06       102.70 o                         
   9   3  11         66.41         52.54       125.07 o                         
  -5   4  11          1.19         47.78        93.54 o                         
  -4   4  11        246.11        329.23        57.52 o                         
  -3   4  11         77.18         24.65        91.42 o                         
  -2   4  11       1555.02       1592.81       103.42 o                         
  -1   4  11       2064.98       2161.33        92.55 o                         
   0   4  11        661.67        670.05        50.67 o                         
   1   4  11       6030.00       5707.56       217.89 o                         
   2   4  11        230.09        204.74        37.27 o                         
   3   4  11       8373.14       8266.65       205.33 o                         
   4   4  11         10.35         76.09        60.37 o                         
   5   4  11       6247.01       6153.26       191.41 o                         
   6   4  11        603.17        721.13        53.09 o                         
   7   4  11       2775.61       2967.74       165.31 o                         
   8   4  11        799.78        793.81        69.95 o                         
   9   4  11        167.75        256.87       116.88 o                         
  -5   5  11        799.67        833.75        78.23 o                         
  -4   5  11         96.77        130.82       112.60 o                         
  -3   5  11       2668.27       2498.59       168.67 o                         
  -2   5  11        298.24        204.11        91.28 o                         
  -1   5  11       2217.85       2362.78        98.76 o                         
   0   5  11       1387.03       1376.57        68.05 o                         
   1   5  11       1542.71       1613.18       104.80 o                         
   2   5  11        347.57        418.21        42.21 o                         
   3   5  11       1825.16       1664.33       104.38 o                         
   4   5  11        542.32        505.65        44.13 o                         
   5   5  11          8.25         18.62        74.47 o                         
   6   5  11        162.75        167.42        81.39 o                         
   7   5  11        243.66        203.96        54.87 o                         
   8   5  11         88.88        -53.50       100.53 o                         
   9   5  11          2.60         91.50       108.91 o                         
  -5   6  11        125.04        163.57       113.88 o                         
  -4   6  11        374.36        397.78        63.33 o                         
  -3   6  11          0.27         34.03        89.53 o                         
  -2   6  11        696.61        755.30        70.06 o                         
  -1   6  11         11.51         17.19        54.36 o                         
   0   6  11       2864.64       2539.93       100.70 o                         
   1   6  11       2560.00       2344.83        96.56 o                         
   2   6  11       2146.46       2136.15       124.72 o                         
   3   6  11       4724.52       4691.42       166.80 o                         
   4   6  11       2058.33       2033.52       125.78 o                         
   5   6  11       4633.96       4484.26       167.34 o                         
   6   6  11        245.89        222.71        85.02 o                         
   7   6  11       3604.93       3475.51       176.54 o                         
   8   6  11        123.74        174.12        96.12 o                         
   9   6  11        552.55        597.56        66.05 o                         
  -4   7  11         25.52         32.09       114.02 o                         
  -3   7  11       1936.67       1957.17       130.78 o                         
  -2   7  11        412.33        513.37        59.48 o                         
  -1   7  11       1586.40       1754.95        85.64 o                         
   0   7  11        101.05        171.37        58.75 o                         
   1   7  11        944.75        985.29        85.60 o                         
   2   7  11       1703.38       1712.76       122.87 o                         
   3   7  11        266.62        297.06        42.77 o                         
   4   7  11         54.85        105.94        70.45 o                         
   5   7  11        146.78         58.10        83.68 o                         
   6   7  11         35.67         69.79        84.28 o                         
   7   7  11          6.75         31.31       104.96 o                         
   8   7  11         44.54         90.41       101.03 o                         
   9   7  11        122.31          0.00       109.14 o                         
  -4   8  11        115.48          0.00       124.79 o                         
  -3   8  11         97.20        115.03       113.49 o                         
  -2   8  11        701.11        823.37        70.38 o                         
  -1   8  11         14.09         45.39        59.49 o                         
   0   8  11       2387.37       2385.28       173.12 o                         
   1   8  11        544.89        444.31        35.84 o                         
   2   8  11       1830.20       1686.80       131.46 o                         
   3   8  11       1407.18       1372.58        97.22 o                         
   4   8  11       2025.21       1865.85       136.94 o                         
   5   8  11       2661.17       2275.94       154.29 o                         
   6   8  11        410.05        305.21        55.73 o                         
   7   8  11        899.78        716.86        65.93 o                         
   8   8  11         17.65         89.39       104.81 o                         
  -3   9  11       1016.69       1111.37        89.70 o                         
  -2   9  11          1.89       -110.08       110.08 o                         
  -1   9  11       1694.06       1755.74        88.11 o                         
   0   9  11         38.71        162.95        41.41 o                         
   1   9  11       1688.37       1716.46        94.84 o                         
   2   9  11        340.07        418.83        51.09 o                         
   3   9  11        123.87         29.33        90.68 o                         
   4   9  11        450.83        426.62        50.93 o                         
   5   9  11        416.29        488.54        54.60 o                         
   6   9  11         21.55          6.68        99.75 o                         
   7   9  11         50.19       -103.36       103.36 o                         
   8   9  11          2.75         31.84        98.79 o                         
  -2  10  11        371.41        568.58        67.68 o                         
  -1  10  11        116.29        164.45       137.06 o                         
   0  10  11       2004.99       2253.32       117.12 o                         
   1  10  11        121.92        194.92        64.26 o                         
   2  10  11       2171.65       1900.04       147.62 o                         
   3  10  11        584.43        465.17        56.95 o                         
   4  10  11       1520.60       1468.62       107.45 o                         
   5  10  11       1491.72       1339.66        96.12 o                         
   6  10  11        272.45        243.44       107.64 o                         
   7  10  11        595.03        482.85        66.43 o                         
   8  10  11         52.86        254.68        99.73 o                         
  -2  11  11        472.73        448.93       149.70 o                         
  -1  11  11        771.72        925.71        58.10 o                         
   0  11  11          8.25        -83.30        83.30 o                         
   1  11  11        854.09        861.70        52.22 o                         
   2  11  11         26.52         14.64       108.09 o                         
   3  11  11        277.90        232.81       110.33 o                         
   4  11  11         20.74         50.19        93.21 o                         
   5  11  11        130.74         82.37       106.69 o                         
   6  11  11         17.56        130.50        89.85 o                         
   7  11  11         59.34        212.96       106.80 o                         
  -1  12  11        157.29        235.09       138.91 o                         
   0  12  11        308.71        442.94        99.60 o                         
   1  12  11        163.90         14.47       123.44 o                         
   2  12  11       1905.99       1549.10       134.65 o                         
   3  12  11         73.02        159.07       105.51 o                         
   4  12  11        965.46        836.84        72.41 o                         
   5  12  11        116.67         48.57       110.41 o                         
   6  12  11        578.43        516.14        68.43 o                         
   1  13  11        180.52        340.70        94.89 o                         
   2  13  11         20.80         52.66       115.78 o                         
   3  13  11        237.73        333.01        68.96 o                         
   4  13  11         22.34        -17.02       105.60 o                         
   5  13  11         46.20         -8.74       110.85 o                         
  -2 -10  12          1.52       -137.92       137.92 o                         
  -1 -10  12       1030.98       1024.08        66.32 o                         
   0 -10  12         19.52        255.32        99.38 o                         
   1 -10  12       1255.85       1164.25        71.88 o                         
   2 -10  12        479.59        632.83        79.48 o                         
  -3  -9  12          0.14         10.22       135.23 o                         
  -2  -9  12         85.78        293.95       124.71 o                         
  -1  -9  12         84.25        119.28        87.59 o                         
   0  -9  12        143.55        148.11        94.27 o                         
   1  -9  12         55.72        124.18        89.31 o                         
   2  -9  12        200.84        265.69       130.92 o                         
   3  -9  12        138.28        241.43       149.89 o                         
  -4  -8  12        619.72        596.53        83.85 o                         
  -3  -8  12        868.33        978.02        86.07 o                         
  -2  -8  12         87.63        305.20       114.40 o                         
  -1  -8  12        770.42        877.93        56.27 o                         
   0  -8  12        304.92        302.68        61.32 o                         
   1  -8  12       2293.48       2323.09       189.23 o                         
   2  -8  12         62.69        192.62       124.08 o                         
   3  -8  12       1526.66       1277.35       111.94 o                         
   4  -8  12        150.51        130.17       136.93 o                         
  -4  -7  12        108.76         18.78       124.60 o                         
  -3  -7  12         85.73        119.63       117.48 o                         
  -2  -7  12         25.29         96.11       112.91 o                         
  -1  -7  12         39.42        266.77        78.18 o                         
   0  -7  12        389.12        391.61       118.22 o                         
   1  -7  12         23.43         50.15       112.62 o                         
   2  -7  12        411.95        512.82        68.22 o                         
   3  -7  12         72.12        148.22       110.63 o                         
   4  -7  12        995.26       1090.73       100.09 o                         
   5  -7  12        397.57        112.81       146.12 o                         
  -5  -6  12         26.86         75.25       122.64 o                         
  -4  -6  12        546.86        374.76       126.60 o                         
  -3  -6  12        706.88        610.72        77.63 o                         
  -2  -6  12       1711.41       1630.94       119.52 o                         
  -1  -6  12       1512.45       1607.74       115.38 o                         
   0  -6  12        133.04        251.78        81.42 o                         
   1  -6  12       1846.87       1730.21       129.40 o                         
   2  -6  12        827.51        802.45        75.77 o                         
   3  -6  12       3131.76       2623.50       168.55 o                         
   4  -6  12        147.77        113.45       130.32 o                         
   5  -6  12       1119.00       1002.50        90.22 o                         
   6  -6  12         40.60        339.04       128.02 o                         
  -5  -5  12         80.25         79.05       129.99 o                         
  -4  -5  12         20.60       -119.50       119.50 o                         
  -3  -5  12          0.26         15.69       107.57 o                         
  -2  -5  12          1.89        119.60        99.73 o                         
  -1  -5  12        128.92         28.08        72.38 o                         
   0  -5  12        518.10        501.51        41.14 o                         
   1  -5  12         28.84         39.61        67.40 o                         
   2  -5  12       1024.70       1047.10        86.36 o                         
   3  -5  12          2.00         38.40       107.80 o                         
   4  -5  12       1184.77       1213.73       102.36 o                         
   5  -5  12          5.30         27.08       107.19 o                         
   6  -5  12       1431.86       1344.19       104.68 o                         
  -5  -4  12          0.94         99.40       109.26 o                         
  -4  -4  12        841.40        820.47        75.79 o                         
  -3  -4  12          3.26       -113.00       113.00 o                         
  -2  -4  12       4301.17       4318.27       207.31 o                         
  -1  -4  12       2499.87       2541.39       110.76 o                         
   0  -4  12       2400.63       2412.91       106.41 o                         
   1  -4  12       2538.50       2424.04       153.34 o                         
   2  -4  12       1105.45       1027.49        88.22 o                         
   3  -4  12       4955.48       4522.29       211.38 o                         
   4  -4  12       1109.13        908.65        74.70 o                         
   5  -4  12       1699.67       1583.52       136.23 o                         
   6  -4  12          0.87        -56.68       144.52 o                         
   7  -4  12        382.98        340.45       152.67 o                         
  -5  -3  12          2.41         31.56       108.77 o                         
  -4  -3  12          2.27         64.22        98.10 o                         
  -3  -3  12         58.64        223.64        97.50 o                         
  -2  -3  12        179.91        247.31        94.17 o                         
  -1  -3  12        225.52        258.90        64.19 o                         
   0  -3  12        467.58        450.72        38.87 o                         
   1  -3  12       1216.50       1324.57        75.28 o                         
   2  -3  12       4045.02       4351.02       193.87 o                         
   3  -3  12        177.17        189.56        95.85 o                         
   4  -3  12       2116.64       2149.84       167.85 o                         
   5  -3  12          0.84         24.24       111.10 o                         
   6  -3  12       2475.25       2478.84       162.00 o                         
   7  -3  12        200.39         98.17       143.62 o                         
  -5  -2  12        228.16        168.57       112.09 o                         
  -4  -2  12       1850.31       2252.74       153.57 o                         
  -3  -2  12        414.55        537.20        56.41 o                         
  -2  -2  12       2600.95       2963.21       160.81 o                         
  -1  -2  12        130.75        188.43        56.72 o                         
   0  -2  12       7619.15       7537.87       160.68 o                         
   1  -2  12       1787.79       1857.37       182.56 o                         
   2  -2  12       4517.08       4311.46       184.27 o
[truncated: 78,328 more chars]
